# Supplementary material for: Transcorrelated Theory with Pseudopotentials
Source: J Chem Theory Comput. 2025 May 13;21(10):5155–70. doi: 10.1021/acs.jctc.5c00343 (PMC12120921; doi:10.1021/acs.jctc.5c00343)
Supplement: Supplementary file 1 [file ct5c00343_si_001.zip]

Archive with 86 entries (86 files):
- FCIDUMP_Be_no_ecp_commutators
- FCIDUMP_Be_with_ecp_commutators
- parameters_B_ccECP_AVDZ.casl
- parameters_B_ccECP_AVQZ.casl
- parameters_B_ccECP_AVTZ.casl
- parameters_Be_ccECP_AVDZ.casl
- parameters_Be_ccECP_AVQZ.casl
- parameters_Be_ccECP_AVTZ.casl
- parameters_B_eCEPP_AVDZ.casl
- parameters_B_eCEPP_AVQZ.casl
- parameters_B_eCEPP_AVTZ.casl
- parameters_Be_eCEPP_AVDZ.casl
- parameters_Be_eCEPP_AVQZ.casl
- parameters_Be_eCEPP_AVTZ.casl
- parameters_C_ccECP_AVDZ.casl
- parameters_C_ccECP_AVQZ.casl
- parameters_C_ccECP_AVTZ.casl
- parameters_C_eCEPP_AVDZ.casl
- parameters_C_eCEPP_AVQZ.casl
- parameters_C_eCEPP_AVTZ.casl
- parameters_CF_ccECP_AVDZ.casl
- parameters_CF_ccECP_AVQZ.casl
- parameters_CF_ccECP_AVTZ.casl
- parameters_CF_eCEPP_AVDZ.casl
- parameters_CF_eCEPP_AVQZ.casl
- parameters_CF_eCEPP_AVTZ.casl
- parameters_CN_ccECP_AVDZ.casl
- parameters_CN_ccECP_AVQZ.casl
- parameters_CN_ccECP_AVTZ.casl
- parameters_CN_eCEPP_AVDZ.casl
- parameters_CN_eCEPP_AVQZ.casl
- parameters_CN_eCEPP_AVTZ.casl
- parameters_CO2_ccECP_AVDZ.casl
- parameters_CO2_ccECP_AVQZ.casl
- parameters_CO2_ccECP_AVTZ.casl
- parameters_CO2_eCEPP_AVDZ.casl
- parameters_CO2_eCEPP_AVQZ.casl
- parameters_CO2_eCEPP_AVTZ.casl
- parameters_CO_ccECP_AVDZ.casl
- parameters_CO_ccECP_AVQZ.casl
- parameters_CO_ccECP_AVTZ.casl
- parameters_CO_eCEPP_AVDZ.casl
- parameters_CO_eCEPP_AVQZ.casl
- parameters_CO_eCEPP_AVTZ.casl
- parameters_F2_ccECP_AVDZ.casl
- parameters_F2_ccECP_AVQZ.casl
- parameters_F2_ccECP_AVTZ.casl
- parameters_F2_eCEPP_AVDZ.casl
- parameters_F2_eCEPP_AVQZ.casl
- parameters_F2_eCEPP_AVTZ.casl
- parameters_F_ccECP_AVDZ.casl
- parameters_F_ccECP_AVQZ.casl
- parameters_F_ccECP_AVTZ.casl
- parameters_F_eCEPP_AVDZ.casl
- parameters_F_eCEPP_AVQZ.casl
- parameters_F_eCEPP_AVTZ.casl
- parameters_H2O_ccECP_AVDZ.casl
- parameters_H2O_ccECP_AVQZ.casl
- parameters_H2O_ccECP_AVTZ.casl
- parameters_H2O_eCEPP_AVDZ.casl
- parameters_H2O_eCEPP_AVQZ.casl
- parameters_H2O_eCEPP_AVTZ.casl
- parameters_N2_ccECP_AVDZ.casl
- parameters_N2_ccECP_AVQZ.casl
- parameters_N2_ccECP_AVTZ.casl
- parameters_N2_eCEPP_AVDZ.casl
- parameters_N2_eCEPP_AVQZ.casl
- parameters_N2_eCEPP_AVTZ.casl
- parameters_N_ccECP_AVDZ.casl
- parameters_N_ccECP_AVQZ.casl
- parameters_N_ccECP_AVTZ.casl
- parameters_N_eCEPP_AVDZ.casl
- parameters_N_eCEPP_AVQZ.casl
- parameters_N_eCEPP_AVTZ.casl
- parameters_O2_ccECP_AVDZ.casl
- parameters_O2_ccECP_AVQZ.casl
- parameters_O2_ccECP_AVTZ.casl
- parameters_O2_eCEPP_AVDZ.casl
- parameters_O2_eCEPP_AVQZ.casl
- parameters_O2_eCEPP_AVTZ.casl
- parameters_O_ccECP_AVDZ.casl
- parameters_O_ccECP_AVQZ.casl
- parameters_O_ccECP_AVTZ.casl
- parameters_O_eCEPP_AVDZ.casl
- parameters_O_eCEPP_AVQZ.casl
- parameters_O_eCEPP_AVTZ.casl
