# Supplementary material for: Transcorrelated Theory with Pseudopotentials
Source: J Chem Theory Comput. 2025 May 13;21(10):5155–70. doi: 10.1021/acs.jctc.5c00343 (PMC12120921; doi:10.1021/acs.jctc.5c00343)
Supplement: Supplementary file 1 [file ct5c00343_si_001.zip › FCIDUMP_Be_no_ecp_commutators]

&FCI
 NORB=22,
 NELEC=2,
 MS2=0,
 ISYM=1,
 ORBSYM=1,1,1,1,1,1,1,1,1,1,1,1,1,1,1,1,1,1,1,1,1,1,
 ST=1,
 III=0,
 OCC=1,
 CLOSED=1,
 IUHF=0,
 /
   0.30747191377869521            1       1       1       1
   0.28680343384520621E-001       2       1       2       1
   0.28680343384520721E-001       3       1       3       1
   0.28680343384520753E-001       4       1       4       1
  -0.29381389343049125E-001       1       1       5       1
   0.55532537802529432E-002       5       1       5       1
   0.27022021499931463E-002       2       1       6       1
  -0.36572170223445138E-001       3       1       6       1
   0.18276693523360758E-003       4       1       6       1
   0.48789525391353457E-001       6       1       6       1
  -0.29893907793693088E-001       2       1       7       1
  -0.23142888719885186E-002       3       1       7       1
  -0.21115332791690842E-001       4       1       7       1
   0.48789525391353727E-001       7       1       7       1
   0.21069203008833470E-001       2       1       8       1
   0.14068998646074066E-002       3       1       8       1
  -0.29982799275721794E-001       4       1       8       1
   0.48789525391353360E-001       8       1       8       1
   0.12794396171946446E-001       9       1       9       1
   0.12793932348505324E-001      10       1      10       1
  -0.60890990255134447E-006       9       1      11       1
   0.12796198205642503E-001      11       1      11       1
  -0.71104758317782183E-006       9       1      12       1
  -0.21773478202439795E-006      11       1      12       1
   0.12796130406836706E-001      12       1      12       1
  -0.21435801355317484E-006       9       1      13       1
  -0.65640045022895461E-007      11       1      13       1
  -0.76650412773152775E-007      12       1      13       1
   0.12796361556503152E-001      13       1      13       1
  -0.56457507127354534E-001       1       1      14       1
   0.12507435186474592E-001       5       1      14       1
   0.34109552303425682E-001      14       1      14       1
   0.33103214525325872E-001       2       1      15       1
   0.26752468824916224E-002       3       1      15       1
  -0.14591209491938217E-001       4       1      15       1
  -0.43473918280483004E-003       6       1      15       1
  -0.27043493982082077E-001       7       1      15       1
   0.44780625502098464E-001       8       1      15       1
   0.82756450768734252E-001      15       1      15       1
   0.32412920027958237E-002       2       1      16       1
  -0.36122616309089764E-001       3       1      16       1
   0.73059521524445194E-003       4       1      16       1
   0.52302367351279355E-001       6       1      16       1
  -0.11295747935793402E-002       7       1      16       1
  -0.17440043777536672E-003       8       1      16       1
   0.82756450768734530E-001      16       1      16       1
  -0.14475992762934310E-001       2       1      17       1
  -0.19704814979200160E-002       3       1      17       1
  -0.33203102090369779E-001       4       1      17       1
   0.10570508833165431E-002       6       1      17       1
   0.44768487569964627E-001       7       1      17       1
   0.27046425815683475E-001       8       1      17       1
   0.82756450768737583E-001      17       1      17       1
   0.17695239409120381E-001       9       1      18       1
   0.53821451496574996E-002      11       1      18       1
   0.63162935014979254E-002      12       1      18       1
   0.18778830814958967E-002      13       1      18       1
   0.59649393899072436E-001      18       1      18       1
   0.19634433845875938E-001      10       1      19       1
   0.59649393869446704E-001      19       1      19       1
  -0.49029481578652633E-002       9       1      20       1
  -0.51469084837672402E-002      11       1      20       1
   0.18294167988626625E-001      12       1      20       1
  -0.58101827387458749E-003      13       1      20       1
   0.59654941550276314E-001      20       1      20       1
  -0.64001046649045101E-002       9       1      21       1
   0.13807463407331230E-001      11       1      21       1
   0.25549467366334615E-002      12       1      21       1
   0.12141194082184063E-001      13       1      21       1
  -0.12819863334132645E-007      18       1      21       1
   0.59654941520650658E-001      21       1      21       1
   0.27194570486414275E-002       9       1      22       1
  -0.11808346361331080E-001      11       1      22       1
  -0.21072348978473784E-002      12       1      22       1
   0.15305907449947889E-001      13       1      22       1
   0.59654941550273802E-001      22       1      22       1
   0.19498140699473570E-001       2       1       1       2
   0.17805526176834161E-002       6       1       1       2
  -0.19697888174273478E-001       7       1       1       2
   0.13883056295391090E-001       8       1       1       2
   0.20664698568959600E-001      15       1       1       2
   0.20233781876533730E-002      16       1       1       2
  -0.90366458732764905E-002      17       1       1       2
   0.10315938014426517E-001       1       2       1       2
   0.18179178817460426            1       1       2       2
  -0.81892823530071053E-002       5       1       2       2
  -0.17940246420433009E-002       9       1       2       2
   0.61251186203926911E-003      10       1       2       2
  -0.16148067986950791E-002      11       1       2       2
  -0.83479184029461723E-002      12       1       2       2
   0.11764308396660440E-002      13       1       2       2
  -0.11855957895863134E-001      14       1       2       2
  -0.60668434702562677E-002      18       1       2       2
   0.80217027090023697E-003      19       1       2       2
  -0.90892722746842639E-002      20       1       2       2
  -0.11910358247413633E-002      21       1       2       2
   0.33202057398110697E-002      22       1       2       2
   0.14901935299988087            2       2       2       2
  -0.29851949028322547E-002       9       1       3       2
   0.32004093115301982E-003      10       1       3       2
   0.69626538775592484E-002      11       1       3       2
  -0.65258187974510582E-003      12       1       3       2
   0.20598138445410721E-003      13       1       3       2
  -0.12729766947287633E-002      18       1       3       2
   0.41913852833389806E-003      19       1       3       2
  -0.22179261889688907E-002      20       1       3       2
   0.77409118775963381E-002      21       1       3       2
  -0.57223830835177944E-002      22       1       3       2
  -0.11658648954149068E-006       2       2       3       2
   0.67793148432727301E-002       3       2       3       2
  -0.37052420106549271E-002       9       1       4       2
  -0.63906249369469204E-002      10       1       4       2
  -0.12204729860227370E-002      11       1       4       2
   0.37824794925250935E-003      12       1       4       2
  -0.13185959136631784E-002      13       1       4       2
  -0.48172246566533447E-002      18       1       4       2
  -0.83694205036703058E-002      19       1       4       2
   0.21429766108950646E-002      20       1       4       2
  -0.54555561409865678E-003      21       1       4       2
  -0.11099526905041673E-002      22       1       4       2
  -0.33026828867118953E-006       2       2       4       2
  -0.37224824888826917E-007       3       2       4       2
   0.67779734790077914E-002       4       2       4       2
   0.79358021488847158E-002       2       1       5       2
   0.37696371542253959E-003       6       1       5       2
  -0.41702722168429473E-002       7       1       5       2
   0.29392046213944237E-002       8       1       5       2
  -0.48489136635121704E-002      15       1       5       2
  -0.47478002680873010E-003      16       1       5       2
   0.21204236539443290E-002      17       1       5       2
   0.88571171448318317E-002       1       2       5       2
   0.16628360857906952E-001       5       2       5       2
   0.55123238553274438E-002       1       1       6       2
  -0.75271312160032672E-003       5       1       6       2
   0.18020809168309293E-002       9       1       6       2
  -0.19502096499754697E-003      10       1       6       2
  -0.45070044491134316E-002      11       1       6       2
   0.23947063150388974E-004      12       1       6       2
  -0.79896218691144616E-004      13       1       6       2
  -0.12227125725056394E-002      14       1       6       2
   0.10470597693683931E-002      18       1       6       2
  -0.52532468332341941E-003      19       1       6       2
   0.20363631656102666E-002      20       1       6       2
  -0.10242434243522336E-001      21       1       6       2
   0.77974710220623904E-002      22       1       6       2
   0.23059158241441045E-002       2       2       6       2
  -0.73277138456123714E-003       3       2       6       2
   0.36618950588406007E-005       4       2       6       2
   0.41927690628551922E-002       6       2       6       2
  -0.60981707479046639E-001       1       1       7       2
   0.83271107797320085E-002       5       1       7       2
   0.24126451648757898E-002       9       1       7       2
   0.20147893970560407E-002      10       1       7       2
   0.10071391909710938E-002      11       1       7       2
   0.42261362987167719E-002      12       1       7       2
  -0.13567108064306782E-003      13       1       7       2
   0.13526618243851728E-001      14       1       7       2
   0.10227874239666184E-001      18       1       7       2
   0.54272042084560403E-002      19       1       7       2
   0.82819554163840268E-002      20       1       7       2
   0.10445395261961007E-002      21       1       7       2
  -0.22376453595235228E-002      22       1       7       2
  -0.25509892888798437E-001       2       2       7       2
  -0.46371360022364033E-004       3       2       7       2
  -0.42308725438650692E-003       4       2       7       2
  -0.17489524727461658E-002       6       2       7       2
   0.23381028805204006E-001       7       2       7       2
   0.42979860096190106E-001       1       1       8       2
  -0.58689412139096521E-002       5       1       8       2
   0.12013022144815721E-002       9       1       8       2
   0.35634036108007439E-002      10       1       8       2
   0.21500167029409948E-003      11       1       8       2
  -0.32711281749430521E-002      12       1       8       2
   0.11233578130235011E-002      13       1       8       2
  -0.95335500386747908E-002      14       1       8       2
   0.52992108859576943E-003      18       1       8       2
   0.95986801902092529E-002      19       1       8       2
  -0.92574730042876870E-002      20       1       8       2
   0.77020113220676627E-004      21       1       8       2
   0.34037527643584658E-002      22       1       8       2
   0.17979347352905461E-001       2       2       8       2
   0.28189571430500890E-004       3       2       8       2
  -0.60075677005438000E-003       4       2       8       2
   0.12326525114935388E-002       6       2       8       2
  -0.13636651433489170E-001       7       2       8       2
   0.13644597606260585E-001       8       2       8       2
  -0.41721893467943040E-002       2       1       9       2
  -0.69408593988796738E-002       3       1       9       2
  -0.86155968584469070E-002       4       1       9       2
   0.71246308094054843E-002       6       1       9       2
   0.95406376638847174E-002       7       1       9       2
   0.47493814153538455E-002       8       1       9       2
  -0.29193595676556462E-003      15       1       9       2
   0.21725398652682154E-002      16       1       9       2
   0.33893847978167073E-002      17       1       9       2
  -0.34304497276341152E-002       1       2       9       2
  -0.30802116627709412E-002       5       2       9       2
   0.12752779673550402E-001       9       2       9       2
   0.14242565719011879E-002       2       1      10       2
   0.74418215829238226E-003       3       1      10       2
  -0.14859940074791217E-001       4       1      10       2
  -0.77113896592405590E-003       6       1      10       2
   0.79667466121915650E-002       7       1      10       2
   0.14090174231460219E-001       8       1      10       2
   0.25029919767072368E-002      15       1      10       2
  -0.31171287179157319E-003      16       1      10       2
   0.44355467429992960E-002      17       1      10       2
   0.11710537402142931E-002       1       2      10       2
   0.10514824995678552E-002       5       2      10       2
   0.76127850403981713E-002       9       2      10       2
   0.18195475311369603E-001      10       2      10       2
  -0.37547805845802025E-002       2       1      11       2
   0.16188257390713414E-001       3       1      11       2
  -0.28378799885019723E-002       4       1      11       2
  -0.17818019125010239E-001       6       1      11       2
   0.39823915013636104E-002       7       1      11       2
   0.85003106135126186E-003       8       1      11       2
  -0.37255442502196054E-003      15       1      11       2
  -0.56356788782936911E-002      16       1      11       2
   0.10981159758708943E-002      17       1      11       2
  -0.30872613778797566E-002       1       2      11       2
  -0.27720301535937857E-002       5       2      11       2
  -0.47045060880498554E-002       9       2      11       2
   0.31820569310620052E-002      10       2      11       2
   0.22156236893530197E-001      11       2      11       2
  -0.19409466710845133E-001       2       1      12       2
  -0.15173443150881746E-002       3       1      12       2
   0.87913883608112969E-003       4       1      12       2
   0.94759841014271088E-004       6       1      12       2
   0.16708572570115533E-001       7       1      12       2
  -0.12932107263776407E-001       8       1      12       2
  -0.62041478650707261E-002      15       1      12       2
  -0.70144352594323176E-004      16       1      12       2
   0.23973723727909015E-002      17       1      12       2
  -0.15958907324821286E-001       1       2      12       2
  -0.14329324778823004E-001       5       2      12       2
   0.54654913099775283E-002       9       2      12       2
  -0.27245438222528767E-002      10       2      12       2
   0.29835130677649834E-002      11       2      12       2
   0.28380881988840964E-001      12       2      12       2
   0.27351151867628259E-002       2       1      13       2
   0.47888800887402571E-003       3       1      13       2
  -0.30658537257401064E-002       4       1      13       2
  -0.31583730184383830E-003       6       1      13       2
  -0.53610300801620458E-003       7       1      13       2
   0.44411218382781241E-002       8       1      13       2
   0.12847246575479563E-002      15       1      13       2
  -0.10040882035696199E-003      16       1      13       2
   0.57646174669900429E-003      17       1      13       2
   0.22488776289852942E-002       1       2      13       2
   0.20192337044319503E-002       5       2      13       2
   0.76026082560325234E-003       9       2      13       2
   0.32434189718723631E-002      10       2      13       2
   0.40255868083085102E-003      11       2      13       2
  -0.36795251021745422E-002      12       2      13       2
   0.47644337074633130E-002      13       2      13       2
   0.48307935809226059E-002       2       1      14       2
   0.27126662822567953E-003       6       1      14       2
  -0.30009670341300861E-002       7       1      14       2
   0.21150792362530008E-002       8       1      14       2
  -0.11417867855681335E-001      15       1      14       2
  -0.11179773414840295E-002      16       1      14       2
   0.49930187994440545E-002      17       1      14       2
   0.66469228317548798E-002       1       2      14       2
   0.52348038119519099E-002       5       2      14       2
  -0.23167937423815245E-002       9       2      14       2
   0.79104074249542323E-003      10       2      14       2
  -0.20854938338739494E-002      11       2      14       2
  -0.10781476981522773E-001      12       2      14       2
   0.15194177805616439E-002      13       2      14       2
   0.92427511727371514E-002      14       2      14       2
   0.26029319519515454E-001       1       1      15       2
  -0.73977130823664680E-002       5       1      15       2
   0.11048213987918425E-003       9       1      15       2
  -0.95127442359628132E-003      10       1      15       2
   0.14152448484492126E-003      11       1      15       2
   0.23594105130530637E-002      12       1      15       2
  -0.48867505986557240E-003      13       1      15       2
  -0.20388729159627531E-001      14       1      15       2
  -0.26515499881382188E-002      18       1      15       2
   0.29652516109993097E-002      19       1      15       2
  -0.66936402125829398E-002      20       1      15       2
  -0.21299146412244755E-003      21       1      15       2
   0.21936124780206597E-002      22       1      15       2
  -0.38204517617795647E-003       2       2      15       2
  -0.11386361568728341E-003       3       2      15       2
   0.62112795502222067E-003       4       2      15       2
   0.58774303356146703E-003       6       2      15       2
  -0.67197023468090538E-002       7       2      15       2
   0.49115681169339502E-002       8       2      15       2
   0.18359386539685038E-001      15       2      15       2
   0.25486535494091203E-002       1       1      16       2
  -0.72434500989346587E-003       5       1      16       2
  -0.82618548476212530E-003       9       1      16       2
   0.11846801156395272E-003      10       1      16       2
   0.21434303633778877E-002      11       1      16       2
   0.26710264156726671E-004      12       1      16       2
   0.38197999345983367E-004      13       1      16       2
  -0.19963567200312546E-002      14       1      16       2
   0.45132323518688093E-003      18       1      16       2
  -0.36928088617576866E-003      19       1      16       2
   0.10339225812481530E-002      20       1      16       2
  -0.56204526631057402E-002      21       1      16       2
   0.42895342927345599E-002      22       1      16       2
  -0.37444147725706887E-004       2       2      16       2
   0.15379123226380261E-002       3       2      16       2
  -0.31097582913121090E-004       4       2      16       2
   0.41450311050913872E-003       6       2      16       2
  -0.64757853764091334E-003       7       2      16       2
   0.44978365181641609E-003       8       2      16       2
   0.14122663155435007E-002      15       2      16       2
   0.40754754712590754E-002      16       2      16       2
  -0.11382587654752500E-001       1       1      17       2
   0.32350103329291408E-002       5       1      17       2
  -0.12880496604009452E-002       9       1      17       2
  -0.16857513769706024E-002      10       1      17       2
  -0.41732933415101776E-003      11       1      17       2
  -0.91141932482389078E-003      12       1      17       2
  -0.21913354906605127E-003      13       1      17       2
   0.89159648086256354E-002      14       1      17       2
   0.49543449465992220E-002      18       1      17       2
   0.52547160549212121E-002      19       1      17       2
   0.12828147847734890E-002      20       1      17       2
   0.39799465923478117E-003      21       1      17       2
   0.13155830143211305E-005      22       1      17       2
   0.16693241402282487E-003       2       2      17       2
   0.83862506287657988E-004       3       2      17       2
   0.14131027301639149E-002       4       2      17       2
  -0.25110435674232566E-003       6       2      17       2
   0.31636820706866797E-002       7       2      17       2
  -0.18293943178625308E-002       8       2      17       2
  -0.63071010321027058E-002      15       2      17       2
  -0.61755779872658284E-003      16       2      17       2
   0.66935776361889531E-002      17       2      17       2
  -0.11143186303494063E-001       2       1      18       2
  -0.23381207444646860E-002       3       1      18       2
  -0.88479671319720201E-002       4       1      18       2
   0.21495237449976265E-002       6       1      18       2
   0.20996967639714176E-001       7       1      18       2
   0.10878835362783980E-002       8       1      18       2
  -0.12526106512699409E-001      15       1      18       2
   0.21320720194281271E-002      16       1      18       2
   0.23404670015376744E-001      17       1      18       2
  -0.75514106460481210E-002       1       2      18       2
   0.22832088851418150E-002       5       2      18       2
   0.21581762705076080E-002       9       2      18       2
   0.16434436067953276E-002      10       2      18       2
   0.46650558747314238E-003      11       2      18       2
   0.31142797840078553E-002      12       2      18       2
  -0.48231058498043350E-004      13       2      18       2
   0.19305170400925812E-002      14       2      18       2
   0.14466465500244281E-001      18       2      18       2
   0.14733745387808745E-002       2       1      19       2
   0.76984657531146104E-003       3       1      19       2
  -0.15372410972820914E-001       4       1      19       2
  -0.10784474865845276E-002       6       1      19       2
   0.11141594757669022E-001       7       1      19       2
   0.19705284853875196E-001       8       1      19       2
   0.14008054369216708E-001      15       1      19       2
  -0.17445085307006530E-002      16       1      19       2
   0.24823643268275686E-001      17       1      19       2
   0.99846274057589887E-003       1       2      19       2
  -0.30189050242249079E-003       5       2      19       2
   0.17455786779226943E-002       9       2      19       2
   0.35047346752822761E-002      10       2      19       2
   0.72956337855250989E-003      11       2      19       2
  -0.62428756287012622E-003      12       2      19       2
   0.74350686804514478E-003      13       2      19       2
  -0.25525688835756376E-003      14       2      19       2
   0.67057638093418193E-002      18       2      19       2
   0.16239764821470291E-001      19       2      19       2
  -0.16694271936952179E-001       2       1      20       2
  -0.40736663855765361E-002       3       1      20       2
   0.39360064497615168E-002       4       1      20       2
   0.41803032284571141E-002       6       1      20       2
   0.17001429582763405E-001       7       1      20       2
  -0.19003999355671868E-001       8       1      20       2
  -0.31615933654391783E-001      15       1      20       2
   0.48835053415435779E-002      16       1      20       2
   0.60590927863447691E-002      17       1      20       2
  -0.11313576154343691E-001       1       2      20       2
   0.34212323447015704E-002       5       2      20       2
   0.88153857366395267E-003       9       2      20       2
  -0.12307544464418819E-002      10       2      20       2
  -0.25251030768379571E-003      11       2      20       2
   0.49717296579283136E-002      12       2      20       2
  -0.86599949956468357E-003      13       2      20       2
   0.28931499790736141E-002      14       2      20       2
   0.91505768457709330E-002      18       2      20       2
  -0.50236724376680926E-002      19       2      20       2
   0.20324063651477445E-001      20       2      20       2
  -0.21875767146135490E-002       2       1      21       2
   0.14217737471371377E-001       3       1      21       2
  -0.10020227169866890E-002       4       1      21       2
  -0.21025955111618040E-001       6       1      21       2
   0.21442620204492752E-002       7       1      21       2
   0.15810914929565657E-003       8       1      21       2
  -0.10060230587747563E-002      15       1      21       2
  -0.26546968092898304E-001      16       1      21       2
   0.18798490633512716E-002      17       1      21       2
  -0.14825028992705176E-002       1       2      21       2
   0.44830899191446806E-003       5       2      21       2
  -0.12226728643579313E-002       9       2      21       2
   0.32255995650764418E-003      10       2      21       2
   0.35991581284130552E-002      11       2      21       2
   0.31064961454142093E-003      12       2      21       2
   0.16086443111977837E-003      13       2      21       2
   0.37910989304529969E-003      14       2      21       2
  -0.23195208172437906E-007      18       2      21       2
   0.13166141270580011E-002      19       2      21       2
  -0.14427898808785588E-002      20       2      21       2
   0.14468480436159155E-001      21       2      21       2
   0.60982239096768528E-002       2       1      22       2
  -0.10510304503664733E-001       3       1      22       2
  -0.20386507844007045E-002       4       1      22       2
   0.16006866475387869E-001       6       1      22       2
  -0.45935009425322054E-002       7       1      22       2
   0.69873188191608409E-002       8       1      22       2
   0.10361044867369851E-001      15       1      22       2
   0.20260669426526729E-001      16       1      22       2
   0.62138662679973428E-005      17       1      22       2
   0.41327181484112196E-002       1       2      22       2
  -0.12497364942769709E-002       5       2      22       2
   0.96222377641075915E-003       9       2      22       2
   0.44957988931276603E-003      10       2      22       2
  -0.28033983263914021E-002      11       2      22       2
  -0.15216281422662848E-002      12       2      22       2
   0.39010039096468792E-003      13       2      22       2
  -0.10568341310876123E-002      14       2      22       2
  -0.14427505493974655E-002      18       2      22       2
   0.18350874985753889E-002      19       2      22       2
  -0.38152532848409124E-002      20       2      22       2
  -0.91507170220697324E-002      21       2      22       2
   0.11273298186761829E-001      22       2      22       2
   0.19498140699473785E-001       3       1       1       3
  -0.24098372294568685E-001       6       1       1       3
  -0.15249462772817270E-002       7       1       1       3
   0.92704361024636213E-003       8       1       1       3
   0.16700242322975440E-002      15       1       1       3
  -0.22549561674091449E-001      16       1       1       3
  -0.12300740811462946E-002      17       1       1       3
  -0.57069316114333980E-002       9       2       1       3
   0.61188223882004155E-003      10       2       1       3
   0.13310363104532352E-001      11       2       1       3
  -0.12475942058877917E-002      12       2       1       3
   0.39375333627059866E-003      13       2       1       3
  -0.15844766021904306E-002      18       2       1       3
   0.52170246001703973E-003      19       2       1       3
  -0.27606915147103742E-002      20       2       1       3
   0.96352484334795794E-002      21       2       1       3
  -0.71227502976261240E-002      22       2       1       3
   0.10315938014426847E-001       1       3       1       3
  -0.29851949028322547E-002       9       1       2       3
   0.32004093115302015E-003      10       1       2       3
   0.69626538775592484E-002      11       1       2       3
  -0.65258187974510517E-003      12       1       2       3
   0.20598138445410645E-003      13       1       2       3
  -0.12729766947287627E-002      18       1       2       3
   0.41913852833389757E-003      19       1       2       3
  -0.22179261889688877E-002      20       1       2       3
   0.77409118775963268E-002      21       1       2       3
  -0.57223830835177857E-002      22       1       2       3
  -0.11658648954230383E-006       2       2       2       3
   0.67793148432727327E-002       3       2       2       3
  -0.37224824888953125E-007       4       2       2       3
  -0.73277138456123389E-003       6       2       2       3
  -0.46371360022364521E-004       7       2       2       3
   0.28189571430501201E-004       8       2       2       3
  -0.11386361568727931E-003      15       2       2       3
   0.15379123226380337E-002      16       2       2       3
   0.83862506287656050E-004      17       2       2       3
   0.67793148432727345E-002       2       3       2       3
   0.18179178817460481            1       1       3       3
  -0.81892823530071383E-002       5       1       3       3
   0.64313507519421168E-002       9       1       3       3
  -0.43741946992902582E-002      10       1       3       3
   0.31609132331620626E-002      11       1       3       3
   0.24396214544345624E-002      12       1       3       3
   0.90185803549096548E-003      13       1       3       3
  -0.11855957895863158E-001      14       1       3       3
   0.98664249923073287E-002      18       1       3       3
  -0.57286220306297150E-002      19       1       3       3
  -0.24639139685782155E-003      20       1       3       3
   0.13114742457273751E-002      21       1       3       3
  -0.74507550539601604E-003      22       1       3       3
   0.13546216678308701            2       2       3       3
   0.21675573117349163E-006       3       2       3       3
  -0.57116305656128676E-008       4       2       3       3
   0.21976344493711882E-002       6       2       3       3
  -0.24311947104661388E-001       7       2       3       3
   0.17135041373119150E-001       8       2       3       3
   0.24362191087856180E-002      15       2       3       3
   0.23862296991078636E-003      16       2       3       3
  -0.10653559960788223E-002      17       2       3       3
   0.21675573117352890E-006       2       3       3       3
   0.14901799367273461            3       3       3       3
  -0.15033483302035226E-002       9       1       4       3
  -0.40846718204099987E-003      10       1       4       3
  -0.70466078266484967E-003      11       1       4       3
   0.14546744792066984E-002      12       1       4       3
   0.72747097906008910E-002      13       1       4       3
  -0.50329055716375490E-003      18       1       4       3
  -0.53494511760279078E-003      19       1       4       3
   0.22262606163181353E-002      20       1       4       3
   0.61308248603722517E-002      21       1       4       3
   0.75033403587201689E-002      22       1       4       3
  -0.37224824887239577E-007       2       2       4       3
  -0.57116305751987395E-008       3       2       4       3
  -0.10016924166135065E-006       4       2       4       3
  -0.11690340348942565E-008       7       2       4       3
  -0.79748927228205375E-009       8       2       4       3
  -0.22019356248937770E-008      15       2       4       3
  -0.12837579832227612E-009      16       2       4       3
  -0.39873176560788783E-007      17       2       4       3
  -0.57116305756459729E-008       2       3       4       3
   0.25839008498765054E-007       3       3       4       3
   0.67793328061551269E-002       4       3       4       3
   0.79358021488847401E-002       3       1       5       3
  -0.51019059282928761E-002       6       1       5       3
  -0.32284887781177605E-003       7       1       5       3
   0.19626592340296370E-003       8       1       5       3
  -0.39186651048216391E-003      15       1       5       3
   0.52911915140128381E-002      16       1       5       3
   0.28863343925866471E-003      17       1       5       3
  -0.51241944025071564E-002       9       2       5       3
   0.54940558560355099E-003      10       2       5       3
   0.11951207236962306E-001      11       2       5       3
  -0.11202033616635764E-002      12       2       5       3
   0.35354507003727793E-003      13       2       5       3
   0.47907590916350536E-003      18       2       5       3
  -0.15773950430914601E-003      19       2       5       3
   0.83483480157112698E-003      20       2       5       3
  -0.29137051795781270E-002      21       2       5       3
   0.21539240439141464E-002      22       2       5       3
   0.88571171448319115E-002       1       3       5       3
   0.16628360857907032E-001       5       3       5       3
  -0.74604946326574745E-001       1       1       6       3
   0.10187377140773050E-001       5       1       6       3
  -0.42342268197834848E-002       9       1       6       3
   0.27949601884509809E-002      10       1       6       3
  -0.16849456063830663E-002      11       1       6       3
  -0.15772090802129678E-002      12       1       6       3
  -0.54063543401231115E-003      13       1       6       3
   0.16548448211447138E-001      14       1       6       3
  -0.13029330372297084E-001      18       1       6       3
   0.75287371074080883E-002      19       1       6       3
   0.12246682442500060E-003      20       1       6       3
  -0.92709713955701752E-003      21       1       6       3
   0.47050940905838821E-003      22       1       6       3
  -0.29743206397347427E-001       2       2       6       3
   0.54145031465864505E-004       3       2       6       3
  -0.21394265784941777E-002       6       2       6       3
   0.20371881220442298E-001       7       2       6       3
  -0.14359905462945194E-001       8       2       6       3
  -0.76681688213778515E-002      15       2       6       3
  -0.77729198744380559E-003      16       2       6       3
   0.33526991560646766E-002      17       2       6       3
   0.54145031465863597E-004       2       3       6       3
  -0.31208786699806729E-001       3       3       6       3
   0.36623210040267688E-005       4       3       6       3
   0.32990209468258598E-001       6       3       6       3
  -0.47210049615323936E-002       1       1       7       3
   0.64465776593501320E-003       5       1       7       3
   0.18446587676145714E-002       9       1       7       3
   0.15961265006693396E-003      10       1       7       3
  -0.34873120259626845E-002      11       1       7       3
  -0.29303016741865300E-003      12       1       7       3
  -0.28140324155025804E-002      13       1       7       3
   0.10471866807586620E-002      14       1       7       3
   0.92427850420634481E-003      18       1       7       3
   0.42994590274885678E-003      19       1       7       3
   0.71035699998835047E-003      20       1       7       3
  -0.13012974648720820E-001      21       1       7       3
   0.51327245868875012E-003      22       1       7       3
  -0.18821532267106400E-002       2       2       7       3
  -0.59896359756831091E-003       3       2       7       3
  -0.11690340336627806E-008       4       2       7       3
   0.31633130068395346E-002       6       2       7       3
   0.14977202629764667E-002       7       2       7       3
  -0.10355983803626079E-002       8       2       7       3
  -0.50684439619664743E-003      15       2       7       3
   0.24205498165335627E-003      16       2       7       3
   0.22810442836310310E-003      17       2       7       3
  -0.59896359756830820E-003       2       3       7       3
  -0.19748911306608661E-002       3       3       7       3
  -0.42307334954586805E-003       4       3       7       3
   0.18325114920170313E-002       6       3       7       3
   0.41506417598047964E-002       7       3       7       3
   0.28699879784167808E-002       1       1       8       3
  -0.39189961745474746E-003       5       1       8       3
  -0.15252879066013361E-003       9       1       8       3
   0.22315916349848611E-003      10       1       8       3
   0.29951910459634938E-002      11       1       8       3
  -0.93768734838786259E-003      12       1       8       3
  -0.36947343074768988E-002      13       1       8       3
  -0.63660453853028995E-003      14       1       8       3
   0.76900069553117171E-004      18       1       8       3
   0.60112007392147530E-003      19       1       8       3
  -0.40704424617430983E-002      20       1       8       3
  -0.67512844881789029E-003      21       1       8       3
  -0.12393958724831376E-001      22       1       8       3
   0.11441960004262253E-002       2       2       8       3
   0.42214900374243792E-003       3       2       8       3
  -0.79748927316492347E-009       4       2       8       3
  -0.22408020611168126E-002       6       2       8       3
  -0.93069966015854003E-003       7       2       8       3
   0.64170631551769761E-003       8       2       8       3
   0.31020448372966712E-003      15       2       8       3
  -0.17520475595128189E-003      16       2       8       3
  -0.14014557968451138E-003      17       2       8       3
   0.42214900374243645E-003       2       3       8       3
   0.12005737475212601E-002       3       3       8       3
  -0.60074456813152832E-003       4       3       8       3
  -0.11140041425892638E-002       6       3       8       3
  -0.70495156175943009E-004       7       3       8       3
   0.40775442462565063E-002       8       3       8       3
  -0.69408593988796643E-002       2       1       9       3
   0.14954727264384241E-001       3       1       9       3
  -0.34954019520241778E-002       4       1       9       3
  -0.16742785682049094E-001       6       1       9       3
   0.72929283458390967E-002       7       1       9       3
  -0.60299287348426051E-003       8       1       9       3
  -0.13055011147922006E-002      15       1       9       3
  -0.53196786801589348E-002      16       1       9       3
   0.17600609332104808E-002      17       1       9       3
  -0.57069316114334075E-002       1       2       9       3
  -0.51241944025071590E-002       5       2       9       3
  -0.29122449999367471E-002       9       2       9       3
   0.37251260830459504E-002      10       2       9       3
   0.13650665416890992E-001      11       2       9       3
   0.51006731606377731E-002      12       2       9       3
  -0.19497183405980147E-002      13       2       9       3
  -0.38554106691790040E-002      14       2       9       3
   0.96291184144374009E-003      18       2       9       3
   0.80607088238514226E-003      19       2       9       3
   0.56489561382244604E-003      20       2       9       3
   0.31263601463273494E-002      21       2       9       3
  -0.27094920276566274E-002      22       2       9       3
   0.12296089800948755E-001       1       3       9       3
   0.11040593690459158E-001       5       3       9       3
   0.22143764218885847E-001       9       3       9       3
   0.74418215829238053E-003       2       1      10       3
  -0.10171191667207473E-001       3       1      10       3
  -0.94979722758505361E-003       4       1      10       3
   0.11051646214283221E-001       6       1      10       3
   0.63112975531918341E-003       7       1      10       3
   0.88240116429976758E-003       8       1      10       3
   0.10618557275563670E-003      15       1      10       3
   0.34738877141026192E-002      16       1      10       3
   0.38402375526951543E-003      17       1      10       3
   0.61188223882004296E-003       1       2      10       3
   0.54940558560354926E-003       5       2      10       3
   0.46655576247471011E-002       9       2      10       3
   0.49513813060306504E-003      10       2      10       3
  -0.81927359983546607E-002      11       2      10       3
  -0.55335171627917464E-003      12       2      10       3
  -0.28980778539643339E-002      13       2      10       3
   0.41332328645086720E-003      14       2      10       3
   0.34483451979281017E-003      18       2      10       3
   0.11354017066158212E-003      19       2      10       3
   0.31651320552330458E-003      20       2      10       3
  -0.20963539175099964E-002      21       2      10       3
   0.14614011721884408E-002      22       2      10       3
  -0.83629679366131193E-002       1       3      10       3
  -0.75090613930206976E-002       5       3      10       3
  -0.10023845029859691E-001       9       3      10       3
   0.10480497868493076E-001      10       3      10       3
   0.16188257390713372E-001       2       1      11       3
   0.73497119233950975E-002       3       1      11       3
  -0.16383775464646571E-002       4       1      11       3
  -0.66622506329442038E-002       6       1      11       3
  -0.13786753374603359E-001       7       1      11       3
   0.11841261696460466E-001       8       1      11       3
   0.54517214139327618E-002      15       1      11       3
  -0.20159098390568741E-002      16       1      11       3
  -0.18292094269683726E-002      17       1      11       3
   0.13310363104532362E-001       1       2      11       3
   0.11951207236962311E-001       5       2      11       3
  -0.23444080368754238E-002       9       2      11       3
   0.90732736425277571E-003      10       2      11       3
   0.40921777557623188E-002      11       2      11       3
  -0.16447275548925139E-001      12       2      11       3
   0.26391705958067175E-002      13       2      11       3
   0.89924704259228567E-002      14       2      11       3
  -0.23867337957356330E-002      18       2      11       3
   0.67162386548957312E-003      19       2      11       3
  -0.42658593349063382E-002      20       2      11       3
   0.95934424426946598E-003      21       2      11       3
   0.33356550024637484E-003      22       2      11       3
   0.60430934378309722E-002       1       3      11       3
   0.54260454509082838E-002       5       3      11       3
   0.21314798705567492E-003       9       3      11       3
  -0.39817099645476335E-002      10       3      11       3
   0.24406036754331718E-001      11       3      11       3
  -0.15173443150881740E-002       2       1      12       3
   0.56727797516244842E-002       3       1      12       3
   0.33821201162115462E-002       4       1      12       3
  -0.62364816997992362E-002       6       1      12       3
  -0.11583961108351348E-002       7       1      12       3
  -0.37070680270054864E-002       8       1      12       3
  -0.79410370016895319E-003      15       1      12       3
  -0.19515012658170481E-002      16       1      12       3
  -0.95502693397607713E-003      17       1      12       3
  -0.12475942058877915E-002       1       2      12       3
  -0.11202033616635775E-002       5       2      12       3
  -0.20552394175557408E-002       9       2      12       3
  -0.25751946620097728E-002      10       2      12       3
   0.89402712761239757E-003      11       2      12       3
   0.15507878104567383E-002      12       2      12       3
  -0.60314288819798346E-003      13       2      12       3
  -0.84280954815615819E-003      14       2      12       3
  -0.35655345333677406E-003      18       2      12       3
  -0.69323314840061083E-003      19       2      12       3
   0.25950624019298449E-003      20       2      12       3
   0.97984154589351221E-003      21       2      12       3
  -0.93979186525849554E-003      22       2      12       3
   0.46642790155035571E-002       1       3      12       3
   0.41880294594557055E-002       5       3      12       3
   0.54394411280061557E-002       9       3      12       3
  -0.40394946953985012E-002      10       3      12       3
   0.75447374281889534E-003      11       3      12       3
   0.66402796152100927E-002      12       3      12       3
   0.47888800887402517E-003       2       1      13       3
   0.20970225218947640E-002       3       1      13       3
   0.16913851212583562E-001       4       1      13       3
  -0.21376942775144054E-002       6       1      13       3
  -0.11125036663380303E-001       7       1      13       3
  -0.14606844478653099E-001       8       1      13       3
  -0.21200131899818953E-002      15       1      13       3
  -0.58198598122144549E-003      16       1      13       3
  -0.53877973641647831E-002      17       1      13       3
   0.39375333627059627E-003       1       2      13       3
   0.35354507003727831E-003       5       2      13       3
  -0.86891086015777018E-002       9       2      13       3
  -0.13317335514223613E-001      10       2      13       3
  -0.23208967296658452E-003      11       2      13       3
  -0.97346987229350070E-005      12       2      13       3
  -0.32258586968853635E-002      13       2      13       3
   0.26603581104333142E-003      14       2      13       3
  -0.22207989268760286E-002      18       2      13       3
  -0.35833410479767349E-002      19       2      13       3
   0.68328631838108513E-003      20       2      13       3
   0.16726127165722681E-003      21       2      13       3
  -0.78278412695393079E-003      22       2      13       3
   0.17242169420612083E-002       1       3      13       3
   0.15481624232083820E-002       5       3      13       3
  -0.20241761040735175E-002       9       3      13       3
  -0.24116546145303555E-002      10       3      13       3
  -0.29608374157494310E-003      11       3      13       3
   0.44520281548595169E-002      12       3      13       3
   0.22579229117833530E-001      13       3      13       3
   0.48307935809226059E-002       3       1      14       3
  -0.36713793982567017E-002       6       1      14       3
  -0.23232508309793632E-003       7       1      14       3
   0.14123480085462162E-003       8       1      14       3
  -0.92273864709554586E-003      15       1      14       3
   0.12459311445512922E-001      16       1      14       3
   0.67965294845014946E-003      17       1      14       3
  -0.38554106691790092E-002       9       2      14       3
   0.41332328645086607E-003      10       2      14       3
   0.89924704259228688E-002      11       2      14       3
  -0.84280954815616144E-003      12       2      14       3
   0.26603581104332324E-003      13       2      14       3
   0.40507291169293656E-003      18       2      14       3
  -0.13337317576379192E-003      19       2      14       3
   0.70597435232256419E-003      20       2      14       3
  -0.24639620080869956E-002      21       2      14       3
   0.18214563276396012E-002      22       2      14       3
   0.66469228317549804E-002       1       3      14       3
   0.52348038119519602E-002       5       3      14       3
   0.83058768772382875E-002       9       3      14       3
  -0.56491415712766578E-002      10       3      14       3
   0.40822864893943272E-002      11       3      14       3
   0.31506988551673045E-002      12       3      14       3
   0.11647323612677656E-002      13       3      14       3
   0.92427511727371063E-002      14       3      14       3
   0.21035677923268684E-002       1       1      15       3
  -0.59784855171775763E-003       5       1      15       3
   0.49648490657022552E-003       9       1      15       3
  -0.40356349703623811E-004      10       1      15       3
  -0.20734485755264337E-002      11       1      15       3
   0.30200758727157888E-003      12       1      15       3
   0.80629537062033450E-003      13       1      15       3
  -0.16477216761088098E-002      14       1      15       3
  -0.16629930636244877E-003      18       1      15       3
   0.12579622452195985E-003      19       1      15       3
  -0.21098095190596766E-002      20       1      15       3
   0.33717329378169297E-002      21       1      15       3
  -0.59575097327129916E-002      22       1      15       3
   0.19691849308268856E-003       2       2      15       3
  -0.14093649696689397E-002       3       2      15       3
  -0.22019356265361739E-008       4       2      15       3
  -0.27885885667283325E-003       6       2      15       3
  -0.52724992679258607E-003       7       2      15       3
   0.36961825256035332E-003       8       2      15       3
   0.11655483874771868E-002      15       2      15       3
  -0.34896533795758153E-002      16       2      15       3
  -0.58899702046553157E-003      17       2      15       3
  -0.14093649696689462E-002       2       3      15       3
  -0.30903881410236476E-004       3       3      15       3
   0.62121973257035638E-003       4       3      15       3
  -0.64907538963903354E-003       6       3      15       3
  -0.22530099575437647E-003       7       3      15       3
   0.33022149912054335E-003       8       3      15       3
   0.40314064914964863E-002      15       3      15       3
  -0.28403499033932571E-001       1       1      16       3
   0.80724713617952859E-002       5       1      16       3
   0.20217398075890050E-002       9       1      16       3
  -0.13202681285531179E-002      10       1      16       3
   0.76625258633911206E-003      11       1      16       3
   0.74168026575257336E-003      12       1      16       3
   0.22118569791465602E-003      13       1      16       3
   0.22248420614853416E-001      14       1      16       3
  -0.71440249806381858E-002      18       1      16       3
   0.41154551179288703E-002      19       1      16       3
   0.66084830311057430E-004      20       1      16       3
  -0.35249526102886219E-003      21       1      16       3
   0.27417256845955492E-003      22       1      16       3
  -0.26584341694550124E-002       2       2      16       3
  -0.13791632085923005E-003       3       2      16       3
  -0.12837580732988918E-009       4       2      16       3
  -0.65029996168410585E-003       6       2      16       3
   0.68393480994653841E-002       7       2      16       3
  -0.48205625320135248E-002       8       2      16       3
  -0.12135428101092104E-001      15       2      16       3
  -0.15408515563671305E-002      16       2      16       3
   0.52990476688255100E-002      17       2      16       3
  -0.13791632085923415E-003       2       3      16       3
   0.41632904568811779E-003       3       3      16       3
  -0.31095186749072918E-004       4       3      16       3
   0.90819574480855460E-002       6       3      16       3
   0.54434651535243816E-003       7       3      16       3
  -0.33679657832728167E-003       8       3      16       3
  -0.12719414244797274E-002      15       3      16       3
   0.21108727617560837E-001      16       3      16       3
  -0.15494051937890254E-002       1       1      17       3
   0.44035169891345561E-003       5       1      17       3
  -0.66933791751150004E-003       9       1      17       3
  -0.14595011883411041E-003      10       1      17       3
   0.69571707277429852E-003      11       1      17       3
   0.36324474856597687E-003      12       1      17       3
   0.20491330746418247E-002      13       1      17       3
   0.12136468965698573E-002      14       1      17       3
   0.31072544518186558E-003      18       1      17       3
   0.45494634803946212E-003      19       1      17       3
  -0.81820884227879072E-003      20       1      17       3
  -0.62999997286223922E-002      21       1      17       3
  -0.32633831301879311E-002      22       1      17       3
  -0.14504735590994418E-003       2       2      17       3
   0.61631293206623001E-003       3       2      17       3
  -0.39873176560720967E-007       4       2      17       3
   0.10823755014963584E-003       6       2      17       3
   0.38223738085739435E-003       7       2      17       3
  -0.26847078557662934E-003       8       2      17       3
  -0.77923712593607863E-003      15       2      17       3
   0.14996342935813330E-002      16       2      17       3
   0.37530316888994717E-003      17       2      17       3
   0.61631293206623218E-003       2       3      17       3
   0.22752174965168969E-004       3       3      17       3
   0.14136166350538191E-002       4       3      17       3
   0.48312060255752218E-003       6       3      17       3
   0.33540134799262645E-003       7       3      17       3
   0.16612712407164620E-003       8       3      17       3
  -0.69381572657847796E-004      15       3      17       3
   0.93683054579646427E-003      16       3      17       3
   0.39883055380754411E-002      17       3      17       3
  -0.23381207444646817E-002       2       1      18       3
   0.18122012224740247E-001       3       1      18       3
  -0.92441109314705234E-003       4       1      18       3
  -0.26748121940402637E-001       6       1      18       3
   0.18974635480129751E-002       7       1      18       3
   0.15786925138314671E-003       8       1      18       3
  -0.78560330763050934E-003      15       1      18       3
  -0.33748870345815377E-001      16       1      18       3
   0.14678770636064997E-002      17       1      18       3
  -0.15844766021904299E-002       1       2      18       3
   0.47907590916350883E-003       5       2      18       3
  -0.14644759360688978E-002       9       2      18       3
   0.34483451084255269E-003      10       2      18       3
   0.41424714499355107E-002      11       2      18       3
   0.22366368761136013E-003      12       2      18       3
  -0.12333505476442613E-004      13       2      18       3
   0.40507291169293743E-003      14       2      18       3
  -0.46327950341492046E-003      18       2      18       3
   0.14070399844303184E-002      19       2      18       3
  -0.18057472399159126E-002      20       2      18       3
   0.10875281213976355E-001      21       2      18       3
  -0.99696450724640479E-002      22       2      18       3
   0.12280756414540224E-001       1       3      18       3
  -0.37131516337628439E-002       5       3      18       3
   0.43448170754987296E-002       9       3      18       3
  -0.26727098437851170E-002      10       3      18       3
   0.14442602027093751E-002      11       3      18       3
   0.15442514437275889E-002      12       3      18       3
   0.32289052711672765E-003      13       3      18       3
  -0.31395737350497941E-002      14       3      18       3
   0.21685038478494359E-001      18       3      18       3
   0.76984657531145616E-003       2       1      19       3
  -0.10521962915374647E-001       3       1      19       3
  -0.98255263815312868E-003       4       1      19       3
   0.15455865426451292E-001       6       1      19       3
   0.88264285480252748E-003       7       1      19       3
   0.12340490622958246E-002       8       1      19       3
   0.59427009364376661E-003      15       1      19       3
   0.19441695548589120E-001      16       1      19       3
   0.21491981168724993E-002      17       1      19       3
   0.52170246001704223E-003       1       2      19       3
  -0.15773950430914650E-003       5       2      19       3
   0.11174545057517581E-002       9       2      19       3
   0.11354017066158312E-003      10       2      19       3
  -0.23414723324417779E-002      11       2      19       3
  -0.23786458872346004E-004      12       2      19       3
  -0.13345016365672345E-003      13       2      19       3
  -0.13337317576378978E-003      14       2      19       3
   0.14070400129599940E-002      18       2      19       3
   0.46327947432051790E-003      19       2      19       3
   0.74035704221620739E-003      20       2      19       3
  -0.85568647984661690E-002      21       2      19       3
   0.39654658482567769E-002      22       2      19       3
  -0.71304258708148986E-002       1       3      19       3
   0.21559220601312383E-002       5       3      19       3
  -0.22986139117558298E-002       9       3      19       3
   0.17356124821529305E-002      10       3      19       3
  -0.91297348184704097E-003      11       3      19       3
  -0.92626981237147496E-003      12       3      19       3
  -0.55289523599923065E-003      13       3      19       3
   0.18228925792448823E-002      14       3      19       3
  -0.10905492476052336E-001      18       3      19       3
   0.90211919158101929E-002      19       3      19       3
  -0.40736663855765257E-002       2       1      20       3
  -0.45254722905625755E-003       3       1      20       3
   0.40889742333775504E-002       4       1      20       3
   0.25140332046406309E-003       6       1      20       3
   0.14582407060575674E-002       7       1      20       3
  -0.83559180658089437E-002       8       1      20       3
  -0.99652200685324370E-002      15       1      20       3
   0.31213712479864417E-003      16       1      20       3
  -0.38646290585306773E-002      17       1      20       3
  -0.27606915147103807E-002       1       2      20       3
   0.83483480157112784E-003       5       2      20       3
  -0.18834348923421965E-003       9       2      20       3
  -0.91717188979903257E-003      10       2      20       3
  -0.21062665655705438E-003      11       2      20       3
   0.11671147376650702E-002      12       2      20       3
  -0.30614363290892464E-003      13       2      20       3
   0.70597435232255953E-003      14       2      20       3
   0.20277098184655511E-003      18       2      20       3
  -0.31921153806596944E-002      19       2      20       3
   0.48930109635957116E-002      20       2      20       3
  -0.16709828522596362E-002      21       2      20       3
   0.45081137210819302E-003      22       2      20       3
  -0.30668768058592186E-003       1       3      20       3
   0.92742542081810159E-004       5       3      20       3
   0.61830004594369369E-004       9       3      20       3
  -0.33364193627814738E-004      10       3      20       3
  -0.11404257980660514E-002      11       3      20       3
   0.40931805944929476E-003      12       3      20       3
   0.95096504380749129E-003      13       3      20       3
   0.78427319942223539E-004      14       3      20       3
  -0.13983993101382100E-003      18       3      20       3
  -0.13618539456089707E-003      19       3      20       3
   0.45387032524126323E-002      20       3      20       3
   0.14217737471371325E-001       2       1      21       3
   0.24087863415214001E-002       3       1      21       3
   0.11260489725284196E-001       4       1      21       3
  -0.19031735767312285E-002       6       1      21       3
  -0.26713397926131206E-001       7       1      21       3
  -0.13859225361350356E-002       8       1      21       3
   0.15925636804510701E-001      15       1      21       3
  -0.16649466847761269E-002      16       1      21       3
  -0.29756659082116124E-001      17       1      21       3
   0.96352484334796158E-002       1       2      21       3
  -0.29137051795781323E-002       5       2      21       3
  -0.22858945119104499E-002       9       2      21       3
  -0.20963586104247112E-002      10       2      21       3
  -0.60762335990018990E-003      11       2      21       3
  -0.37085048007024050E-002      12       2      21       3
   0.82866168884111329E-004      13       2      21       3
  -0.24639620080869626E-002      14       2      21       3
  -0.10875295930133925E-001      18       2      21       3
  -0.85568797575166534E-002      19       2      21       3
  -0.99696993290897505E-002      20       2      21       3
  -0.46332302431968236E-003      21       2      21       3
   0.18057697282527667E-002      22       2      21       3
   0.16324145699218545E-002       1       3      21       3
  -0.49364187753152375E-003       5       3      21       3
  -0.15270517342414079E-002       9       3      21       3
  -0.35516879077302746E-003      10       3      21       3
   0.34288799020371673E-002      11       3      21       3
   0.45737851940068553E-003      12       3      21       3
   0.30235760631597288E-002      13       3      21       3
  -0.41744505862363932E-003      14       3      21       3
  -0.79950858912259272E-008      18       3      21       3
  -0.14497128132119031E-002      19       3      21       3
  -0.73809966969613523E-003      20       3      21       3
   0.21688118419196406E-001      21       3      21       3
  -0.10510304503664688E-001       2       1      22       3
  -0.13684806357167198E-002       3       1      22       3
   0.13781389818506965E-001       4       1      22       3
   0.96587486698702680E-003       6       1      22       3
   0.10536600506080569E-002       7       1      22       3
  -0.25442664916422997E-001       8       1      22       3
  -0.28138983643111341E-001      15       1      22       3
   0.12949936744758718E-002      16       1      22       3
  -0.15413870667695354E-001      17       1      22       3
  -0.71227502976261570E-002       1       2      22       3
   0.21539240439141533E-002       5       2      22       3
  -0.10096799492787915E-002       9       2      22       3
  -0.30110982662429680E-002      10       2      22       3
  -0.29018349772723487E-003      11       2      22       3
   0.29944679574716929E-002      12       2      22       3
  -0.10243640897842927E-002      13       2      22       3
   0.18214563276395840E-002      14       2      22       3
  -0.16708556227865803E-002      18       2      22       3
  -0.10290992926876626E-001      19       2      22       3
   0.11326083793778627E-001      20       2      22       3
  -0.20280085650537227E-003      21       2      22       3
  -0.44296879101814735E-002      22       2      22       3
  -0.92740851151564777E-003       1       3      22       3
   0.28044890077415116E-003       5       3      22       3
   0.85656203462996039E-004       9       3      22       3
  -0.10088795347593683E-003      10       3      22       3
  -0.30273830192740006E-002      11       3      22       3
   0.77238806721250113E-003      12       3      22       3
   0.33808781042211728E-002      13       3      22       3
   0.23716037078084070E-003      14       3      22       3
  -0.73812742703671511E-003      18       3      22       3
  -0.41180272203330908E-003      19       3      22       3
   0.56810580949667932E-002      20       3      22       3
   0.13982930002408940E-003      21       3      22       3
   0.19839020530197760E-001      22       3      22       3
   0.19498140699473532E-001       4       1       1       4
   0.12042997780791845E-003       6       1       1       4
  -0.13913452431971677E-001       7       1       1       4
  -0.19756461127824230E-001       8       1       1       4
  -0.91085699751836599E-002      15       1       1       4
   0.45607443613671875E-003      16       1       1       4
  -0.20727053432437595E-001      17       1       1       4
  -0.70839271430400237E-002       9       2       1       4
  -0.12218155595881072E-001      10       2       1       4
  -0.23333657319719362E-002      11       2       1       4
   0.72285447225171082E-003      12       2       1       4
  -0.25208144111841810E-002      13       2       1       4
  -0.59960079443778661E-002      18       2       1       4
  -0.10417432353542770E-001      19       2       1       4
   0.26674004641573431E-002      20       2       1       4
  -0.67906243836390488E-003      21       2       1       4
  -0.13815775248276559E-002      22       2       1       4
  -0.28739990605350187E-002       9       3       1       4
  -0.78094327788422462E-003      10       3       1       4
  -0.13471115978346551E-002      11       3       1       4
   0.27808584408868667E-002      12       3       1       4
   0.13906962052637275E-001      13       3       1       4
  -0.62644686062895266E-003      18       3       1       4
  -0.66584712442649863E-003      19       3       1       4
   0.27710655221854404E-002      20       3       1       4
   0.76311449379326025E-002      21       3       1       4
   0.93395389636180444E-002      22       3       1       4
   0.10315938014426316E-001       1       4       1       4
  -0.37052420106549236E-002       9       1       2       4
  -0.63906249369469160E-002      10       1       2       4
  -0.12204729860227357E-002      11       1       2       4
   0.37824794925250897E-003      12       1       2       4
  -0.13185959136631775E-002      13       1       2       4
  -0.48172246566533438E-002      18       1       2       4
  -0.83694205036703006E-002      19       1       2       4
   0.21429766108950598E-002      20       1       2       4
  -0.54555561409865699E-003      21       1       2       4
  -0.11099526905041660E-002      22       1       2       4
  -0.33026828866837272E-006       2       2       2       4
  -0.37224824888786259E-007       3       2       2       4
   0.67779734790077888E-002       4       2       2       4
   0.36618950588412995E-005       6       2       2       4
  -0.42308725438651456E-003       7       2       2       4
  -0.60075677005436991E-003       8       2       2       4
   0.62112795502223856E-003      15       2       2       4
  -0.31097582913119341E-004      16       2       2       4
   0.14131027301639051E-002      17       2       2       4
  -0.37224824888912467E-007       2       3       2       4
  -0.57116305607881679E-008       3       3       2       4
  -0.10016924166144975E-006       4       3       2       4
  -0.11690340343268544E-008       7       3       2       4
  -0.79748927243197527E-009       8       3       2       4
  -0.22019356252793887E-008      15       3       2       4
  -0.12837582286320289E-009      16       3       2       4
  -0.39873176561589599E-007      17       3       2       4
   0.67779734790077862E-002       2       4       2       4
  -0.15033483302035215E-002       9       1       3       4
  -0.40846718204100025E-003      10       1       3       4
  -0.70466078266484956E-003      11       1       3       4
   0.14546744792066975E-002      12       1       3       4
   0.72747097906008850E-002      13       1       3       4
  -0.50329055716375501E-003      18       1       3       4
  -0.53494511760279100E-003      19       1       3       4
   0.22262606163181357E-002      20       1       3       4
   0.61308248603722604E-002      21       1       3       4
   0.75033403587201723E-002      22       1       3       4
  -0.37224824887242118E-007       2       2       3       4
  -0.57116305761965443E-008       3       2       3       4
  -0.10016924166078060E-006       4       2       3       4
  -0.11690340349552428E-008       7       2       3       4
  -0.79748927253161083E-009       8       2       3       4
  -0.22019356251199348E-008      15       2       3       4
  -0.12837580074902552E-009      16       2       3       4
  -0.39873176559885846E-007      17       2       3       4
  -0.57116305766437777E-008       2       3       3       4
   0.25839008498812488E-007       3       3       3       4
   0.67793328061551208E-002       4       3       3       4
   0.36623210040265757E-005       6       3       3       4
  -0.42307334954586832E-003       7       3       3       4
  -0.60074456813152734E-003       8       3       3       4
   0.62121973257035497E-003      15       3       3       4
  -0.31095186749071976E-004      16       3       3       4
   0.14136166350538102E-002      17       3       3       4
  -0.10016924166087970E-006       2       4       3       4
   0.67793328061551156E-002       3       4       3       4
   0.18179178817460409            1       1       4       4
  -0.81892823530071157E-002       5       1       4       4
  -0.46373261098988407E-002       9       1       4       4
   0.37616828372510213E-002      10       1       4       4
  -0.15461064344669945E-002      11       1       4       4
   0.59082969485116099E-002      12       1       4       4
  -0.20782888751570161E-002      13       1       4       4
  -0.11855957895863172E-001      14       1       4       4
  -0.37995815220511690E-002      18       1       4       4
   0.49264517597294773E-002      19       1       4       4
   0.93356636715421545E-002      20       1       4       4
  -0.12043842098602573E-003      21       1       4       4
  -0.25751302344150712E-002      22       1       4       4
   0.13546082541882176            2       2       4       4
  -0.10016924166352837E-006       3       2       4       4
   0.33597991928536957E-006       4       2       4       4
   0.21976315536051455E-002       6       2       4       4
  -0.24311959229969076E-001       7       2       4       4
   0.17135055422728061E-001       8       2       4       4
   0.24367359001282209E-002      15       2       4       4
   0.23854735954233284E-003      16       2       4       4
  -0.10654454611733182E-002      17       2       4       4
  -0.10016924166322090E-006       2       3       4       4
   0.13546218474596930            3       3       4       4
   0.11385816392082884E-007       4       3       4       4
  -0.29743206179601946E-001       6       3       4       4
  -0.18821526644782040E-002       7       3       4       4
   0.11441963922464464E-002       8       3       4       4
   0.19691970458217113E-003      15       3       4       4
  -0.26584284072747487E-002      16       3       4       4
  -0.14502794344428899E-003      17       3       4       4
   0.33597991928933369E-006       2       4       4       4
   0.11385816392303112E-007       3       4       4       4
   0.14901933503699819            4       4       4       4
   0.79358021488847002E-002       4       1       5       4
   0.25496428149249267E-004       6       1       5       4
  -0.29456398373302818E-002       7       1       5       4
  -0.41826727929193475E-002       8       1       5       4
   0.21373004430883550E-002      15       1       5       4
  -0.10701658955160420E-003      16       1       5       4
   0.48635450576501888E-002      17       1       5       4
  -0.63606129303712591E-002       9       2       5       4
  -0.10970612487617248E-001      10       2       5       4
  -0.20951132062756463E-002      11       2       5       4
   0.64902699082660981E-003      12       2       5       4
  -0.22634126752311989E-002      13       2       5       4
   0.18129247169214706E-002      18       2       5       4
   0.31497658944683680E-002      19       2       5       4
  -0.80662353086059422E-003      20       2       5       4
   0.20534826847204939E-003      21       2       5       4
   0.41778988802420377E-003      22       2       5       4
  -0.25805325431836040E-002       9       3       5       4
  -0.70120453199709371E-003      10       3       5       4
  -0.12095561762216650E-002      11       3       5       4
   0.24968969080325994E-002      12       3       5       4
   0.12486888970701229E-001      13       3       5       4
   0.18941032825149591E-003      18       3       5       4
   0.20132240769820515E-003      19       3       5       4
  -0.83797190777362544E-003      20       3       5       4
  -0.23076629576538163E-002      21       3       5       4
  -0.28242822915621108E-002      22       3       5       4
   0.88571171448318282E-002       1       4       5       4
   0.16628360857906900E-001       5       4       5       4
   0.37283314908762412E-003       1       1       6       4
  -0.50910724923139263E-004       5       1       6       4
   0.76709897808949039E-003       9       1       6       4
  -0.28559456156955621E-004      10       1       6       4
   0.38581034918225998E-003      11       1       6       4
  -0.88842123193467624E-003      12       1       6       4
  -0.46942318738040769E-002      13       1       6       4
  -0.82699745298117698E-004      14       1       6       4
   0.16788329567513625E-003      18       1       6       4
  -0.76930125239256503E-004      19       1       6       4
  -0.26434704780072013E-002      20       1       6       4
  -0.80715660923109736E-002      21       1       6       4
  -0.99371612709248346E-002      22       1       6       4
   0.14863957247546246E-003       2       2       6       4
   0.54142135699820627E-004       4       2       6       4
   0.10690677499253567E-004       6       2       6       4
  -0.27308534654509493E-003       7       2       6       4
  -0.17124316725541244E-003       8       2       6       4
   0.27755002628941079E-004      15       2       6       4
   0.42834360684546266E-005      16       2       6       4
  -0.40820967717418892E-004      17       2       6       4
   0.14863999842064870E-003       3       3       6       4
  -0.73277116681576618E-003       4       3       6       4
  -0.14469068097832836E-003       6       3       6       4
   0.23088785174966197E-002       7       3       6       4
   0.32944995622987598E-002       8       3       6       4
   0.14620072475991173E-003      15       3       6       4
  -0.49004347155504519E-004      16       3       6       4
   0.32335723741501834E-003      17       3       6       4
   0.54142135699820668E-004       2       4       6       4
  -0.73277116681576553E-003       3       4       6       4
   0.15596352381055516E-003       4       4       6       4
   0.40354169432061156E-002       6       4       6       4
  -0.43073961976201579E-001       1       1       7       4
   0.58817909160880349E-002       5       1       7       4
   0.36885913760489599E-002       9       1       7       4
   0.19568565391337341E-002      10       1       7       4
   0.12302534570182949E-002      11       1       7       4
  -0.24242221851360885E-002      12       1       7       4
   0.11555873143804126E-002      13       1       7       4
   0.95544231866984426E-002      14       1       7       4
   0.80599997985225536E-002      18       1       7       4
   0.52711514464238371E-002      19       1       7       4
  -0.95243598363921357E-002      20       1       7       4
   0.16676277661268121E-003      21       1       7       4
   0.25100307351204796E-002      22       1       7       4
  -0.17172571520266990E-001       2       2       7       4
  -0.11690340320952229E-008       3       2       7       4
  -0.59897572287610573E-003       4       2       7       4
  -0.10805727351362359E-002       6       2       7       4
   0.13664988219724047E-001       7       2       7       4
  -0.56085969040475638E-002       8       2       7       4
  -0.43117197408085459E-002      15       2       7       4
  -0.43947576045038543E-003      16       2       7       4
   0.22032975837455305E-002      17       2       7       4
  -0.11690340328236712E-008       2       3       7       4
  -0.17172557615426413E-001       3       3       7       4
  -0.46370797789936582E-004       4       3       7       4
   0.14401505821890558E-001       6       3       7       4
   0.10578909463380248E-002       7       3       7       4
  -0.34590107541665189E-003       8       3       7       4
  -0.34885161220867390E-003      15       3       7       4
   0.48318882911184170E-002      16       3       7       4
   0.28425744841176583E-003      17       3       7       4
  -0.59897572287610854E-003       2       4       7       4
  -0.46370797789936657E-004       3       4       7       4
  -0.18018712103067179E-001       4       4       7       4
  -0.83559019270866564E-004       6       4       7       4
   0.13686724909310886E-001       7       4       7       4
  -0.61163040558410695E-001       1       1       8       4
   0.83518719860398820E-002       5       1       8       4
   0.10233280320400629E-002       9       1       8       4
  -0.43117029533980139E-002      10       1       8       4
   0.34165427849256006E-003      11       1       8       4
  -0.29058099088899465E-002      12       1       8       4
   0.77831657357878769E-003      13       1       8       4
   0.13566840524285313E-001      14       1       8       4
   0.41905325700239751E-003      18       1       8       4
  -0.11614361505220605E-001      19       1       8       4
  -0.82830021192968270E-002      20       1       8       4
   0.26538151209844050E-004      21       1       8       4
   0.23022492253392170E-002      22       1       8       4
  -0.24384252378201993E-001       2       2       8       4
  -0.79748927173500281E-009       3       2       8       4
   0.42216305335141831E-003       4       2       8       4
  -0.14995246780429964E-002       6       2       8       4
   0.15381927703815230E-001       7       2       8       4
  -0.13675678897223410E-001       8       2       8       4
  -0.63711732051568810E-002      15       2       8       4
  -0.61157518492436353E-003      16       2       8       4
   0.25619265512755044E-002      17       2       8       4
  -0.79748927272200796E-009       2       3       8       4
  -0.24384240176279218E-001       3       3       8       4
   0.28189963250731464E-004       4       3       8       4
   0.20452048685988392E-001       6       3       8       4
   0.12050224923755898E-002       7       3       8       4
  -0.91320026535970803E-003       8       3       8       4
  -0.51372138862694245E-003      15       3       8       4
   0.68619793971211830E-002      16       3       8       4
   0.36176061076286545E-003      17       3       8       4
   0.42216305335140785E-003       2       4       8       4
   0.28189963250731800E-004       3       4       8       4
  -0.25585748349803476E-001       4       4       8       4
  -0.11864836890427522E-003       6       4       8       4
   0.13707146589665110E-001       7       4       8       4
   0.23496253621802840E-001       8       4       8       4
  -0.86155968584469052E-002       2       1       9       4
  -0.34954019520241826E-002       3       1       9       4
  -0.10782537917589955E-001       4       1       9       4
   0.30327019674935922E-002       6       1       9       4
   0.14584476608385580E-001       7       1       9       4
   0.40457478670268537E-002       8       1       9       4
  -0.12915121798028940E-002      15       1       9       4
   0.85108132173442063E-003      16       1       9       4
   0.46073898319515406E-002      17       1       9       4
  -0.70839271430400141E-002       1       2       9       4
  -0.63606129303712617E-002       5       2       9       4
   0.99688595551371429E-002       9       2       9       4
   0.76922241638252599E-002      10       2       9       4
   0.97145661095067286E-003      11       2       9       4
   0.70221888791128272E-002      12       2       9       4
  -0.31572171986783644E-003      13       2       9       4
  -0.47852315079723977E-002      14       2       9       4
   0.28300408587551614E-002      18       2       9       4
   0.20877371320654880E-002      19       2       9       4
   0.15074796237892491E-002      20       2       9       4
  -0.31634758781872005E-003      21       2       9       4
   0.61675280726082118E-004      22       2       9       4
  -0.28739990605350101E-002       1       3       9       4
  -0.25805325431836031E-002       5       3       9       4
   0.29442153112932208E-002       9       3       9       4
   0.27855219132158640E-002      10       3       9       4
  -0.77955749498170883E-002      11       3       9       4
  -0.23521745829185878E-002      12       3       9       4
  -0.69714290947675344E-002      13       3       9       4
  -0.19415958010052083E-002      14       3       9       4
  -0.42449418734293704E-003      18       3       9       4
   0.59809815103464359E-003      19       3       9       4
  -0.11666010490838841E-003      20       3       9       4
  -0.34170171439005430E-002      21       3       9       4
  -0.61698058406942612E-003      22       3       9       4
  -0.88656400733145291E-002       1       4       9       4
  -0.79603820276881541E-002       5       4       9       4
   0.16849008767620122E-001       9       4       9       4
  -0.14859940074791189E-001       2       1      10       4
  -0.94979722758505426E-003       3       1      10       4
   0.87469350953063296E-002       4       1      10       4
  -0.11292790746115589E-003       6       1      10       4
   0.77376723475257366E-002       7       1      10       4
  -0.17049049864443389E-001       8       1      10       4
  -0.58544418108725273E-002      15       1      10       4
  -0.70260850446240999E-004      16       1      10       4
  -0.69116168624949596E-003      17       1      10       4
  -0.12218155595881047E-001       1       2      10       4
  -0.10970612487617258E-001       5       2      10       4
   0.13310550590310631E-002       9       2      10       4
  -0.98869918709001414E-002      10       2      10       4
   0.13948689591684054E-002      11       2      10       4
   0.13574590833654233E-001      12       2      10       4
  -0.26988684974042212E-002      13       2      10       4
  -0.82533008884130774E-002      14       2      10       4
   0.13049350104824531E-002      18       2      10       4
  -0.22671870231129590E-002      19       2      10       4
   0.38539644733556139E-002      20       2      10       4
   0.14773505472583028E-003      21       2      10       4
  -0.13288315328716480E-002      22       2      10       4
  -0.78094327788422516E-003       1       3      10       4
  -0.70120453199709132E-003       5       3      10       4
   0.35792071151972801E-002       9       3      10       4
  -0.63194315864486183E-003      10       3      10       4
  -0.13791764154912803E-001      11       3      10       4
   0.19539672246212860E-002      12       3      10       4
   0.54456062823535810E-002      13       3      10       4
  -0.52752314361874364E-003      14       3      10       4
   0.13633501630298028E-003      18       3      10       4
  -0.14491094433298675E-003      19       3      10       4
   0.13165073593245425E-002      20       3      10       4
  -0.16603132563541450E-002      21       3      10       4
   0.37948022472008699E-002      22       3      10       4
   0.71919141963987304E-002       1       4      10       4
   0.64575788934527955E-002       5       4      10       4
   0.24110599894615337E-002       9       4      10       4
   0.23067585338040691E-001      10       4      10       4
  -0.28378799885019706E-002       2       1      11       4
  -0.16383775464646458E-002       3       1      11       4
  -0.35949313388149045E-002       4       1      11       4
   0.15252822461113329E-002       6       1      11       4
   0.48642985710329809E-002       7       1      11       4
   0.13507342774476405E-002       8       1      11       4
  -0.43171550924221702E-003      15       1      11       4
   0.44556034992438505E-003      16       1      11       4
   0.15401539405368743E-002      17       1      11       4
  -0.23333657319719319E-002       1       2      11       4
  -0.20951132062756489E-002       5       2      11       4
   0.29709164874687699E-002       9       2      11       4
   0.27564557118868170E-002      10       2      11       4
  -0.36887330274134504E-003      11       2      11       4
   0.30540892054721760E-002      12       2      11       4
   0.36161882545332849E-002      13       2      11       4
  -0.15762160636016477E-002      14       2      11       4
   0.95541057191204709E-003      18       2      11       4
   0.70133784316376928E-003      19       2      11       4
   0.55631150864052757E-003      20       2      11       4
  -0.90026809234309196E-004      21       2      11       4
   0.22818455868553505E-003      22       2      11       4
  -0.13471115978346561E-002       1       3      11       4
  -0.12095561762216671E-002       5       3      11       4
  -0.13034913805634878E-002       9       3      11       4
  -0.20903553487089410E-002      10       3      11       4
  -0.33920466051347627E-002      11       3      11       4
  -0.72355487486141525E-003      12       3      11       4
  -0.25448963082950653E-002      13       3      11       4
  -0.91008255713569282E-003      14       3      11       4
  -0.34675537342272462E-003      18       3      11       4
   0.11701401826369801E-003      19       3      11       4
   0.95517552533102029E-006      20       3      11       4
  -0.11439716313010767E-002      21       3      11       4
  -0.20327553597249536E-003      22       3      11       4
  -0.29558320599511758E-002       1       4      11       4
  -0.26540152973144669E-002       5       4      11       4
   0.44887401804755128E-002       9       4      11       4
   0.79965303348563180E-003      10       4      11       4
   0.51910265968018055E-002      11       4      11       4
   0.87913883608111581E-003       2       1      12       4
   0.33821201162115471E-002       3       1      12       4
   0.13736686959220673E-001       4       1      12       4
  -0.35122919648140033E-002       6       1      12       4
  -0.95832899133198833E-002       7       1      12       4
  -0.11487859177837914E-001       8       1      12       4
  -0.15270015913776418E-002      15       1      12       4
  -0.10282067153376952E-002      16       1      12       4
  -0.44733342280167208E-002      17       1      12       4
   0.72285447225171374E-003       1       2      12       4
   0.64902699082661230E-003       5       2      12       4
  -0.58795458004153216E-002       9       2      12       4
  -0.72457925959365571E-002      10       2      12       4
   0.13001838492171856E-002      11       2      12       4
  -0.65901231844222533E-003      12       2      12       4
  -0.16917286980453964E-002      13       2      12       4
   0.48858485420844196E-003      14       2      12       4
  -0.18489214057481915E-002      18       2      12       4
  -0.27213868396083847E-002      19       2      12       4
   0.32095297189100756E-003      20       2      12       4
   0.45165051971198536E-003      21       2      12       4
  -0.80159897100531103E-003      22       2      12       4
   0.27808584408868598E-002       1       3      12       4
   0.24968969080325989E-002       5       3      12       4
  -0.69258983743906066E-003       9       3      12       4
  -0.19572728951498903E-002      10       3      12       4
   0.68672744112268931E-003      11       3      12       4
   0.41875442126337861E-002      12       3      12       4
   0.13804844978800322E-001      13       3      12       4
   0.18787581916652816E-002      14       3      12       4
   0.63910487995729685E-003      18       3      12       4
  -0.64788100952275314E-003      19       3      12       4
   0.74924353440046628E-003      20       3      12       4
   0.24716790378568367E-002      21       3      12       4
   0.24736835569341611E-002      22       3      12       4
   0.11294628309317746E-001       1       4      12       4
   0.10141295319367291E-001       5       4      12       4
  -0.10907989484765070E-001       9       4      12       4
   0.67640385176513870E-002      10       4      12       4
  -0.37389229299524102E-002      11       4      12       4
   0.16731847149401853E-001      12       4      12       4
  -0.30658537257401055E-002       2       1      13       4
   0.16913851212583580E-001       3       1      13       4
  -0.48321377086576042E-002       4       1      13       4
  -0.18558278933086161E-001       6       1      13       4
   0.45687316200420762E-002       7       1      13       4
   0.30770251329737112E-002       8       1      13       4
   0.13417161199809742E-003      15       1      13       4
  -0.58750048704167713E-002      16       1      13       4
   0.16135866315452158E-002      17       1      13       4
  -0.25208144111841806E-002       1       2      13       4
  -0.22634126752311971E-002       5       2      13       4
  -0.32756702109889638E-002       9       2      13       4
   0.34873455126881200E-002      10       2      13       4
   0.16015952822350413E-001      11       2      13       4
   0.11384644172937187E-002      12       2      13       4
   0.94601793694648714E-003      13       2      13       4
  -0.17029818831827436E-002      14       2      13       4
   0.51805962147122644E-003      18       2      13       4
   0.11145677946843007E-002      19       2      13       4
  -0.53165427043325316E-003      20       2      13       4
   0.35062523995556525E-002      21       2      13       4
  -0.25868533519720518E-002      22       2      13       4
   0.13906962052637237E-001       1       3      13       4
   0.12486888970701224E-001       5       3      13       4
   0.13306363597324733E-001       9       3      13       4
  -0.74570558871450308E-002      10       3      13       4
   0.36518972080335603E-002      11       3      13       4
   0.72993516021671043E-002      12       3      13       4
  -0.31077697601474014E-002      13       3      13       4
   0.93954860838595909E-002      14       3      13       4
   0.43593120212526192E-002      18       3      13       4
  -0.23666040025165243E-002      19       3      13       4
  -0.50639676209864159E-004      20       3      13       4
  -0.78611897562365514E-003      21       3      13       4
  -0.82697712931902425E-003      22       3      13       4
  -0.39730945710464869E-002       1       4      13       4
  -0.35673961276403150E-002       5       4      13       4
   0.12629936770318932E-002       9       4      13       4
  -0.83176435734200476E-003      10       4      13       4
  -0.10675714918539385E-003      11       4      13       4
  -0.77283260010647329E-003      12       4      13       4
   0.24410339722890081E-001      13       4      13       4
   0.48307935809225825E-002       4       1      14       4
   0.18347469034502676E-004       6       1      14       4
  -0.21197100780486985E-002       7       1      14       4
  -0.30098906050804218E-002       8       1      14       4
   0.50327590302765143E-002      15       1      14       4
  -0.25199485135415841E-003      16       1      14       4
   0.11452320794299198E-001      17       1      14       4
  -0.47852315079723881E-002       9       2      14       4
  -0.82533008884130739E-002      10       2      14       4
  -0.15762160636016468E-002      11       2      14       4
   0.48858485420843209E-003      12       2      14       4
  -0.17029818831827389E-002      13       2      14       4
   0.15328786492550721E-002      18       2      14       4
   0.26632154202437192E-002      19       2      14       4
  -0.68211761620075404E-003      20       2      14       4
   0.17365136124778687E-003      21       2      14       4
   0.35330216834642404E-003      22       2      14       4
  -0.19415958010052050E-002       9       3      14       4
  -0.52752314361874224E-003      10       3      14       4
  -0.91008255713568675E-003      11       3      14       4
   0.18787581916652743E-002      12       3      14       4
   0.93954860838595666E-002      13       3      14       4
   0.16015237263662874E-003      18       3      14       4
   0.17022374315629990E-003      19       3      14       4
  -0.70862723228850362E-003      20       3      14       4
  -0.19514650090971079E-002      21       3      14       4
  -0.23883418106316378E-002      22       3      14       4
   0.66469228317548703E-002       1       4      14       4
   0.52348038119518934E-002       5       4      14       4
  -0.59890831348567777E-002       9       4      14       4
   0.48581008287812734E-002      10       4      14       4
  -0.19967926555203822E-002      11       4      14       4
   0.76307781263554673E-002      12       4      14       4
  -0.26841501418294125E-002      13       4      14       4
   0.92427511727371636E-002      14       4      14       4
  -0.11473183480452773E-001       1       1      15       4
   0.32607582947414395E-002       5       1      15       4
   0.49076549569037101E-003       9       1      15       4
   0.22250094330872852E-002      10       1      15       4
   0.16406095616504151E-003      11       1      15       4
   0.58060598074366184E-003      12       1      15       4
  -0.51075681495110935E-004      13       1      15       4
   0.89869283907433213E-002      14       1      15       4
  -0.20858624136246870E-002      18       1      15       4
  -0.69356566751883125E-002      19       1      15       4
  -0.11745215393094777E-002      20       1      15       4
   0.19641910583827015E-005      21       1      15       4
   0.41388119206429405E-003      22       1      15       4
  -0.10739256436143997E-002       2       2      15       4
  -0.22019356257732089E-008       3       2      15       4
  -0.14088481783263076E-002       4       2      15       4
  -0.24817838225179244E-003       6       2      15       4
   0.25757506892874703E-002       7       2      15       4
  -0.22144356878327732E-002       8       2      15       4
  -0.63567346826627165E-002      15       2      15       4
  -0.40864746545189349E-003      16       2      15       4
  -0.11391441582063596E-002      17       2      15       4
  -0.22019356269392557E-008       2       3      15       4
  -0.10738338660663091E-002       3       3      15       4
  -0.11386240418779465E-003       4       3      15       4
   0.33809554548867608E-002       6       3      15       4
   0.19876718205613083E-003       7       3      15       4
  -0.15160495962876985E-003       8       3      15       4
  -0.51374331150234236E-003      15       3      15       4
   0.53663258285314404E-002      16       3      15       4
   0.26736024419892415E-004      17       3      15       4
  -0.14088481783263128E-002       2       4      15       4
  -0.11386240418779420E-003       3       4      15       4
   0.16825972035572421E-003       4       4      15       4
  -0.20574442981386493E-004       6       4      15       4
   0.18498885816822612E-002       7       4      15       4
   0.31950797525415768E-002       8       4      15       4
   0.67376466159516177E-002      15       4      15       4
   0.57447279878143783E-003       1       1      16       4
  -0.16326915253481923E-003       5       1      16       4
  -0.32369244242903817E-003       9       1      16       4
   0.26702982123638603E-004      10       1      16       4
  -0.16945967916141066E-003      11       1      16       4
   0.39105402777071298E-003      12       1      16       4
   0.22344244629163550E-002      13       1      16       4
  -0.44998373065983178E-003      14       1      16       4
  -0.41516674031080187E-005      18       1      16       4
  -0.83236822936202880E-004      19       1      16       4
  -0.13196125516211073E-002      20       1      16       4
  -0.44213822308436946E-002      21       1      16       4
  -0.54747005902610803E-002      22       1      16       4
   0.53775302328555507E-004       2       2      16       4
  -0.12837580270503635E-009       3       2      16       4
  -0.13799193122768564E-003       4       2      16       4
   0.12667360012598948E-004       6       2      16       4
  -0.15673457565785315E-003       7       2      16       4
   0.71460683809678800E-004       8       2      16       4
   0.10444733748442998E-003      15       2      16       4
   0.31166626861599175E-004      16       2      16       4
  -0.42954571450239641E-003      17       2      16       4
  -0.12837580320944447E-009       2       3      16       4
   0.53777698492600182E-004       3       3      16       4
   0.15379180848183053E-002       4       3      16       4
  -0.17106340072177689E-003       6       3      16       4
   0.19382973128816719E-003       7       3      16       4
   0.29695334301029115E-003       8       3      16       4
   0.15969138031733745E-002      15       3      16       4
  -0.34733788422212393E-003      16       3      16       4
   0.35739961571285856E-002      17       3      16       4
  -0.13799193122768507E-003       2       4      16       4
   0.15379180848182964E-002       3       4      16       4
  -0.84376344455122675E-005       4       4      16       4
   0.35753848816701941E-003       6       4      16       4
  -0.10958490174134639E-003       7       4      16       4
  -0.14584489302243766E-003       8       4      16       4
  -0.14032489106376484E-003      15       4      16       4
   0.39442365583128988E-002      16       4      16       4
  -0.26107861902296598E-001       1       1      17       4
   0.74200353721285018E-002       5       1      17       4
  -0.17515092620146639E-002       9       1      17       4
   0.26267940161909858E-003      10       1      17       4
  -0.58551551266371768E-003      11       1      17       4
   0.17016196971426875E-002      12       1      17       4
  -0.61360407490702504E-003      13       1      17       4
   0.20450251296957316E-001      14       1      17       4
   0.38973739701629812E-002      18       1      17       4
  -0.81880738040090105E-003      19       1      17       4
  -0.68380763203049781E-002      20       1      17       4
  -0.36501659586651917E-005      21       1      17       4
   0.17182187414350840E-002      22       1      17       4
  -0.24440852373773031E-002       2       2      17       4
  -0.39873176557321347E-007       3       2      17       4
   0.61622346697173531E-003       4       2      17       4
  -0.56913813109874738E-003       6       2      17       4
   0.63709756218282287E-002       7       2      17       4
  -0.43159576315366516E-002       8       2      17       4
  -0.10545132854989848E-001      15       2      17       4
  -0.11261547785443378E-002      16       2      17       4
   0.63255680558009422E-002      17       2      17       4
  -0.39873176560712444E-007       2       3      17       4
  -0.24435713324874380E-002       3       3      17       4
   0.83881918753311228E-004       4       3      17       4
   0.76931558053705464E-002       6       3      17       4
   0.49803486298020147E-003       7       3      17       4
  -0.28012618534388294E-003       8       3      17       4
  -0.81726585186724316E-003      15       3      17       4
   0.12193761098519556E-001      16       3      17       4
   0.86108119572444694E-003      17       3      17       4
   0.61622346697171938E-003       2       4      17       4
   0.83881918753312340E-004       3       4      17       4
   0.38319560457438667E-003       4       4      17       4
  -0.32863149615541656E-004       6       4      17       4
   0.49354991094207531E-002       7       4      17       4
   0.67589343251857033E-002       8       4      17       4
   0.63764826047606141E-002      15       4      17       4
  -0.31927274706989266E-003      16       4      17       4
   0.18446556472868608E-001      17       4      17       4
  -0.88479671319720461E-002       2       1      18       4
  -0.92441109314705494E-003       3       1      18       4
  -0.69788259212463250E-002       4       1      18       4
   0.34464867255422143E-003       6       1      18       4
   0.16546503174836948E-001       7       1      18       4
   0.86028117245885033E-003       8       1      18       4
  -0.98537587676140997E-002      15       1      18       4
  -0.19620835199253499E-004      16       1      18       4
   0.18411465050739484E-001      17       1      18       4
  -0.59960079443778565E-002       1       2      18       4
   0.18129247169214656E-002       5       2      18       4
   0.15435473998636445E-002       9       2      18       4
   0.13049350415311324E-002      10       2      18       4
   0.56461751967060809E-003      11       2      18       4
   0.22498401907059566E-002      12       2      18       4
  -0.25567060468870580E-004      13       2      18       4
   0.15328786492550747E-002      14       2      18       4
   0.92508335046600776E-002      18       2      18       4
   0.53245433679007838E-002      19       2      18       4
   0.44778261416324799E-002      20       2      18       4
   0.54461913827630055E-003      21       2      18       4
  -0.12195444436018856E-002      22       2      18       4
  -0.62644686062895321E-003       1       3      18       4
   0.18941032825149488E-003       5       3      18       4
   0.98366884580076931E-003       9       3      18       4
   0.13633500686432529E-003      10       3      18       4
  -0.19375717108944313E-002      11       3      18       4
  -0.19014003168580339E-003      12       3      18       4
  -0.15611901447641419E-002      13       3      18       4
   0.16015237263662847E-003      14       3      18       4
   0.59128209340159163E-003      18       3      18       4
   0.55629519234854838E-003      19       3      18       4
   0.77384449587210161E-003      20       3      18       4
  -0.85209744066682743E-002      21       3      18       4
   0.19368981100604666E-002      22       3      18       4
  -0.47293457684922484E-002       1       4      18       4
   0.14299427486210721E-002       5       4      18       4
   0.23852598198916778E-002       9       4      18       4
   0.10292662369898215E-002      10       4      18       4
   0.79267126056975349E-003      11       4      18       4
  -0.14858787269881974E-002      12       4      18       4
   0.66859871156344311E-003      13       4      18       4
   0.12090566949572784E-002      14       4      18       4
   0.99078416278437879E-002      18       4      18       4
  -0.15372410972820924E-001       2       1      19       4
  -0.98255263815312825E-003       3       1      19       4
   0.90485883765941202E-002       4       1      19       4
  -0.15793109069621003E-003       6       1      19       4
   0.10821231534065095E-001       7       1      19       4
  -0.23843309425987433E-001       8       1      19       4
  -0.32764523398913933E-001      15       1      19       4
  -0.39321652735503860E-003      16       1      19       4
  -0.38681028820711939E-002      17       1      19       4
  -0.10417432353542772E-001       1       2      19       4
   0.31497658944683597E-002       5       2      19       4
  -0.18491547924949441E-004       9       2      19       4
  -0.22671870231129824E-002      10       2      19       4
   0.25050671108316181E-003      11       2      19       4
   0.41723913299974618E-002      12       2      19       4
  -0.93373199957759814E-003      13       2      19       4
   0.26632154202437070E-002      14       2      19       4
   0.53245432689305611E-002      18       2      19       4
  -0.92508334815235189E-002      19       2      19       4
   0.12544302966343446E-001      20       2      19       4
   0.60302526436729204E-003      21       2      19       4
  -0.43701545126885620E-002      22       2      19       4
  -0.66584712442649950E-003       1       3      19       4
   0.20132240769820563E-003       5       3      19       4
   0.86089300961453773E-003       9       3      19       4
  -0.14491094433298479E-003      10       3      19       4
  -0.37574062994329563E-002      11       3      19       4
   0.64715862531142688E-003      12       3      19       4
   0.19055599129410299E-002      13       3      19       4
   0.17022374315630012E-003      14       3      19       4
   0.55629522243503659E-003      18       3      19       4
  -0.59128206098944705E-003      19       3      19       4
   0.44660301438202918E-002      20       3      19       4
  -0.67770408995794767E-002      21       3      19       4
   0.13004762324658480E-001      22       3      19       4
   0.61319631302391717E-002       1       4      19       4
  -0.18540315577087708E-002       5       4      19       4
   0.55303523383315424E-003       9       4      19       4
   0.46219586774743663E-002      10       4      19       4
   0.18341010329454391E-003      11       4      19       4
   0.15505573752416365E-002      12       4      19       4
  -0.19061163204591439E-003      13       4      19       4
  -0.15676356908874275E-002      14       4      19       4
   0.41997286667107038E-002      18       4      19       4
   0.20798388834609417E-001      19       4      19       4
   0.39360064497615064E-002       2       1      20       4
   0.40889742333775634E-002       3       1      20       4
   0.17146819166008593E-001       4       1      20       4
  -0.54265900897058020E-002       6       1      20       4
  -0.19551872104850321E-001       7       1      20       4
  -0.17003578283754102E-001       8       1      20       4
  -0.55475935191022646E-002      15       1      20       4
  -0.62328989244307496E-002      16       1      20       4
  -0.32298145762265792E-001      17       1      20       4
   0.26674004641573561E-002       1       2      20       4
  -0.80662353086058836E-003       5       2      20       4
  -0.26170998842487969E-002       9       2      20       4
  -0.32736136141999009E-002      10       2      20       4
   0.59057396583439727E-004      11       2      20       4
  -0.92567964092214196E-003      12       2      20       4
  -0.57328037960208058E-003      13       2      20       4
  -0.68211761620073192E-003      14       2      20       4
  -0.90966126757614767E-002      18       2      20       4
  -0.10175436760984261E-001      19       2      20       4
  -0.84691580704009291E-003      20       2      20       4
   0.13521775610692917E-002      21       2      20       4
  -0.29667381007718414E-002      22       2      20       4
   0.27710655221854378E-002       1       3      20       4
  -0.83797190777361980E-003       5       3      20       4
  -0.36680618745696229E-003       9       3      20       4
  -0.71361158870579891E-003      10       3      20       4
   0.91202922524358156E-003      11       3      20       4
   0.10725875580991269E-002      12       3      20       4
   0.41704812708213568E-002      13       3      20       4
  -0.70862723228850124E-003      14       3      20       4
   0.24697570548415197E-002      18       3      20       4
  -0.20051405046354210E-002      19       3      20       4
   0.29734774845040302E-002      20       3      20       4
   0.12693043422729096E-001      21       3      20       4
   0.91586510928661040E-002      22       3      20       4
   0.11620263834929702E-001       1       4      20       4
  -0.35139748867833924E-002       5       4      20       4
  -0.34053623016984365E-002       9       4      20       4
   0.12641186400696998E-002      10       4      20       4
  -0.11915612159076200E-002      11       4      20       4
   0.38052877921473010E-002      12       4      20       4
  -0.37672129964267526E-003      13       4      20       4
  -0.29715772990158745E-002      14       4      20       4
  -0.90107369148058475E-002      18       4      20       4
   0.51598578322290412E-002      19       4      20       4
   0.21203075310963701E-001      20       4      20       4
  -0.10020227169866907E-002       2       1      21       4
   0.11260489725284267E-001       3       1      21       4
  -0.22120962690788676E-003       4       1      21       4
  -0.16569536466936034E-001       6       1      21       4
   0.34233693070036454E-003       7       1      21       4
   0.54478343966281682E-004       8       1      21       4
   0.92736160647494644E-005      15       1      21       4
  -0.20883424117085422E-001      16       1      21       4
  -0.17233640222035548E-004      17       1      21       4
  -0.67906243836390195E-003       1       2      21       4
   0.20534826847205001E-003       5       2      21       4
  -0.10126535005579795E-002       9       2      21       4
   0.14775133457500385E-003      10       2      21       4
   0.25887862959179065E-002      11       2      21       4
   0.47060952665904293E-004      12       2      21       4
   0.17788627835668003E-003      13       2      21       4
   0.17365136124778907E-003      14       2      21       4
  -0.54461687585220016E-003      18       2      21       4
   0.60307715772174272E-003      19       2      21       4
  -0.12195245353045640E-002      20       2      21       4
   0.92521718456233873E-002      21       2      21       4
  -0.44777924818700209E-002      22       2      21       4
   0.76311449379325609E-002       1       3      21       4
  -0.23076629576538072E-002       5       3      21       4
   0.23175723612058798E-002       9       3      21       4
  -0.16603182053526056E-002      10       3      21       4
   0.88611472888308499E-003      11       3      21       4
   0.99060444535512297E-003      12       3      21       4
   0.23978375336031736E-003      13       3      21       4
  -0.19514650090971348E-002      14       3      21       4
   0.85209907107614245E-002      18       3      21       4
  -0.67770566749180295E-002      19       3      21       4
   0.19370101319411421E-002      20       3      21       4
   0.59133620320372818E-003      21       3      21       4
  -0.77391042629095354E-003      22       3      21       4
  -0.14991167065135901E-003       1       4      21       4
   0.45332885617057451E-004       5       4      21       4
  -0.46405347736618410E-003       9       4      21       4
   0.32608834265390335E-004      10       4      21       4
  -0.94679486934099696E-004      11       4      21       4
   0.51492926881132077E-003      12       4      21       4
   0.29122070574758674E-002      13       4      21       4
   0.38335165578346815E-004      14       4      21       4
   0.16177520709556807E-007      18       4      21       4
   0.13309868615392513E-003      19       4      21       4
   0.21808895505746064E-002      20       4      21       4
   0.99092433248047281E-002      21       4      21       4
  -0.20386507844007019E-002       2       1      22       4
   0.13781389818507021E-001       3       1      22       4
  -0.47297432739601773E-002       4       1      22       4
  -0.20399282428628367E-001       6       1      22       4
   0.51526612554863797E-002       7       1      22       4
   0.47261215641327681E-002       8       1      22       4
   0.19548765535040815E-002      15       1      22       4
  -0.25858541113979693E-001      16       1      22       4
   0.81156273727805497E-002      17       1      22       4
  -0.13815775248276593E-002       1       2      22       4
   0.41778988802420420E-003       5       2      22       4
  -0.64194191437442192E-003       9       2      22       4
   0.10282390800120072E-002      10       2      22       4
   0.33991247926572800E-002      11       2      22       4
   0.17125830166070762E-003      12       2      22       4
   0.11844564748793331E-003      13       2      22       4
   0.35330216834641721E-003      14       2      22       4
   0.13521674312854831E-002      18       2      22       4
   0.31432013826539085E-002      19       2      22       4
  -0.24220795619849999E-002      20       2      22       4
   0.90966060053457518E-002      21       2      22       4
  -0.84052560617197576E-002      22       2      22       4
   0.93395389636180184E-002       1       3      22       4
  -0.28242822915620965E-002       5       3      22       4
   0.32650057138608238E-002       9       3      22       4
  -0.17627779952181853E-002      10       3      22       4
   0.10482829392343138E-002      11       3      22       4
   0.99938774148280052E-003      12       3      22       4
  -0.75411288538801522E-003      13       3      22       4
  -0.23883418106316412E-002      14       3      22       4
   0.12692921806761990E-001      18       3      22       4
  -0.47104805068378178E-002      19       3      22       4
   0.63771242316623103E-003      20       3      22       4
  -0.24697727155609242E-002      21       3      22       4
  -0.35648137201198561E-002      22       3      22       4
  -0.32053096368955944E-002       1       4      22       4
   0.96928759350282294E-003       5       4      22       4
   0.31768334433739375E-003       9       4      22       4
  -0.34869193583682778E-003      10       4      22       4
  -0.98727531443130299E-004      11       4      22       4
  -0.30889860505117165E-003      12       4      22       4
   0.39148152069506757E-002      13       4      22       4
   0.81967376030677732E-003      14       4      22       4
   0.21808779764763758E-002      18       4      22       4
  -0.14232847765420953E-002      19       4      22       4
  -0.18658048101262267E-002      20       4      22       4
   0.90108877220458333E-002      21       4      22       4
   0.14953523497892073E-001      22       4      22       4
  -0.24273841875772383E-001       1       1       1       5
   0.44970879074188556E-002       5       1       1       5
   0.10595796552408049E-001      14       1       1       5
  -0.73499490954950335E-002       2       2       1       5
  -0.61358576138576058E-003       6       2       1       5
   0.67879733477509167E-002       7       2       1       5
  -0.47841583465541258E-002       8       2       1       5
  -0.59222582778351617E-002      15       2       1       5
  -0.57987626487913425E-003      16       2       1       5
   0.25897958612018752E-002      17       2       1       5
  -0.73499490954950725E-002       3       3       1       5
   0.83043982894245409E-002       6       3       1       5
   0.52550276432474007E-003       7       3       1       5
  -0.31946304410306086E-003       8       3       1       5
  -0.47860919920533556E-003      15       3       1       5
   0.64624377578166858E-002      16       3       1       5
   0.35252468769912508E-003      17       3       1       5
  -0.73499490954950222E-002       4       4       1       5
  -0.41500666081456259E-004       6       4       1       5
   0.47946329803401303E-002       7       4       1       5
   0.68081578286497647E-002       8       4       1       5
   0.26104084584035840E-002      15       4       1       5
  -0.13070554093524734E-003      16       4       1       5
   0.59401284444462622E-002      17       4       1       5
   0.34409220345847690E-002       1       5       1       5
   0.70828732207537685E-002       2       1       2       5
   0.28597527122545567E-003       6       1       2       5
  -0.31636857328798075E-002       7       1       2       5
   0.22297632488268247E-002       8       1       2       5
  -0.67855887740180601E-002      15       1       2       5
  -0.66440902923971701E-003      16       1       2       5
   0.29673291670747988E-002      17       1       2       5
   0.80041882167008836E-002       1       2       2       5
   0.16814165723646829E-001       5       2       2       5
  -0.30745637646503441E-002       9       2       2       5
   0.10495301706476218E-002      10       2       2       5
  -0.27668731279688456E-002      11       2       2       5
  -0.14302513653432570E-001      12       2       2       5
   0.20154358108857447E-002      13       2       2       5
   0.58990053933284112E-002      14       2       2       5
   0.26806766447382809E-002      18       2       2       5
  -0.35444448344823770E-003      19       2       2       5
   0.40165313780331233E-002      20       2       2       5
   0.52631579058697942E-003      21       2       2       5
  -0.14671923265640700E-002      22       2       2       5
  -0.51146165551534915E-002       9       3       2       5
   0.54838548264020642E-003      10       3       2       5
   0.11928800537069323E-001      11       3       2       5
  -0.11181131342776944E-002      12       3       2       5
   0.35287967462332406E-003      13       3       2       5
   0.56247429419491071E-003      18       3       2       5
  -0.18519925825951150E-003      19       3       2       5
   0.98009718082353570E-003      20       3       2       5
  -0.34206937139477913E-002      21       3       2       5
   0.25287097269717632E-002      22       3       2       5
  -0.63487911859151014E-002       9       4       2       5
  -0.10950242919848833E-001      10       4       2       5
  -0.20912169594949083E-002      11       4       2       5
   0.64777511169682926E-003      12       4       2       5
  -0.22591813154959227E-002      13       4       2       5
   0.21285239883704356E-002      18       4       2       5
   0.36980863474972937E-002      19       4       2       5
  -0.94697711103252551E-003      20       4       2       5
   0.24107948545408383E-003      21       4       2       5
   0.49048589093023717E-003      22       4       2       5
   0.16999970589386706E-001       2       5       2       5
   0.70828732207537512E-002       3       1       3       5
  -0.38704492552416887E-002       6       1       3       5
  -0.24492223420911820E-003       7       1       3       5
   0.14889284666181628E-003       8       1       3       5
  -0.54837952971829190E-003      15       1       3       5
   0.74045141304206336E-002      16       1       3       5
   0.40391476548196710E-003      17       1       3       5
  -0.51146165551534829E-002       9       2       3       5
   0.54838548264020675E-003      10       2       3       5
   0.11928800537069297E-001      11       2       3       5
  -0.11181131342776936E-002      12       2       3       5
   0.35287967462332493E-003      13       2       3       5
   0.56247429419490833E-003      18       2       3       5
  -0.18519925825951326E-003      19       2       3       5
   0.98009718082354026E-003      20       2       3       5
  -0.34206937139478113E-002      21       2       3       5
   0.25287097269717802E-002      22       2       3       5
   0.80041882167009217E-002       1       3       3       5
   0.16814165723646912E-001       5       3       3       5
   0.11020104806418714E-001       9       3       3       5
  -0.74951190233403181E-002      10       3       3       5
   0.54159382686327804E-002      11       3       3       5
   0.41802529888384154E-002      12       3       3       5
   0.15452827882154051E-002      13       3       3       5
   0.58990053933284511E-002      14       3       3       5
  -0.43595480143889410E-002      18       3       3       5
   0.25312312736770286E-002      19       3       3       5
   0.10887986924335915E-003      20       3       3       5
  -0.57953692890489220E-003      21       3       3       5
   0.32924738702564608E-003      22       3       3       5
  -0.25757062177334585E-002       9       4       3       5
  -0.69990257795850318E-003      10       4       3       5
  -0.12072923273408549E-002      11       4       3       5
   0.24922136570342725E-002      12       4       3       5
   0.12463485132297810E-001      13       4       3       5
   0.22238299669839675E-003      18       4       3       5
   0.23636920085442768E-003      19       4       3       5
  -0.98378014772775415E-003      20       4       3       5
  -0.27091993839509919E-002      21       4       3       5
  -0.33157112120861844E-002      22       4       3       5
   0.16999970589386793E-001       3       5       3       5
   0.70828732207537477E-002       4       1       4       5
   0.19342307115922871E-004       6       1       4       5
  -0.22346451845340664E-002       7       1       4       5
  -0.31730931584799706E-002       8       1       4       5
   0.29909466119096605E-002      15       1       4       5
  -0.14975943460479661E-003      16       1       4       5
   0.68060640042863184E-002      17       1       4       5
  -0.63487911859151031E-002       9       2       4       5
  -0.10950242919848825E-001      10       2       4       5
  -0.20912169594949079E-002      11       2       4       5
   0.64777511169682113E-003      12       2       4       5
  -0.22591813154959253E-002      13       2       4       5
   0.21285239883704287E-002      18       2       4       5
   0.36980863474972976E-002      19       2       4       5
  -0.94697711103253570E-003      20       2       4       5
   0.24107948545408164E-003      21       2       4       5
   0.49048589093023793E-003      22       2       4       5
  -0.25757062177334646E-002       9       3       4       5
  -0.69990257795850535E-003      10       3       4       5
  -0.12072923273408484E-002      11       3       4       5
   0.24922136570342764E-002      12       3       4       5
   0.12463485132297837E-001      13       3       4       5
   0.22238299669839707E-003      18       3       4       5
   0.23636920085442771E-003      19       3       4       5
  -0.98378014772775458E-003      20       3       4       5
  -0.27091993839509663E-002      21       3       4       5
  -0.33157112120861714E-002      22       3       4       5
   0.80041882167008749E-002       1       4       4       5
   0.16814165723646777E-001       5       4       4       5
  -0.79455410417683340E-002       9       4       4       5
   0.64455888526926582E-002      10       4       4       5
  -0.26490651406639123E-002      11       4       4       5
   0.10122260664594143E-001      12       4       4       5
  -0.35607185991011359E-002      13       4       4       5
   0.58990053933284060E-002      14       4       4       5
   0.16788713696506753E-002      18       4       4       5
  -0.21767867902288190E-002      19       4       4       5
  -0.41254112472764934E-002      20       4       4       5
   0.53221138317915326E-004      21       4       4       5
   0.11379449395384285E-002      22       4       4       5
   0.16999970589386654E-001       4       5       4       5
   0.12796105125043764            1       1       5       5
  -0.18762213508798154E-002       5       1       5       5
  -0.27699104902294330E-002      14       1       5       5
   0.11509767940174034            2       2       5       5
   0.80656122087115168E-003       6       2       5       5
  -0.89228212503464095E-002       7       2       5       5
   0.62887974911980758E-002       8       2       5       5
  -0.19429150995548422E-002      15       2       5       5
  -0.19023998921556393E-003      16       2       5       5
   0.84963425224565486E-003      17       2       5       5
   0.11509767940174055            3       3       5       5
  -0.10916168601747498E-001       6       3       5       5
  -0.69077572824976217E-003       7       3       5       5
   0.41993559676654674E-003       8       3       5       5
  -0.15701730594933151E-003      15       3       5       5
   0.21201317657132618E-002      16       3       5       5
   0.11565276395661025E-003      17       3       5       5
   0.11509767940174022            4       4       5       5
   0.54552810720416563E-004       6       4       5       5
  -0.63025664440426602E-002       7       4       5       5
  -0.89493538405416087E-002       8       4       5       5
   0.85639662640504561E-003      15       4       5       5
  -0.42880562982049620E-004      16       4       5       5
   0.19487777645909709E-002      17       4       5       5
  -0.21224843057192863E-002       1       5       5       5
   0.10430830165151456            5       5       5       5
  -0.70732485560672626E-003       2       1       6       5
   0.95730828363779063E-002       3       1       6       5
  -0.47840830884592218E-004       4       1       6       5
  -0.98411831766401815E-002       6       1       6       5
   0.79181634853758132E-004      15       1       6       5
  -0.95261414599826615E-002      16       1       6       5
  -0.19252696875539745E-003      17       1       6       5
  -0.53614005653487319E-003       1       2       6       5
  -0.86624547209690093E-003       5       2       6       5
  -0.32495004410499702E-002       9       2       6       5
   0.35173370034381334E-003      10       2       6       5
   0.81265559155257912E-002      11       2       6       5
  -0.43235742352114352E-004      12       2       6       5
   0.14404422844872751E-003      13       2       6       5
  -0.40546718782720790E-004      14       2       6       5
  -0.23970164291488500E-003      18       2       6       5
   0.12026170828506049E-003      19       2       6       5
  -0.46618011410981108E-003      20       2       6       5
   0.23447778089772360E-002      21       2       6       5
  -0.17850577894064235E-002      22       2       6       5
   0.72562318889615824E-002       1       3       6       5
   0.11723947766415948E-001       5       3       6       5
   0.76367753375499907E-002       9       3       6       5
  -0.50409025994198739E-002      10       3       6       5
   0.30387525286046336E-002      11       3       6       5
   0.28445958473792016E-002      12       3       6       5
   0.97504022662159946E-003      13       3       6       5
   0.54876778975532724E-003      14       3       6       5
   0.29827829887462479E-002      18       3       6       5
  -0.17235412964758513E-002      19       3       6       5
  -0.28036059161330535E-004      20       3       6       5
   0.21223831365345332E-003      21       3       6       5
  -0.10771267802761559E-003      22       3       6       5
  -0.36262525728917275E-004       1       4       6       5
  -0.58589632198890674E-004       5       4       6       5
  -0.13831834803603579E-002       9       4       6       5
   0.51508940046624183E-004      10       4       6       5
  -0.69566383187884544E-003      11       4       6       5
   0.16019089328807221E-002      12       4       6       5
   0.84641927432552583E-002      13       4       6       5
  -0.27424297348454150E-005      14       4       6       5
  -0.38433234049535818E-004      18       4       6       5
   0.17611485950604936E-004      19       4       6       5
   0.60516384792984367E-003      20       4       6       5
   0.18478057672203082E-002      21       4       6       5
   0.22748923440770443E-002      22       4       6       5
  -0.83970393129122146E-003       2       5       6       5
   0.11364728990596273E-001       3       5       6       5
  -0.56794460779371241E-004       4       5       6       5
   0.10761770475160873E-001       6       5       6       5
   0.78249897083932755E-002       2       1       7       5
   0.60578518976297580E-003       3       1       7       5
   0.55271215434450098E-002       4       1       7       5
  -0.98411831766401486E-002       7       1       7       5
   0.49255925169743170E-002      15       1       7       5
   0.20573618018084424E-003      16       1       7       5
  -0.81539510951128234E-002      17       1       7       5
   0.59312074097044691E-002       1       2       7       5
   0.95830958722443026E-002       5       2       7       5
  -0.43518377425499312E-002       9       2       7       5
  -0.36338110112874491E-002      10       2       7       5
  -0.18164632504461128E-002      11       2       7       5
  -0.76207359498731480E-002      12       2       7       5
   0.24445851382054375E-003      13       2       7       5
   0.44856002820902960E-003      14       2       7       5
  -0.23414502838347943E-002      18       2       7       5
  -0.12424408561798885E-002      19       2       7       5
  -0.18959697298911058E-002      20       2       7       5
  -0.23912413580568604E-003      21       2       7       5
   0.51225920143149067E-003      22       2       7       5
   0.45917473889549293E-003       1       3       7       5
   0.74189203664477810E-003       5       3       7       5
  -0.33262527950428658E-002       9       3       7       5
  -0.28787237326217854E-003      10       3       7       5
   0.62879490405322383E-002      11       3       7       5
   0.52831479276965070E-003      12       3       7       5
   0.50739823547278230E-002      13       3       7       5
   0.34726054849279584E-004      14       3       7       5
  -0.21159352802116379E-003      18       3       7       5
  -0.98426802273262834E-004      19       3       7       5
  -0.16262045636345770E-003      20       3       7       5
   0.29790314943657428E-002      21       3       7       5
  -0.11750232836745331E-003      22       3       7       5
   0.41894629225716377E-002       1       4       7       5
   0.67689463657142979E-002       5       4       7       5
  -0.66521673742637906E-002       9       4       7       5
  -0.35293251244046479E-002      10       4       7       5
  -0.22186589247125913E-002      11       4       7       5
   0.43706820416106141E-002      12       4       7       5
  -0.20837803610434945E-002      13       4       7       5
   0.31683694008991160E-003      14       4       7       5
  -0.18451623832232930E-002      18       4       7       5
  -0.12067159562458860E-002      19       4       7       5
   0.21803906249804124E-002      20       4       7       5
  -0.38176643802970328E-004      21       4       7       5
  -0.57461578282224062E-003      22       4       7       5
   0.92894722536154967E-002       2       5       7       5
   0.71916065345341740E-003       3       5       7       5
   0.65615475717648577E-002       4       5       7       5
   0.10761770475160857E-001       7       5       7       5
  -0.55150466725850293E-002       2       1       8       5
  -0.36826824506414882E-003       3       1       8       5
   0.78482578249887830E-002       4       1       8       5
  -0.98411831766401416E-002       8       1       8       5
  -0.81561618489351690E-002      15       1       8       5
   0.31764589732101507E-004      16       1       8       5
  -0.49261265092778832E-002      17       1       8       5
  -0.41803103784552953E-002       1       2       8       5
  -0.67541585321951826E-002       5       2       8       5
  -0.21661566890052498E-002       9       2       8       5
  -0.64268430722882117E-002      10       2       8       5
  -0.38769582451070902E-003      11       2       8       5
   0.58981598009320308E-002      12       2       8       5
  -0.20255414809665271E-002      13       2       8       5
  -0.31614475970175840E-003      14       2       8       5
  -0.12131395581592289E-003      18       2       8       5
  -0.21974099325651288E-002      19       2       8       5
   0.21192928129859972E-002      20       2       8       5
  -0.17632044792979801E-004      21       2       8       5
  -0.77921358964212599E-003      22       2       8       5
  -0.27914098615879529E-003       1       3       8       5
  -0.45101016495490060E-003       5       3       8       5
   0.27501383355345494E-003       9       3       8       5
  -0.40248287328461591E-003      10       3       8       5
  -0.54006489722633541E-002      11       3       8       5
   0.16907450287071777E-002      12       3       8       5
   0.66619944336502234E-002      13       3       8       5
  -0.21110623853890323E-004      14       3       8       5
  -0.17604604488420660E-004      18       3       8       5
  -0.13761342131668168E-003      19       3       8       5
   0.93183738703312574E-003      20       3       8       5
   0.15455566198975171E-003      21       3       8       5
   0.28373215496080234E-002      22       3       8       5
   0.59488442412792171E-002       1       4       8       5
   0.96115918320359844E-002       5       4       8       5
  -0.18452332802884395E-002       9       4       8       5
   0.77764523142478158E-002      10       4       8       5
  -0.61605857475120762E-003      11       4       8       5
   0.52394585768729832E-002      12       4       8       5
  -0.14033938775078812E-002      13       4       8       5
   0.44989385067082023E-003      14       4       8       5
  -0.95933166985147638E-004      18       4       8       5
   0.26588565121698862E-002      19       4       8       5
   0.18962093492730925E-002      20       4       8       5
  -0.60753207777198742E-005      21       4       8       5
  -0.52704882149849554E-003      22       4       8       5
  -0.65472128337012653E-002       2       5       8       5
  -0.43719132828271522E-003       3       5       8       5
   0.93170951044513756E-002       4       5       8       5
   0.10761770475160824E-001       8       5       8       5
   0.48464025103471062E-002       9       1       9       5
  -0.24257312191744449E-006      11       1       9       5
  -0.28326199222710402E-006      12       1       9       5
  -0.85394394700304954E-007      13       1       9       5
   0.43942334156869145E-003      18       1       9       5
  -0.12157121853087835E-003      20       1       9       5
  -0.15869248769027913E-003      21       1       9       5
   0.67430390143483651E-004      22       1       9       5
  -0.11925011505598540E-002       2       2       9       5
  -0.19841528278399913E-002       3       2       9       5
  -0.24627896366332704E-002       4       2       9       5
  -0.11858203744064458E-003       6       2       9       5
  -0.15887475807894146E-003       7       2       9       5
  -0.79047105089795268E-004       8       2       9       5
   0.12606185171076692E-003      15       2       9       5
  -0.94176802679562393E-003      16       2       9       5
  -0.14684497615496783E-002      17       2       9       5
  -0.19841528278399935E-002       2       3       9       5
   0.42747935385007456E-002       3       3       9       5
  -0.99922007492603596E-003       4       3       9       5
   0.27876310208914450E-003       6       3       9       5
  -0.12138177536064301E-003       7       3       9       5
   0.10034709313744336E-004       8       3       9       5
   0.56593766963072281E-003      15       3       9       5
   0.23048680837511010E-002      16       3       9       5
  -0.76297483381076244E-003      17       3       9       5
  -0.24627896366332686E-002       2       4       9       5
  -0.99922007492603423E-003       3       4       9       5
  -0.30822923879408478E-002       4       4       9       5
  -0.50473544143224345E-004       6       4       9       5
  -0.24279778879449142E-003       7       4       9       5
  -0.67335769270684769E-004       8       4       9       5
   0.55950994653076449E-003      15       4       9       5
  -0.36896784589153053E-003      16       4       9       5
  -0.19966848877498917E-002      17       4       9       5
   0.46181723030466141E-002       9       5       9       5
   0.48462177357200455E-002      10       1      10       5
   0.48757969571870164E-003      19       1      10       5
   0.40712399086171561E-003       2       2      10       5
   0.21272460046130404E-003       3       2      10       5
  -0.42477164764906077E-002       4       2      10       5
   0.12839113276570773E-004       6       2      10       5
  -0.13264270996485457E-003       7       2      10       5
  -0.23459499654194442E-003       8       2      10       5
  -0.10844894234023454E-002      15       2      10       5
   0.13505808877623056E-003      16       2      10       5
  -0.19218213939772048E-002      17       2      10       5
   0.21272460046130440E-003       2       3      10       5
  -0.29074369218779219E-002       3       3      10       5
  -0.27149970407904265E-003       4       3      10       5
  -0.18400488615918475E-003       6       3      10       5
  -0.10508023558434902E-004       7       3      10       5
  -0.14691578307477574E-004       8       3      10       5
  -0.46007790533512473E-004      15       3      10       5
  -0.15051564364132043E-002      16       3      10       5
  -0.16638874786682178E-003      17       3      10       5
  -0.42477164764906069E-002       2       4      10       5
  -0.27149970407904276E-003       3       4      10       5
   0.25003129310162413E-002       4       4      10       5
   0.18801983300671323E-005       6       4      10       5
  -0.12882872757936841E-003       7       4      10       5
   0.28385893093231979E-003       8       4      10       5
   0.25365963146905422E-002      15       4      10       5
   0.30442426462923837E-004      16       4      10       5
   0.29946461897357107E-003      17       4      10       5
   0.46180306191234673E-002      10       5      10       5
  -0.24257312191817093E-006       9       1      11       5
   0.48471203914944114E-002      11       1      11       5
  -0.86739607294178141E-007      12       1      11       5
  -0.26149206270412765E-007      13       1      11       5
   0.13365539822409210E-003      18       1      11       5
  -0.12762034512903009E-003      20       1      11       5
   0.34236389792304607E-003      21       1      11       5
  -0.29279425558345422E-003      22       1      11       5
  -0.10733216654437035E-002       2       2      11       5
   0.46277804203945488E-002       3       2      11       5
  -0.81121887163522997E-003       4       2      11       5
   0.29653611315855357E-003       6       2      11       5
  -0.66306102103298078E-004       7       2      11       5
  -0.14148245971468810E-004       8       2      11       5
   0.16135868150093493E-003      15       2      11       5
   0.24432336953611957E-002      16       2      11       5
  -0.47577494911168805E-003      17       2      11       5
   0.46277804203945548E-002       2       3      11       5
   0.21009710172480386E-002       3       3      11       5
  -0.46836083102415603E-003       4       3      11       5
   0.11091387064373370E-003       6       3      11       5
   0.22944554814667800E-003       7       3      11       5
  -0.19707012823119574E-003       8       3      11       5
  -0.23634673661318763E-002      15       3      11       5
   0.87353531188028954E-003      16       3      11       5
   0.79302533862867571E-003      17       3      11       5
  -0.81121887163522943E-003       2       4      11       5
  -0.46836083102415739E-003       3       4      11       5
  -0.10276493518043201E-002       4       4      11       5
  -0.25385148139117220E-004       6       4      11       5
  -0.80977308100101252E-004       7       4      11       5
  -0.22480961997606671E-004       8       4      11       5
   0.18703916695430469E-003      15       4      11       5
  -0.19316243652489255E-003      16       4      11       5
  -0.66747055490314533E-003      17       4      11       5
  -0.18600341448858628E-006       9       5      11       5
   0.46187227694113216E-002      11       5      11       5
  -0.28326199222779758E-006       9       1      12       5
  -0.86739607294547712E-007      11       1      12       5
   0.48470933822966425E-002      12       1      12       5
  -0.30535436920197928E-007      13       1      12       5
   0.15685202808835450E-003      18       1      12       5
   0.45361366730285632E-003      20       1      12       5
   0.63351814812698471E-004      21       1      12       5
  -0.52250014895435433E-004      22       1      12       5
  -0.55485449581439746E-002       2       2      12       5
  -0.43375047477436235E-003       3       2      12       5
   0.25138075620722802E-003       4       2      12       5
  -0.15803921873146923E-005       6       2      12       5
  -0.27810821191123899E-003       7       2      12       5
   0.21522274470717781E-003       8       2      12       5
   0.26894753023558337E-002      15       2      12       5
   0.30438873801645395E-004      16       2      12       5
  -0.10389872843663424E-002      17       2      12       5
  -0.43375047477436224E-003       2       3      12       5
   0.16215657458366081E-002       3       3      12       5
   0.96685899841255339E-003       4       3      12       5
   0.10383405446666785E-003       6       3      12       5
   0.19275859100409983E-004       7       3      12       5
   0.61695172396537582E-004       8       3      12       5
   0.34425322771482463E-003      15       3      12       5
   0.84554342542531111E-003      16       3      12       5
   0.41404812849232662E-003      17       3      12       5
   0.25138075620722981E-003       2       4      12       5
   0.96685899841255230E-003       3       4      12       5
   0.39269792123073728E-002       4       4      12       5
   0.58453342494740689E-004       6       4      12       5
   0.15946500563704868E-003       7       4      12       5
   0.19118699812367549E-003       8       4      12       5
   0.66185301715497894E-003      15       4      12       5
   0.44575247905090620E-003      16       4      12       5
   0.19395653899248440E-002      17       4      12       5
  -0.21720336256749024E-006       9       5      12       5
  -0.66511338931653194E-007      11       5      12       5
   0.46187020589428043E-002      12       5      12       5
  -0.85394394699915689E-007       9       1      13       5
  -0.26149206272859102E-007      11       1      13       5
  -0.30535436920427050E-007      12       1      13       5
   0.48471854660285451E-002      13       1      13       5
   0.46634307789788923E-004      18       1      13       5
  -0.14406658457237008E-004      20       1      13       5
   0.30104755713371295E-003      21       1      13       5
   0.37951815103314082E-003      22       1      13       5
   0.78191511509377587E-003       2       2      13       5
   0.13690529012120090E-003       3       2      13       5
  -0.87642327821918021E-003       4       2      13       5
   0.52553619433781268E-005       6       2      13       5
   0.89121134425120950E-005       7       2      13       5
  -0.73912536506821072E-004       8       2      13       5
  -0.55701429034108428E-003      15       2      13       5
   0.43538650308252386E-004      16       2      13       5
  -0.24980999839786772E-003      17       2      13       5
   0.13690529012120055E-003       2       3      13       5
   0.59944283969866786E-003       3       3      13       5
   0.48351957776167466E-002       4       3      13       5
   0.35589700482117597E-004       6       3      13       5
   0.18514915944515888E-003       7       3      13       5
   0.24309645690330208E-003       8       3      13       5
   0.91907576847578669E-003      15       3      13       5
   0.25216041716117249E-003      16       3      13       5
   0.23357515542993552E-002      17       3      13       5
  -0.87642327821917999E-003       2       4      13       5
   0.48351957776167397E-002       3       4      13       5
  -0.13813579547924360E-002       4       4      13       5
   0.30885870613203313E-003       6       4      13       5
  -0.76043704850147612E-004       7       4      13       5
  -0.51210249821001904E-004       8       4      13       5
  -0.58209134138978291E-004      15       4      13       5
   0.25469619427349465E-002      16       4      13       5
  -0.69945118473758441E-003      17       4      13       5
  -0.65479839097878760E-007       9       5      13       5
  -0.20051032910082118E-007      11       5      13       5
  -0.23414364640064335E-007      12       5      13       5
   0.46187726681200152E-002      13       5      13       5
   0.42956375894004944E-001       1       1      14       5
  -0.46369529347689079E-002       5       1      14       5
  -0.73582183352739697E-002      14       1      14       5
   0.20761505051021215E-001       2       2      14       5
   0.10865437924884825E-002       6       2      14       5
  -0.12020210977384781E-001       7       2      14       5
   0.84718353665679015E-002       8       2      14       5
   0.23438805850527411E-002      15       2      14       5
   0.22950041271759284E-003      16       2      14       5
  -0.10249759388304956E-002      17       2      14       5
   0.20761505051021277E-001       3       3      14       5
  -0.14705511404547318E-001       6       3      14       5
  -0.93056554184544889E-003       7       3      14       5
   0.56570834811375543E-003       8       3      14       5
   0.18942146006085443E-003      15       3      14       5
  -0.25576700106699022E-002      16       3      14       5
  -0.13952038774502683E-003      17       3      14       5
   0.20761505051021232E-001       4       4      14       5
   0.73489793852293527E-004       6       4      14       5
  -0.84903839526581822E-002       7       4      14       5
  -0.12055953857688397E-001       8       4      14       5
  -0.10331338853638975E-002      15       4      14       5
   0.51729959313584312E-004      16       4      14       5
  -0.23509531466680538E-002      17       4      14       5
  -0.41401640412376227E-002       1       5      14       5
   0.96777832387511028E-002       5       5      14       5
   0.90380080009135489E-002      14       5      14       5
  -0.12560390253041481E-001       2       1      15       5
  -0.10150719605076333E-002       3       1      15       5
   0.55363591757052605E-002       4       1      15       5
   0.14715109315865000E-003       6       1      15       5
   0.91537175844563484E-002       7       1      15       5
  -0.15157405303216520E-001       8       1      15       5
  -0.18990277608112428E-001      15       1      15       5
  -0.90049326735396201E-002       1       2      15       5
  -0.12810086815246305E-002       5       2      15       5
   0.36635425042847017E-003       9       2      15       5
  -0.31470850177036766E-002      10       2      15       5
   0.46832344072152458E-003      11       2      15       5
   0.78029001981481582E-002      12       2      15       5
  -0.16159364767483048E-002      13       2      15       5
  -0.19271738530266601E-002      14       2      15       5
   0.30482152350926528E-002      18       2      15       5
  -0.34088456851777199E-002      19       2      15       5
   0.76931010377835306E-002      20       2      15       5
   0.24479601361269233E-003      21       2      15       5
  -0.25211517044869203E-002      22       2      15       5
  -0.72773651765761695E-003       1       3      15       5
  -0.10352512681423875E-003       5       3      15       5
   0.16419296125080966E-002       9       3      15       5
  -0.13351022625137006E-003      10       3      15       5
  -0.68568545773724510E-002      11       3      15       5
   0.99875710575649326E-003      12       3      15       5
   0.26664167272576196E-002      13       3      15       5
  -0.15574517207035763E-003      14       3      15       5
   0.19117505718012373E-003      18       3      15       5
  -0.14461501869948785E-003      19       3      15       5
   0.24248357074947396E-002      20       3      15       5
  -0.38751831061578398E-002      21       3      15       5
   0.68470552422502991E-002      22       3      15       5
   0.39691873126065516E-002       1       4      15       5
   0.56464202347531476E-003       5       4      15       5
   0.16237357611308596E-002       9       4      15       5
   0.73609609145661951E-002      10       4      15       5
   0.54278653125085100E-003      11       4      15       5
   0.19203365969349229E-002      12       4      15       5
  -0.16882272382019709E-003      13       4      15       5
   0.84945821184178932E-003      14       4      15       5
   0.23979021035052013E-002      18       4      15       5
   0.79732132151581446E-002      19       4      15       5
   0.13498952118756492E-002      20       4      15       5
  -0.22561127519871001E-005      21       4      15       5
  -0.47567985835670669E-003      22       4      15       5
  -0.86664257989548757E-003       2       5      15       5
  -0.70037997618810349E-004       3       5      15       5
   0.38199805122292058E-003       4       5      15       5
  -0.21142107732859575E-004       6       5      15       5
  -0.13151712241656346E-002       7       5      15       5
   0.21777581735377203E-002       8       5      15       5
   0.79641570580125561E-002      15       5      15       5
  -0.12298471028555544E-002       2       1      16       5
   0.13706045298287591E-001       3       1      16       5
  -0.27721057160339012E-003       4       1      16       5
  -0.17703374425261383E-001       6       1      16       5
   0.38233996900683819E-003       7       1      16       5
   0.59031290670466135E-004       8       1      16       5
  -0.18990277608112480E-001      16       1      16       5
  -0.88171546718306007E-003       1       2      16       5
  -0.12542960719905941E-003       5       2      16       5
  -0.27323505313726873E-002       9       2      16       5
   0.39192571041764089E-003      10       2      16       5
   0.70882515981044794E-002      11       2      16       5
   0.88271995519922841E-004      12       2      16       5
   0.12630272718109169E-003      13       2      16       5
  -0.18869868945910054E-003      14       2      16       5
  -0.51883637021555434E-003      18       2      16       5
   0.42452436440444679E-003      19       2      16       5
  -0.11883027217142450E-002      20       2      16       5
   0.64596702133657546E-002      21       2      16       5
  -0.49300260651864349E-002      22       2      16       5
   0.98262882478255490E-002       1       3      16       5
   0.13978517118308051E-002       5       3      16       5
   0.66885421263058378E-002       9       3      16       5
  -0.43678206242671836E-002      10       3      16       5
   0.25348068018356627E-002      11       3      16       5
   0.24536835260069098E-002      12       3      16       5
   0.73174658429841913E-003      13       3      16       5
   0.21029547327052972E-002      14       3      16       5
   0.82127531066866905E-002      18       3      16       5
  -0.47311167016160713E-002      19       3      16       5
  -0.75952286110406533E-004      20       3      16       5
   0.40513275116513096E-003      21       3      16       5
  -0.31511064294568265E-003      22       3      16       5
  -0.19874084191591967E-003       1       4      16       5
  -0.28272142957370483E-004       5       4      16       5
  -0.10704421464224217E-002       9       4      16       5
   0.88341022195910284E-004      10       4      16       5
  -0.56039973931346521E-003      11       4      16       5
   0.12932134923591713E-002      12       4      16       5
   0.73892188658673530E-002      13       4      16       5
  -0.42533150213805954E-004      14       4      16       5
   0.47756321518829564E-005      18       4      16       5
   0.95688839240973465E-004      19       4      16       5
   0.15166504873173725E-002      20       4      16       5
   0.50815608863101760E-002      21       4      16       5
   0.62921554572481948E-002      22       4      16       5
  -0.84857066112069111E-004       2       5      16       5
   0.94569055723380631E-003       3       5      16       5
  -0.19126992084541210E-004       4       5      16       5
   0.25435533049730408E-002       6       5      16       5
  -0.54933148247881226E-004       7       5      16       5
  -0.84813906589153584E-005       8       5      16       5
   0.79641570580125283E-002      16       5      16       5
   0.54926423614707273E-002       2       1      17       5
   0.74766203086826656E-003       3       1      17       5
   0.12598290705198953E-001       4       1      17       5
  -0.35779198001155367E-003       6       1      17       5
  -0.15153296839905914E-001       7       1      17       5
  -0.91547099553685174E-002       8       1      17       5
  -0.18990277608113199E-001      17       1      17       5
   0.39378453748997316E-002       1       2      17       5
   0.56018343441601695E-003       5       2      17       5
  -0.42614183327218530E-002       9       2      17       5
  -0.55769426470878075E-002      10       2      17       5
  -0.13806707270661229E-002      11       2      17       5
  -0.30147162556428833E-002      12       2      17       5
  -0.72487195204439534E-003      13       2      17       5
   0.84275062556188958E-003      14       2      17       5
  -0.56955025602569605E-002      18       2      17       5
  -0.60408081675788119E-002      19       2      17       5
  -0.14743582622705536E-002      20       2      17       5
  -0.45742446241129231E-003      21       2      17       5
  -0.15120192705946967E-005      22       2      17       5
   0.53602205941812324E-003       1       3      17       5
   0.76252531417696660E-004       5       3      17       5
  -0.22136041468558769E-002       9       3      17       5
  -0.48284429910193209E-003      10       3      17       5
   0.23006951820538275E-002      11       3      17       5
   0.12012070051322856E-002      12       3      17       5
   0.67764496776951087E-002      13       3      17       5
   0.11471576024010695E-003      14       3      17       5
  -0.35720506627769257E-003      18       3      17       5
  -0.52300516075899281E-003      19       3      17       5
   0.94037968784412116E-003      20       3      17       5
   0.72406839353548400E-002      21       3      17       5
   0.37506551514860532E-002      22       3      17       5
   0.90321046811841516E-002       1       4      17       5
   0.12848740716334868E-002       5       4      17       5
  -0.57936790808934676E-002       9       4      17       5
   0.86901780263316786E-003      10       4      17       5
  -0.19367396101613208E-002      11       4      17       5
   0.56267177624677233E-002      12       4      17       5
  -0.20293392349553284E-002      13       4      17       5
   0.19329890195098234E-002      14       4      17       5
  -0.44804111623727803E-002      18       4      17       5
   0.94129887504919513E-003      19       4      17       5
   0.78591036215535891E-002      20       4      17       5
   0.41926465760660642E-005      21       4      17       5
  -0.19747745565958531E-002      22       4      17       5
   0.37898167578318388E-003       2       5      17       5
   0.51587230831833688E-004       3       5      17       5
   0.86925763762659499E-003       4       5      17       5
   0.51406186831397658E-004       6       5      17       5
   0.21771678852017607E-002       7       5      17       5
   0.13153138042327308E-002       8       5      17       5
   0.79641570580126532E-002      17       5      17       5
  -0.55154893972395522E-002       9       1      18       5
  -0.16775784406888143E-002      11       1      18       5
  -0.19687468042342217E-002      12       1      18       5
  -0.58532320009406817E-003      13       1      18       5
  -0.11811909714424817E-001      18       1      18       5
   0.15529781369702175E-008      21       1      18       5
   0.28347513039344925E-002       2       2      18       5
   0.59480300016973269E-003       3       2      18       5
   0.22508630990266810E-002       4       2      18       5
  -0.18258248619768577E-003       6       2      18       5
  -0.17834989923195485E-002       7       2      18       5
  -0.92405685082459004E-004       8       2      18       5
   0.41012257790185526E-004      15       2      18       5
  -0.69802106607655397E-005      16       2      18       5
  -0.76630224975970270E-004      17       2      18       5
   0.59480300016973259E-003       2       3      18       5
  -0.46101175331059990E-002       3       3      18       5
   0.23516462280413314E-003       4       3      18       5
   0.22720065842565186E-002       6       3      18       5
  -0.16117235925321589E-003       7       3      18       5
  -0.13409554824064035E-004       8       3      18       5
   0.25718797875869463E-005      15       3      18       5
   0.11049859153440258E-003      16       3      18       5
  -0.48054830149361624E-005      17       3      18       5
   0.22508630990266806E-002       2       4      18       5
   0.23516462280413311E-003       3       4      18       5
   0.17753662291715277E-002       4       4      18       5
  -0.29274920703462524E-004       6       4      18       5
  -0.14054730459144460E-002       7       4      18       5
  -0.73072961704809532E-004       8       4      18       5
   0.32262595548258343E-004      15       4      18       5
   0.64629818155243794E-007      16       4      18       5
  -0.60281732522318588E-004      17       4      18       5
  -0.23781503934357791E-002       9       5      18       5
  -0.72333247592479039E-003      11       5      18       5
  -0.84887763766776912E-003      12       5      18       5
  -0.25237753166567261E-003      13       5      18       5
   0.37580161604092561E-002      18       5      18       5
  -0.61199231941130739E-002      10       1      19       5
  -0.11811909710835934E-001      19       1      19       5
  -0.37481654460503222E-003       2       2      19       5
  -0.19584377606595021E-003       3       2      19       5
   0.39106376630134920E-002       4       2      19       5
   0.91604181353419978E-004       6       2      19       5
  -0.94637585922719401E-003       7       2      19       5
  -0.16737824602771575E-002       8       2      19       5
  -0.45864345934726584E-004      15       2      19       5
   0.57117670041298843E-005      16       2      19       5
  -0.81276109601539744E-004      17       2      19       5
  -0.19584377606595026E-003       2       3      19       5
   0.26767163939636187E-002       3       3      19       5
   0.24995476372889093E-003       4       3      19       5
  -0.13128334175849792E-002       6       3      19       5
  -0.74972381267908046E-004       7       3      19       5
  -0.10482110210074038E-003       8       3      19       5
  -0.19457241123684293E-005      15       3      19       5
  -0.63654853607496249E-004      16       3      19       5
  -0.70367777934348942E-005      17       3      19       5
   0.39106376630134911E-002       2       4      19       5
   0.24995476372889104E-003       3       4      19       5
  -0.23018998493585662E-002       4       4      19       5
   0.13414791590174364E-004       6       4      19       5
  -0.91916395396611928E-003       7       4      19       5
   0.20252695359707236E-002       8       4      19       5
   0.10727567126357683E-003      15       4      19       5
   0.12874463763857723E-005      16       4      19       5
   0.12664714457741783E-004      17       4      19       5
  -0.26387680488488790E-002      10       5      19       5
   0.37580161582121616E-002      19       5      19       5
   0.15283106793322438E-002       9       1      20       5
   0.16043561848924056E-002      11       1      20       5
  -0.57025225244556940E-002      12       1      20       5
   0.18111071222016875E-003      13       1      20       5
  -0.11812581748190474E-001      20       1      20       5
   0.42473437610753943E-002       2       2      20       5
   0.10364190527641119E-002       3       2      20       5
  -0.10013957183110497E-002       4       2      20       5
  -0.35509902524202651E-003       6       2      20       5
  -0.14441993182361954E-002       7       2      20       5
   0.16143091249845799E-002       8       2      20       5
   0.10326054625135148E-003      15       2      20       5
  -0.15949977460793945E-004      16       2      20       5
  -0.19789554146499270E-004      17       2      20       5
   0.10364190527641119E-002       2       3      20       5
   0.11513671618882179E-003       3       3      20       5
  -0.10403136635688945E-002       4       3      20       5
  -0.21355645551226361E-004       6       3      20       5
  -0.12387136171464679E-003       7       3      20       5
   0.70979979154928586E-003       8       3      20       5
   0.32547324998657569E-004      15       3      20       5
  -0.10194685470886239E-005      16       3      20       5
   0.12622233839417927E-004      17       3      20       5
  -0.10013957183110493E-002       2       4      20       5
  -0.10403136635688940E-002       3       4      20       5
  -0.43624804772642274E-002       4       4      20       5
   0.46096580700779905E-003       6       4      20       5
   0.16608485907984583E-002       7       4      20       5
   0.14443818412707668E-002       8       4      20       5
   0.18118950508916487E-004      15       4      20       5
   0.20357220972733857E-004      16       4      20       5
   0.10548871372000682E-003      17       4      20       5
   0.65900185893695790E-003       9       5      20       5
   0.69179239701585801E-003      11       5      20       5
  -0.24589064220130255E-002      12       5      20       5
   0.78094262927362121E-004      13       5      20       5
   0.37584275779841128E-002      20       5      20       5
   0.19949939995989206E-002       9       1      21       5
  -0.43039599690615788E-002      11       1      21       5
  -0.79640878943543865E-003      12       1      21       5
  -0.37845629942338073E-002      13       1      21       5
   0.15529781367771998E-008      18       1      21       5
  -0.11812581744601616E-001      21       1      21       5
   0.55656090758563934E-003       2       2      21       5
  -0.36172659151288387E-002       3       2      21       5
   0.25493331389255159E-003       4       2      21       5
   0.17860657128690128E-002       6       2      21       5
  -0.18214572097719349E-003       7       2      21       5
  -0.13430688996407770E-004       8       2      21       5
   0.32859968415580273E-005      15       2      21       5
   0.86704800143297501E-004      16       2      21       5
  -0.61401952987306309E-005      17       2      21       5
  -0.36172659151288387E-002       2       3      21       5
  -0.61284047097954250E-003       3       3      21       5
  -0.28648851451641964E-002       4       3      21       5
   0.16166621443143030E-003       6       3      21       5
   0.22691898491944765E-002       7       3      21       5
   0.11772824174925750E-003       8       3      21       5
  -0.52014580162498230E-004      15       3      21       5
   0.54384967670019892E-005      16       3      21       5
   0.97187958522170750E-004      17       3      21       5
   0.25493331389255154E-003       2       4      21       5
  -0.28648851451641955E-002       3       4      21       5
   0.56279563393905518E-004       4       4      21       5
   0.14075118337757856E-002       6       4      21       5
  -0.29079880012042414E-004       7       4      21       5
  -0.46276943301449351E-005       8       4      21       5
  -0.30105200294978769E-007      15       4      21       5
   0.68207184560928829E-004      16       4      21       5
   0.55944195553406991E-007      17       4      21       5
   0.86023421393078029E-003       9       5      21       5
  -0.18558513932473745E-002      11       5      21       5
  -0.34340840731166190E-003      12       5      21       5
  -0.16318894064243673E-002      13       5      21       5
  -0.95072975764721735E-009      18       5      21       5
   0.37584275757870846E-002      21       5      21       5
  -0.84768900579963898E-003       9       1      22       5
   0.36808102529684410E-002      11       1      22       5
   0.65685165221790616E-003      12       1      22       5
  -0.47710440860083952E-002      13       1      22       5
  -0.11812581748190033E-001      22       1      22       5
  -0.15515054130068007E-002       2       2      22       5
   0.26740235470743617E-002       3       2      22       5
   0.51867195663675891E-003       4       2      22       5
  -0.13597154014803191E-002       6       2      22       5
   0.39019841815185469E-003       7       2      22       5
  -0.59354309152729852E-003       8       2      22       5
  -0.33840125186483549E-004      15       2      22       5
  -0.66173209219520077E-004      16       2      22       5
  -0.20295057344925715E-007      17       2      22       5
   0.26740235470743617E-002       2       3      22       5
   0.34816778546360532E-003       3       3      22       5
  -0.35062505442389428E-002       4       3      22       5
  -0.82046972438390154E-004       6       3      22       5
  -0.89503951378621229E-004       7       3      22       5
   0.21612464497504473E-002       8       3      22       5
   0.91904507824622786E-004      15       3      22       5
  -0.42295684111370296E-005      16       3      22       5
   0.50343118833183781E-004      17       3      22       5
   0.51867195663675880E-003       2       4      22       5
  -0.35062505442389419E-002       3       4      22       5
   0.12033376275431978E-002       4       4      22       5
   0.17328325028511974E-002       6       4      22       5
  -0.43769671462410458E-003       7       4      22       5
  -0.40146397734376052E-003       8       4      22       5
  -0.63848065658949007E-005      15       4      22       5
   0.84456372848642523E-004      16       4      22       5
  -0.26506385192043348E-004      17       4      22       5
  -0.36552033443020346E-003       9       5      22       5
   0.15871516386687557E-002      11       5      22       5
   0.28323198006155670E-003      12       5      22       5
  -0.20572563970564866E-002      13       5      22       5
   0.37584275779840312E-002      22       5      22       5
   0.16126855336670641E-002       2       1       1       6
  -0.21826423998037935E-001       3       1       1       6
   0.10907607059843938E-003       4       1       1       6
   0.28537407269836133E-001       6       1       1       6
  -0.26500102360455094E-003      15       1       1       6
   0.31881600355430369E-001      16       1       1       6
   0.64433935831068078E-003      17       1       1       6
   0.69103600135733407E-003       1       2       1       6
   0.51891641706555160E-003       5       2       1       6
   0.51908344546910358E-002       9       2       1       6
  -0.56182513955555652E-003      10       2       1       6
  -0.12981829192746699E-001      11       2       1       6
   0.69033667989816077E-004      12       2       1       6
  -0.23011413551309596E-003      13       2       1       6
   0.43363068587763903E-003      14       2       1       6
   0.13734676148217575E-002      18       2       1       6
  -0.68908829846551177E-003      19       2       1       6
   0.26711428106731237E-002      20       2       1       6
  -0.13435228538739890E-001      21       2       1       6
   0.10228115993136722E-001      22       2       1       6
  -0.93526260691614849E-002       1       3       1       6
  -0.70231235426668724E-002       5       3       1       6
  -0.12198207413291268E-001       9       3       1       6
   0.80518466204311471E-002      10       3       1       6
  -0.48539031269613994E-002      11       3       1       6
  -0.45436855481120883E-002      12       3       1       6
  -0.15574536643684442E-002      13       3       1       6
  -0.58688485826520753E-002      14       3       1       6
  -0.17091066531784303E-001      18       3       1       6
   0.98757298250613801E-002      19       3       1       6
   0.16064245471050011E-003      20       3       1       6
  -0.12160943896024536E-002      21       3       1       6
   0.61717764620161826E-003      22       3       1       6
   0.46739113172750238E-004       1       4       1       6
   0.35097582610431896E-004       5       4       1       6
   0.22095585637830011E-002       9       4       1       6
  -0.82275361734643684E-004      10       4       1       6
   0.11112869049434114E-002      11       4       1       6
  -0.25589809652912629E-002      12       4       1       6
  -0.13521161374175656E-001      13       4       1       6
   0.29329171942708477E-004      14       4       1       6
   0.22021858965805789E-003      18       4       1       6
  -0.10091216115428733E-003      19       4       1       6
  -0.34674989617773477E-002      20       4       1       6
  -0.10587652581543965E-001      21       4       1       6
  -0.13034795234755935E-001      22       4       1       6
   0.42792797286846763E-003       2       5       1       6
  -0.57916668696156850E-002       3       5       1       6
   0.28943461577105500E-004       4       5       1       6
  -0.66155511229001275E-002       6       5       1       6
   0.98675042484228944E-004      15       5       1       6
  -0.11871343841418039E-001      16       5       1       6
  -0.23992440742585648E-003      17       5       1       6
   0.82852891483188064E-002       1       6       1       6
   0.52075865557187620E-002       1       1       2       6
  -0.71445329077249125E-003       5       1       2       6
   0.14490228571618566E-002       9       1       2       6
  -0.15680818086484511E-003      10       1       2       6
  -0.36240359282982536E-002      11       1       2       6
   0.19251786663284788E-004      12       1       2       6
  -0.64244810931008992E-004      13       1       2       6
  -0.12105328738464267E-002      14       1       2       6
   0.93820321899699185E-003      18       1       2       6
  -0.47070974373363391E-003      19       1       2       6
   0.18246663645337454E-002      20       1       2       6
  -0.91776484661801831E-002      21       1       2       6
   0.69868593886692172E-002      22       1       2       6
   0.21758422593922554E-002       2       2       2       6
  -0.36775868363931208E-003       3       2       2       6
   0.18388628894847407E-005       4       2       2       6
   0.34788627164833081E-002       6       2       2       6
  -0.16135371354147230E-002       7       2       2       6
   0.11372134466707182E-002       8       2       2       6
   0.57238858559044252E-003      15       2       2       6
   0.45632445939534038E-003      16       2       2       6
  -0.24367250198086373E-003      17       2       2       6
  -0.36775868363930872E-003       2       3       2       6
   0.21214598595460177E-002       3       3       2       6
   0.41065482738975530E-009       4       3       2       6
  -0.19738073558086375E-002       6       3       2       6
   0.26001210825003914E-002       7       3       2       6
  -0.18431649541047633E-002       8       3       2       6
  -0.31971223027830325E-003      15       3       2       6
  -0.63461317984861237E-003      16       3       2       6
   0.12653579504517747E-003      17       3       2       6
   0.18388628894854403E-005       2       4       2       6
   0.41065482665580125E-009       3       4       2       6
   0.21214964960250830E-002       4       4       2       6
   0.98631981250802171E-005       6       4       2       6
  -0.10118418731065975E-002       7       4       2       6
  -0.14079890844254808E-002       8       4       2       6
  -0.24008860931818294E-003      15       4       2       6
   0.12291397927556152E-004      16       4       2       6
  -0.55126404963047083E-003      17       4       2       6
  -0.57532593055792511E-003       1       5       2       6
   0.81730765487289601E-003       5       5       2       6
  -0.12007777701114139E-003       9       5       2       6
   0.13008961098897023E-004      10       5       2       6
   0.30022845746063885E-003      11       5       2       6
  -0.16062167770806110E-005      12       5       2       6
   0.53190479144372759E-005      13       5       2       6
   0.10370633349705001E-002      14       5       2       6
  -0.16420765706931870E-003      18       5       2       6
   0.82385127407751319E-004      19       5       2       6
  -0.31938681047193279E-003      20       5       2       6
   0.16064415869401711E-002      21       5       2       6
  -0.12229691842508687E-002      22       5       2       6
   0.27649563701114240E-002       2       6       2       6
  -0.70480567847063386E-001       1       1       3       6
   0.96695605718833972E-002       5       1       3       6
  -0.34045604718106310E-002       9       1       3       6
   0.22473102968502833E-002      10       1       3       6
  -0.13548049677580220E-002      11       1       3       6
  -0.12681682923290686E-002      12       1       3       6
  -0.43470448067146677E-003      13       1       3       6
   0.16383605617181590E-001      14       1       3       6
  -0.11674746968590513E-001      18       1       3       6
   0.67460182758710772E-002      19       1       3       6
   0.10973538466738328E-003      20       1       3       6
  -0.83071754333610887E-003      21       1       3       6
   0.42159606272745208E-003      22       1       3       6
  -0.28712773480549490E-001       2       2       3       6
   0.27136239759954246E-004       3       2       3       6
   0.41065481300078311E-009       4       2       3       6
  -0.19738073558086410E-002       6       2       3       6
   0.19112836294288640E-001       7       2       3       6
  -0.13472215123334953E-001       8       2       3       6
  -0.74255865802943886E-002      15       2       3       6
  -0.75673410626971743E-003      16       2       3       6
   0.32465478956613834E-002      17       2       3       6
   0.27136239759953352E-004       2       3       3       6
  -0.29447815985808951E-001       3       3       3       6
   0.18334739417645452E-005       4       3       3       6
   0.30047001356204778E-001       6       3       3       6
   0.16906259939064223E-002       7       3       3       6
  -0.10277520918620213E-002       8       3       3       6
  -0.63303385423409022E-003      15       3       3       6
   0.89037203803977432E-002      16       3       3       6
   0.47191418501077128E-003      17       3       3       6
   0.41065480243870578E-009       2       4       3       6
   0.18334739417643521E-005       3       4       3       6
  -0.28712776235408570E-001       4       4       3       6
  -0.13349124019134914E-003       6       4       3       6
   0.13510105022339057E-001       7       4       3       6
   0.19185852931494708E-001       8       4       3       6
   0.32741498564241097E-002      15       4       3       6
  -0.16592895311805293E-003      16       4       3       6
   0.74500658301800624E-002      17       4       3       6
   0.77865817205348877E-002       1       5       3       6
  -0.11061613091756430E-001       5       5       3       6
   0.28245694422657225E-003       9       5       3       6
  -0.18643907522959298E-003      10       5       3       6
   0.11236360059984217E-003      11       5       3       6
   0.10520669539960328E-003      12       5       3       6
   0.36056964171673899E-004      13       5       3       6
  -0.14035832522422940E-001      14       5       3       6
   0.20433515896313330E-002      18       5       3       6
  -0.11807097315307690E-002      19       5       3       6
  -0.19207913944437323E-004      20       5       3       6
   0.14540711663609863E-003      21       5       3       6
  -0.73795530184164049E-004      22       5       3       6
  -0.18081881331231003E-002       2       6       3       6
   0.27103793244150957E-001       3       6       3       6
   0.35222184793053270E-003       1       1       4       6
  -0.48322971811115957E-004       5       1       4       6
   0.61681430531104666E-003       9       1       4       6
  -0.22963461218222451E-004      10       1       4       6
   0.31022538439064504E-003      11       1       4       6
  -0.71437028927318991E-003      12       1       4       6
  -0.37745803669237666E-002      13       1       4       6
  -0.81875955636037328E-004      14       1       4       6
   0.15042955959787541E-003      18       1       4       6
  -0.68932149366514312E-004      19       1       4       6
  -0.23686598482605659E-002      20       1       4       6
  -0.72324600103787131E-002      21       1       4       6
  -0.89041111311648317E-002      22       1       4       6
   0.14349114799946662E-003       2       2       4       6
   0.41065482628353027E-009       3       2       4       6
   0.27172876239021008E-004       4       2       4       6
   0.98631981250775541E-005       6       2       4       6
  -0.23700638886357087E-003       7       2       4       6
  -0.13341853117158014E-003       8       2       4       6
   0.25260654862451347E-004      15       2       4       6
   0.42290605250414315E-005      16       2       4       6
  -0.43211823119972318E-004      17       2       4       6
   0.41065482653848719E-009       2       3       4       6
   0.14348575905174786E-003       3       3       4       6
  -0.36776143849841833E-003       4       3       4       6
  -0.13349124019134835E-003       6       3       4       6
   0.19064603517783799E-002       7       3       4       6
   0.27220937799459126E-002       8       3       4       6
   0.16347229990084427E-003      15       3       4       6
  -0.48551782304181548E-004      16       3       4       6
   0.36295446809622364E-003      17       3       4       6
   0.27172876239021042E-004       2       4       4       6
  -0.36776143849841778E-003       3       4       4       6
   0.14716683409764914E-003       4       4       4       6
   0.33336916556449265E-002       6       4       4       6
  -0.77088858491694852E-004       7       4       4       6
  -0.10946135480869999E-003       8       4       4       6
  -0.20487279751289136E-004      15       4       4       6
   0.40080607527664318E-003      16       4       4       6
  -0.30971146260551466E-004      17       4       4       6
  -0.38912912969432953E-004       1       5       4       6
   0.55279659674775529E-004       5       5       4       6
  -0.51105406529428989E-004       9       5       4       6
   0.19050713555654150E-005      10       5       4       6
  -0.25702445980144893E-004      11       5       4       6
   0.59181319824411842E-004      12       5       4       6
   0.31270967442583418E-003      13       5       4       6
   0.70143119150498315E-004      14       5       4       6
  -0.26328918640829668E-004      18       5       4       6
   0.12064725626890617E-004      19       5       4       6
   0.41460659807934991E-003      20       5       4       6
   0.12659587462607669E-002      21       5       4       6
   0.15585619977151067E-002      22       5       4       6
   0.90357187509042045E-005       2       6       4       6
  -0.12229179940436913E-003       3       6       4       6
   0.26319663680837374E-002       4       6       4       6
  -0.61959824072583246E-003       2       1       5       6
   0.83857724449037645E-002       3       1       5       6
  -0.41907327893248432E-004       4       1       5       6
  -0.81990388110691707E-002       6       1       5       6
   0.55974250801517741E-004      15       1       5       6
  -0.67341200044254146E-002      16       1       5       6
  -0.13609914540251543E-003      17       1       5       6
  -0.44841344165397944E-003       1       2       5       6
  -0.85949043116129826E-003       5       2       5       6
  -0.31847480720985947E-002       9       2       5       6
   0.34473077227595083E-003      10       2       5       6
   0.79645824901013063E-002      11       2       5       6
  -0.42378679675036731E-004      12       2       5       6
   0.14117189385503946E-003      13       2       5       6
  -0.10747961567683648E-003      14       2       5       6
  -0.17430661267141208E-003      18       2       5       6
   0.87451886360785522E-004      19       2       5       6
  -0.33903264987398353E-003      20       2       5       6
   0.17052556068121063E-002      21       2       5       6
  -0.12981953845813241E-002      22       2       5       6
   0.60689214974874407E-002       1       3       5       6
   0.11632523626677256E-001       5       3       5       6
   0.74847337460339234E-002       9       3       5       6
  -0.49405395171609624E-002      10       3       5       6
   0.29782383656008385E-002      11       3       5       6
   0.27879599290263168E-002      12       3       5       6
   0.95562471777178707E-003      13       3       5       6
   0.14546516440650677E-002      14       3       5       6
   0.21690195349621374E-002      18       3       5       6
  -0.12533244350749918E-002      19       3       5       6
  -0.20389414182639243E-004      20       3       5       6
   0.15435122248972025E-003      21       3       5       6
  -0.78334775660214741E-004      22       3       5       6
  -0.30329022737573492E-004       1       4       5       6
  -0.58132746273764551E-004       5       4       5       6
  -0.13556173147505632E-002       9       4       5       6
   0.50483410216398337E-004      10       4       5       6
  -0.68179922013853541E-003      11       4       5       6
   0.15699807939956849E-002      12       4       5       6
   0.82954937067443377E-002      13       4       5       6
  -0.72695227325603660E-005      14       4       5       6
  -0.27948200572957065E-004      18       4       5       6
   0.12806717033706172E-004      19       4       5       6
   0.44010951295823247E-003      20       4       5       6
   0.13438292831139196E-002      21       4       5       6
   0.16544308867904737E-002      22       4       5       6
  -0.83294889035561879E-003       2       5       5       6
   0.11273304850857578E-001       3       5       5       6
  -0.56337574854245111E-004       4       5       5       6
   0.10007702601052458E-001       6       5       5       6
  -0.16243553070076573E-004      15       5       5       6
   0.19542206301259931E-002      16       5       5       6
   0.39495547675612889E-004      17       5       5       6
  -0.49734067573291166E-002       1       6       5       6
   0.92536347269440416E-002       5       6       5       6
   0.20496786976674958            1       1       6       6
  -0.13666066357307331E-001       5       1       6       6
   0.70870767772452953E-002       9       1       6       6
  -0.45550829793638984E-002      10       1       6       6
   0.21950301973605270E-002      11       1       6       6
   0.25528099819941397E-002      12       1       6       6
   0.82892564476552276E-003      13       1       6       6
  -0.23853175482926935E-001      14       1       6       6
   0.17265870166814815E-001      18       1       6       6
  -0.99688476792582220E-002      19       1       6       6
   0.19473179327863101E-004      20       1       6       6
   0.17121602297786280E-003      21       1       6       6
   0.73715137536159079E-004      22       1       6       6
   0.13956593292279654            2       2       6       6
  -0.88354157726133254E-003       3       2       6       6
   0.44146874046205151E-005       4       2       6       6
   0.30935071574288778E-002       6       2       6       6
  -0.30950512105873108E-001       7       2       6       6
   0.21813896937026827E-001       8       2       6       6
   0.91111908256677927E-002      15       2       6       6
   0.95188625298132392E-003      16       2       6       6
  -0.39833218188020849E-002      17       2       6       6
  -0.88354157726133059E-003       2       3       6       6
   0.15145874100766649            3       3       6       6
  -0.59749938671249547E-004       4       3       6       6
  -0.41868175887251682E-001       6       3       6       6
  -0.23960880143157654E-002       7       3       6       6
   0.14566267536423988E-002       8       3       6       6
   0.74308202252152701E-003      15       3       6       6
  -0.10751031489992565E-001      16       3       6       6
  -0.55871495871492242E-003      17       3       6       6
   0.44146874046349705E-005       2       4       6       6
  -0.59749938671249602E-004       3       4       6       6
   0.13950094963455173            4       4       6       6
   0.20923305221124658E-003       6       4       6       6
  -0.21861657166666486E-001       7       4       6       6
  -0.31042545489740767E-001       8       4       6       6
  -0.40162760396767168E-002      15       4       6       6
   0.20513311421251141E-003      16       4       6       6
  -0.91390997267218610E-002      17       4       6       6
  -0.11468113611478339E-001       1       5       6       6
   0.11373743891785386            5       5       6       6
   0.30121699459210696E-002       9       5       6       6
  -0.19360140381401636E-002      10       5       6       6
   0.93293686296729906E-003      11       5       6       6
   0.10850017782090828E-002      12       5       6       6
   0.35230913310249829E-003      13       5       6       6
   0.23842656336802825E-001      14       5       6       6
  -0.50518993179849408E-002      18       5       6       6
   0.29168303875468527E-002      19       5       6       6
  -0.56976047212524259E-005      20       5       6       6
  -0.50095921070634172E-004      21       5       6       6
  -0.21568112145298813E-004      22       5       6       6
   0.28773859846070544E-002       2       6       6       6
  -0.38943153681140305E-001       3       6       6       6
   0.19461415023988733E-003       4       6       6       6
   0.16229038679134630            6       6       6       6
  -0.26716425536003506E-002       9       1       7       6
  -0.15677512615218815E-005      10       1       7       6
   0.57841531616505109E-002      11       1       7       6
   0.96163362742486742E-003      12       1       7       6
   0.45551540147561794E-002      13       1       7       6
  -0.16899531324310872E-003      18       1       7       6
  -0.34310403555507529E-005      19       1       7       6
  -0.19235580535283258E-003      20       1       7       6
   0.17244279077093770E-001      21       1       7       6
  -0.87737830672435626E-003      22       1       7       6
  -0.72235562474260589E-003       2       2       7       6
   0.48602571302895324E-002       3       2       7       6
  -0.27954634761275145E-003       4       2       7       6
  -0.16361930592565959E-002       6       2       7       6
   0.14790074473647455E-003       7       2       7       6
  -0.12706000763438905E-004      15       2       7       6
  -0.33127542511612851E-003      16       2       7       6
   0.18901452325482734E-004      17       2       7       6
   0.48602571302895289E-002       2       3       7       6
   0.75686876682621641E-003       3       3       7       6
   0.34508645927819586E-002       4       3       7       6
  -0.12666901337074393E-003       6       3       7       6
  -0.20017165942043101E-002       7       3       7       6
   0.20935983304363158E-003      15       3       7       6
  -0.16863182108343407E-004      16       3       7       6
  -0.34674467833463040E-003      17       3       7       6
  -0.27954634761275139E-003       2       4       7       6
   0.34508645927819595E-002       3       4       7       6
  -0.34513142083571992E-004       4       4       7       6
  -0.11557124469969327E-002       6       4       7       6
   0.10003621585294011E-004       7       4       7       6
   0.89510561666131997E-006      15       4       7       6
  -0.23358172079456009E-003      16       4       7       6
  -0.29881555120130812E-005      17       4       7       6
  -0.11353781954536383E-002       9       5       7       6
  -0.66633000197071603E-006      10       5       7       6
   0.24581072237573579E-002      11       5       7       6
   0.40866723155059254E-003      12       5       7       6
   0.19358164838934031E-002      13       5       7       6
   0.49446816758173343E-004      18       5       7       6
   0.10039036699085160E-005      19       5       7       6
   0.56280863340598545E-004      20       5       7       6
  -0.50454568394672382E-002      21       5       7       6
   0.25670973895576858E-003      22       5       7       6
  -0.11389518875836175E-002       2       6       7       6
  -0.88175400525606064E-004       3       6       7       6
  -0.80449000570912213E-003       4       6       7       6
   0.13040604568913104E-007       6       6       7       6
   0.67954060698638000E-002       7       6       7       6
   0.39946165165245361E-003       9       1       8       6
   0.30127184822587127E-004      10       1       8       6
  -0.48272123223860267E-002      11       1       8       6
   0.11047866027648374E-002      12       1       8       6
   0.61306820759361126E-002      13       1       8       6
  -0.46962128955970504E-004      18       1       8       6
   0.65933665283780763E-004      19       1       8       6
   0.44063037635723602E-002      20       1       8       6
   0.89699308134673285E-003      21       1       8       6
   0.16672548257584942E-001      22       1       8       6
   0.50910955972827750E-003       2       2       8       6
  -0.34282157030369920E-002       3       2       8       6
  -0.34502949491649901E-003       4       2       8       6
   0.11531876272462675E-002       6       2       8       6
   0.14790041562064591E-003       8       2       8       6
   0.23650718965411104E-004      15       2       8       6
   0.23292833186073627E-003      16       2       8       6
   0.20164109686751095E-004      17       2       8       6
  -0.34282157030369907E-002       2       3       8       6
  -0.46010372934567615E-003       3       3       8       6
   0.49039044650678780E-002       4       3       8       6
   0.77004130117613526E-004       6       3       8       6
  -0.20017166200774362E-002       8       3       8       6
  -0.34645074230419082E-003      15       3       8       6
   0.16907481500624483E-004      16       3       8       6
  -0.20885537577213165E-003      17       3       8       6
  -0.34502949491649901E-003       2       4       8       6
   0.49039044650678772E-002       3       4       8       6
  -0.49005830382613625E-004       4       4       8       6
  -0.16410584059878700E-002       6       4       8       6
   0.10003575237035591E-004       8       4       8       6
   0.44881815182421588E-005      15       4       8       6
  -0.33162000321661347E-003      16       4       8       6
  -0.56560380562190170E-005      17       4       8       6
   0.16975943305504981E-003       9       5       8       6
   0.12804739893962536E-004      10       5       8       6
  -0.20514344458816545E-002      11       5       8       6
   0.46950397805041357E-003      12       5       8       6
   0.26053733161120517E-002      13       5       8       6
   0.13740847424330927E-004      18       5       8       6
  -0.19291830374961685E-004      19       5       8       6
  -0.12892284664861938E-002      20       5       8       6
  -0.26244877190707513E-003      21       5       8       6
  -0.48781756719189009E-002      22       5       8       6
   0.80273255720853768E-003       2       6       8       6
   0.53601661574266273E-004       3       6       8       6
  -0.11423387393272601E-002       4       6       8       6
   0.85071224385832878E-008       6       6       8       6
   0.67954061312053404E-002       8       6       8       6
   0.42141286611111382E-002       2       1       9       6
  -0.99028540205954273E-002       3       1       9       6
   0.17938125529866217E-002       4       1       9       6
   0.12938957961208510E-001       6       1       9       6
  -0.48773090895676335E-002       7       1       9       6
   0.72924756052844726E-003       8       1       9       6
   0.17792776291897499E-002      15       1       9       6
   0.76378108145737046E-002      16       1       9       6
  -0.20705572084114879E-002      17       1       9       6
   0.29701838183155953E-002       1       2       9       6
   0.11303445139798595E-002       5       2       9       6
   0.19221273634389144E-002       9       2       9       6
  -0.15391335334402360E-002      10       2       9       6
  -0.67834520893904583E-002      11       2       9       6
  -0.22502951829034817E-002      12       2       9       6
   0.10205821660625473E-002      13       2       9       6
   0.19543732193459907E-002      14       2       9       6
  -0.72973315700166513E-003      18       2       9       6
  -0.10858315415292177E-002      19       2       9       6
  -0.64162763226913004E-003      20       2       9       6
  -0.40083597180414453E-002      21       2       9       6
   0.39897016142131751E-002      22       2       9       6
  -0.69794073289630078E-002       1       3       9       6
  -0.26562406618066492E-002       5       3       9       6
  -0.11040851495054731E-001       9       3       9       6
   0.50967122994792424E-002      10       3       9       6
  -0.20202597139651273E-003      11       3       9       6
  -0.27477652235241069E-002      12       3       9       6
   0.66482159834113327E-003      13       3       9       6
  -0.45918440847370432E-002      14       3       9       6
  -0.75379936590840527E-002      18       3       9       6
   0.36716453846210198E-002      19       3       9       6
   0.86937739691760207E-004      20       3       9       6
   0.23994827425140226E-002      21       3       9       6
  -0.37907255690449701E-003      22       3       9       6
   0.12643146777039723E-002       1       4       9       6
   0.48114890655746590E-003       5       4       9       6
  -0.10422018541878888E-002       9       4       9       6
  -0.16962113498217779E-002      10       4       9       6
   0.79322087889956139E-003      11       4       9       6
   0.11419096673888205E-003      12       4       9       6
  -0.65374276879933907E-002      13       4       9       6
   0.83193160678623492E-003      14       4       9       6
  -0.10486383130435843E-002      18       4       9       6
  -0.12500513145076717E-002      19       4       9       6
   0.25006229232054722E-003      20       4       9       6
  -0.26530136466192695E-002      21       4       9       6
  -0.43970614321668430E-002      22       4       9       6
   0.11086759129140024E-002       2       5       9       6
  -0.26052598288984988E-002       3       5       9       6
   0.47192696839630006E-003       4       5       9       6
  -0.20218602786437000E-002       6       5       9       6
   0.76200256939915382E-003       7       5       9       6
  -0.11393208557076032E-003       8       5       9       6
  -0.11250519618823682E-002      15       5       9       6
  -0.48285873493294600E-002      16       5       9       6
   0.13092343953489036E-002      17       5       9       6
   0.74994321924255654E-002       1       6       9       6
  -0.20037272089537196E-002       5       6       9       6
   0.80332661015370156E-002       9       6       9       6
  -0.45610595921960110E-003       2       1      10       6
   0.65367228479772735E-002       3       1      10       6
  -0.66793527277552521E-004       4       1      10       6
  -0.83162661944720575E-002       6       1      10       6
  -0.28622610996571054E-005       7       1      10       6
   0.55003539959589710E-004       8       1      10       6
   0.68928727362564386E-004      15       1      10       6
  -0.48703975597938869E-002      16       1      10       6
  -0.83208494093712105E-004      17       1      10       6
  -0.32145820214652743E-003       1       2      10       6
  -0.12234117645908144E-003       5       2      10       6
  -0.20059076138683198E-002       9       2      10       6
   0.39794328699550212E-003      10       2      10       6
   0.40918693348609494E-002      11       2      10       6
   0.21657742808956919E-003      12       2      10       6
   0.15906679198968245E-002      13       2      10       6
  -0.21149251898980735E-003      14       2      10       6
  -0.33436238805833676E-003      18       2      10       6
   0.26436162702316165E-003      19       2      10       6
  -0.38305942673096192E-003      20       2      10       6
   0.32704546824844898E-002      21       2      10       6
  -0.14057868189723544E-002      22       2      10       6
   0.46070066224002315E-002       1       3      10       6
   0.17533433783167816E-002       5       3      10       6
   0.50652557665351846E-002       9       3      10       6
  -0.52000892915916334E-002      10       3      10       6
   0.19505119131490679E-002      11       3      10       6
   0.18952007218928952E-002      12       3      10       6
   0.71809425234112343E-003      13       3      10       6
   0.30310237196250517E-002      14       3      10       6
   0.41607249081413878E-002      18       3      10       6
  -0.34441616264055553E-002      19       3      10       6
  -0.28330851205020807E-004      20       3      10       6
   0.29602711163346693E-003      21       3      10       6
  -0.10380044774542410E-003      22       3      10       6
  -0.47075305112006230E-004       1       4      10       6
  -0.17916009518859699E-004       5       4      10       6
  -0.10895063902000063E-002       9       4      10       6
   0.85564783976098422E-005      10       4      10       6
   0.11912660157894211E-002      11       4      10       6
   0.70182317250030405E-003      12       4      10       6
   0.37131019002076596E-002      13       4      10       6
  -0.30971600021000034E-004      14       4      10       6
  -0.53610484376452735E-004      18       4      10       6
   0.46602436274290271E-005      19       4      10       6
   0.46668264862762335E-003      20       4      10       6
   0.25772845187999700E-002      21       4      10       6
   0.18015410262470738E-002      22       4      10       6
  -0.11999319686556584E-003       2       5      10       6
   0.17196931013465280E-002       3       5      10       6
  -0.17572164331449982E-004       4       5      10       6
   0.12995112189140778E-002       6       5      10       6
   0.44726086485169476E-006       7       5      10       6
  -0.85949289724502642E-005       8       5      10       6
  -0.43576370282461686E-004      15       5      10       6
   0.30790391119804952E-002      16       5      10       6
   0.52603961918537632E-004      17       5      10       6
  -0.48201162501795985E-002       1       6      10       6
   0.12878568039072643E-002       5       6      10       6
  -0.36469336125447087E-002       9       6      10       6
   0.38767445262622726E-002      10       6      10       6
  -0.10539210776820214E-001       2       1      11       6
  -0.39405535522821153E-002       3       1      11       6
   0.90218983217719821E-003       4       1      11       6
   0.40074887719293417E-002       6       1      11       6
   0.10559443053713764E-001       7       1      11       6
  -0.88124720413707627E-002       8       1      11       6
  -0.76345079748892054E-002      15       1      11       6
   0.22306081367787622E-002      16       1      11       6
   0.26714488660952778E-002      17       1      11       6
  -0.74282761224635542E-002       1       2      11       6
  -0.28268978346675283E-002       5       2      11       6
   0.90070976600926315E-003       9       2      11       6
  -0.27387897216087125E-003      10       2      11       6
  -0.12010547776703619E-002      11       2      11       6
   0.80966501033377554E-002      12       2      11       6
  -0.12563574339828994E-002      13       2      11       6
  -0.48879452457302281E-002      14       2      11       6
   0.25816746358117999E-002      18       2      11       6
  -0.40545476007903343E-003      19       2      11       6
   0.58084248278958642E-002      20       2      11       6
  -0.74507713832117604E-003      21       2      11       6
  -0.75163835103963313E-003      22       2      11       6
  -0.27772841185835090E-002       1       3      11       6
  -0.10569711806875215E-002       5       3      11       6
   0.38095444809672631E-003       9       3      11       6
   0.16557742921292087E-002      10       3      11       6
  -0.11913615537031493E-001      11       3      11       6
  -0.34660785056203955E-003      12       3      11       6
   0.13204564749397357E-003      13       3      11       6
  -0.18272779333271131E-002      14       3      11       6
  -0.20593946808237728E-002      18       3      11       6
   0.11782441571568600E-002      19       3      11       6
   0.18860596222925470E-002      20       3      11       6
  -0.58916474545484300E-002      21       3      11       6
   0.51124673104091297E-002      22       3      11       6
   0.63588206488733709E-003       1       4      11       6
   0.24199157776437291E-003       5       4      11       6
   0.38391855933835005E-002       9       4      11       6
   0.67608921081823625E-002      10       4      11       6
   0.16651044675376392E-002      11       4      11       6
  -0.29081567745491707E-003      12       4      11       6
  -0.11835504551996152E-002      13       4      11       6
   0.41841833390230152E-003      14       4      11       6
   0.27782292484529337E-002      18       4      11       6
   0.51328357106172869E-002      19       4      11       6
  -0.12393210620413059E-002      20       4      11       6
  -0.73982082015169686E-003      21       4      11       6
  -0.10492739297250655E-002      22       4      11       6
  -0.27727229365775478E-002       2       5      11       6
  -0.10366917429741719E-002       3       5      11       6
   0.23735361573881984E-003       4       5      11       6
  -0.62621472956438150E-003       6       5      11       6
  -0.16497396794955797E-002       7       5      11       6
   0.13768051026642730E-002       8       5      11       6
   0.48273367993466910E-002      15       5      11       6
  -0.14101678655438230E-002      16       5      11       6
  -0.16891676035774889E-002      17       5      11       6
   0.23227454929542080E-002       1       6      11       6
  -0.62059910567903573E-003       5       6      11       6
  -0.20631795551452698E-003       9       6      11       6
  -0.11475723147691571E-002      10       6      11       6
   0.84914120024543495E-002      11       6      11       6
   0.56039590227960849E-004       2       1      12       6
  -0.36886966212757882E-002       3       1      12       6
  -0.20774913844980084E-002       4       1      12       6
   0.46606922684501182E-002       6       1      12       6
   0.17555384599249881E-002       7       1      12       6
   0.20168775403994785E-002       8       1      12       6
   0.45693545419368505E-003      15       1      12       6
   0.27033406957786797E-002      16       1      12       6
   0.15457352333356537E-002      17       1      12       6
   0.39488325055980971E-004       1       2      12       6
   0.15032161999163834E-004       5       2      12       6
   0.11543553086366342E-002       9       2      12       6
   0.11373232965175887E-002      10       2      12       6
  -0.23324474920069369E-003      11       2      12       6
   0.27179639486765212E-003      12       2      12       6
   0.15533563243206507E-003      13       2      12       6
   0.25963727032708601E-004      14       2      12       6
   0.80818635494842462E-003      18       2      12       6
   0.86264971783532791E-003      19       2      12       6
   0.58077334446831794E-004      20       2      12       6
  -0.62146098871959676E-003      21       2      12       6
   0.55652130148966215E-003      22       2      12       6
  -0.25997522240222724E-002       1       3      12       6
  -0.98941794975152030E-003       5       3      12       6
  -0.24899373032133080E-002       9       3      12       6
   0.19575384320064371E-002      10       3      12       6
  -0.95838282949035696E-003      11       3      12       6
  -0.32647674788306063E-002      12       3      12       6
  -0.21526760724071923E-002      13       3      12       6
  -0.17104220033956367E-002      14       3      12       6
  -0.26097534534396168E-002      18       3      12       6
   0.14125705521326572E-002      19       3      12       6
  -0.12312599329755052E-002      20       3      12       6
  -0.11493386247934767E-002      21       3      12       6
  -0.80069747026200941E-003      22       3      12       6
  -0.14642630880374293E-002       1       4      12       6
  -0.55723869889397269E-003       5       4      12       6
   0.13686439804517316E-002       9       4      12       6
  -0.43741881598529888E-003      10       4      12       6
   0.44849000549677704E-003      11       4      12       6
  -0.20384752232157710E-002      12       4      12       6
  -0.35808793905421801E-002      13       4      12       6
  -0.96351215623110545E-003      14       4      12       6
   0.33566727164634886E-003      18       4      12       6
  -0.36924742182341470E-003      19       4      12       6
  -0.16517114232994070E-002      20       4      12       6
  -0.17787552279343024E-002      21       4      12       6
  -0.18025032020281030E-002      22       4      12       6
   0.14741976224285193E-004       2       5      12       6
  -0.97042931188767723E-003       3       5      12       6
  -0.54655968329031881E-003       4       5      12       6
  -0.72828556899104835E-003       6       5      12       6
  -0.27427324863889767E-003       7       5      12       6
  -0.31510383853672639E-003       8       5      12       6
  -0.28892463140048471E-003      15       5      12       6
  -0.17090359611707281E-002      16       5      12       6
  -0.97737256770586475E-003      17       5      12       6
   0.27013425429714194E-002       1       6      12       6
  -0.72175437428526838E-003       5       6      12       6
   0.18043039024763156E-002       9       6      12       6
  -0.13107181179222523E-002      10       6      12       6
   0.65922619792734374E-003      11       6      12       6
   0.25107731411662866E-002      12       6      12       6
  -0.18681801903410621E-003       2       1      13       6
  -0.12643889492581859E-002       3       1      13       6
  -0.10977059822527613E-001       4       1      13       6
   0.15133707055491762E-002       6       1      13       6
   0.83158058540111889E-002       7       1      13       6
   0.11192061805336476E-001       8       1      13       6
   0.30859026554101577E-002      15       1      13       6
   0.75926347692729912E-003      16       1      13       6
   0.75746854990353238E-002      17       1      13       6
  -0.13167635249166805E-003       1       2      13       6
  -0.50109341242374551E-004       5       2      13       6
   0.42491083576694016E-002       9       2      13       6
   0.66078661025641026E-002      10       2      13       6
   0.15190346903576858E-003      11       2      13       6
  -0.12277368883666220E-003      12       2      13       6
   0.17642193891074811E-002      13       2      13       6
  -0.86651308415058772E-004      14       2      13       6
   0.30306640373897399E-002      18       2      13       6
   0.49963144259070232E-002      19       2      13       6
  -0.98014293542592881E-003      20       2      13       6
  -0.16471879297563525E-003      21       2      13       6
   0.13224211260486596E-002      22       2      13       6
  -0.89113228061046389E-003       1       3      13       6
  -0.33914621187326857E-003       5       3      13       6
   0.95254460593470610E-003       9       3      13       6
   0.10567450288480288E-002      10       3      13       6
   0.24876742855677042E-003      11       3      13       6
  -0.21893350226911317E-002      12       3      13       6
  -0.11281535868895881E-001      13       3      13       6
  -0.58630200409137473E-003      14       3      13       6
  -0.57485179793883147E-003      18       3      13       6
   0.77701431605007101E-003      19       3      13       6
  -0.14616704958513387E-002      20       3      13       6
  -0.51396080262810255E-002      21       3      13       6
  -0.59416010514018597E-002      22       3      13       6
  -0.77368739647623716E-002       1       4      13       6
  -0.29443413587958104E-002       5       4      13       6
   0.33031000009931142E-002       9       4      13       6
  -0.27010139941687976E-002      10       4      13       6
   0.13517148938365332E-002      11       4      13       6
  -0.68046037022722354E-002      12       4      13       6
   0.16204107757102173E-002      13       4      13       6
  -0.50909912602224213E-002      14       4      13       6
   0.13521038017993709E-002      18       4      13       6
  -0.22504336229291749E-002      19       4      13       6
  -0.57393349900306040E-002      20       4      13       6
  -0.95821908726673042E-004      21       4      13       6
   0.11867111172110679E-002      22       4      13       6
  -0.49149642605214727E-004       2       5      13       6
  -0.33263851464091941E-003       3       5      13       6
  -0.28879139839357972E-002       4       5      13       6
  -0.23647820098678606E-003       6       5      13       6
  -0.12992085472987600E-002       7       5      13       6
  -0.17485767489767419E-002       8       5      13       6
  -0.19512326656975067E-002      15       5      13       6
  -0.47999568242573716E-003      16       5      13       6
  -0.47895113281175364E-002      17       5      13       6
   0.87715431115480320E-003       1       6      13       6
  -0.23435888073630105E-003       5       6      13       6
  -0.43471551012197706E-003       9       6      13       6
  -0.40670301617800068E-003      10       6      13       6
  -0.16127570333709316E-003      11       6      13       6
   0.14997852308893916E-002      12       6      13       6
   0.82026713814454689E-002      13       6      13       6
   0.46285161800616885E-004       2       1      14       6
  -0.62643308021800349E-003       3       1      14       6
   0.31305567457690384E-005       4       1      14       6
  -0.24749107506917009E-002       6       1      14       6
   0.15690333607126577E-003      15       1      14       6
  -0.18876642010722020E-001      16       1      14       6
  -0.38150416743986456E-003      17       1      14       6
   0.30937074900815053E-003       1       2      14       6
   0.66184377622635756E-003       5       2      14       6
   0.30862950258302266E-002       9       2      14       6
  -0.33401314160477579E-003      10       2      14       6
  -0.77187346918606977E-002      11       2      14       6
   0.41023373375962848E-004      12       2      14       6
  -0.13682769678589736E-003      13       2      14       6
   0.52348363674993906E-003      14       2      14       6
  -0.51609736754977672E-003      18       2      14       6
   0.25893315175204288E-003      19       2      14       6
  -0.10037585399574574E-002      20       2      14       6
   0.50486726007243771E-002      21       2      14       6
  -0.38435080051752802E-002      22       2      14       6
  -0.41870885547588077E-002       1       3      14       6
  -0.89575323761546359E-002       5       3      14       6
  -0.72519875814205399E-002       9       3      14       6
   0.47869388463775619E-002      10       3      14       6
  -0.28857800554229827E-002      11       3      14       6
  -0.27012901242482205E-002      12       3      14       6
  -0.92594174071258968E-003      13       3      14       6
  -0.70849372510696359E-002      14       3      14       6
   0.64221721691457914E-002      18       3      14       6
  -0.37109233390686660E-002      19       3      14       6
  -0.60366010816364525E-004      20       3      14       6
   0.45698169200842774E-003      21       3      14       6
  -0.23192220594328496E-003      22       3      14       6
   0.20924690496337732E-004       1       4      14       6
   0.44764659292657015E-004       5       4      14       6
   0.13137466224718887E-002       9       4      14       6
  -0.48913888174169496E-004      10       4      14       6
   0.66074438581722387E-003      11       4      14       6
  -0.15215181257712989E-002      12       4      14       6
  -0.80393916396282114E-002      13       4      14       6
   0.35406492417295374E-004      14       4      14       6
  -0.82750173081459774E-004      18       4      14       6
   0.37918948842950674E-004      19       4      14       6
   0.13030122093326798E-002      20       4      14       6
   0.39786142001125568E-002      21       4      14       6
   0.48981982472843071E-002      22       4      14       6
   0.72453432531968459E-003       2       5      14       6
  -0.98059994062205461E-002       3       5      14       6
   0.49004815613281483E-004       4       5      14       6
  -0.40293494340360352E-002       6       5      14       6
  -0.17184976006626359E-004      15       5      14       6
   0.20674808335022152E-002      16       5      14       6
   0.41784579780405907E-004      17       5      14       6
   0.23296783689422135E-002       1       6      14       6
  -0.50741490563244677E-002       5       6      14       6
   0.25478294753809869E-002       9       6      14       6
  -0.16375695653786590E-002      10       6      14       6
   0.78912329556181816E-003      11       6      14       6
   0.91774588627120961E-003      12       6      14       6
   0.29800717545390426E-003      13       6      14       6
   0.95715331872462915E-002      14       6      14       6
  -0.61329106497890037E-003       1       1      15       6
   0.10903494634855498E-003       5       1      15       6
   0.92520246904703634E-004       9       1      15       6
   0.35892327653192048E-005      10       1      15       6
  -0.39700152516238490E-003      11       1      15       6
   0.23759719411561184E-004      12       1      15       6
   0.16046898065249506E-003      13       1      15       6
   0.25901526857533046E-003      14       1      15       6
  -0.67033423684502826E-004      18       1      15       6
   0.98167000903839798E-004      19       1      15       6
   0.26941418299466779E-002      20       1      15       6
  -0.56707345940278705E-002      21       1      15       6
   0.10247881610200963E-001      22       1      15       6
  -0.24234164512790338E-003       2       2      15       6
   0.30819955492054468E-003       3       2      15       6
   0.85459923969169682E-005       4       2      15       6
   0.20167254847408963E-002       6       2      15       6
   0.66610062969775269E-004       7       2      15       6
   0.33709576448106410E-004       8       2      15       6
   0.95661893980147008E-004      15       2      15       6
   0.30900369543661915E-002      16       2      15       6
   0.11917467946733322E-003      17       2      15       6
   0.30819955492055010E-003       2       3      15       6
  -0.14642046861685081E-003       3       3      15       6
  -0.13678897919218745E-003       4       3      15       6
   0.36788889740183733E-003       6       3      15       6
   0.11595173201882833E-002       7       3      15       6
  -0.19077305842382197E-002       8       3      15       6
  -0.34040182354448901E-002      15       3      15       6
   0.39164709805925143E-003      16       3      15       6
   0.12754103609586915E-004      17       3      15       6
   0.85459923969169021E-005       2       4      15       6
  -0.13678897919218669E-003       3       4      15       6
  -0.19515732183551798E-003       4       4      15       6
  -0.89658235787954473E-003       6       4      15       6
   0.10121606477787797E-003       7       4      15       6
   0.16136728599800896E-003       8       4      15       6
   0.85238740500663296E-004      15       4      15       6
  -0.13704469747606854E-002      16       4      15       6
   0.10188476105785893E-003      17       4      15       6
   0.91212199352376858E-004       1       5      15       6
  -0.68084996287740831E-004       5       5      15       6
  -0.33783774126805102E-003       9       5      15       6
  -0.13082350318275681E-004      10       5      15       6
   0.14495733383138314E-002      11       5      15       6
  -0.86760340326414730E-004      12       5      15       6
  -0.58592499228549708E-003      13       5      15       6
  -0.10118430542178984E-003      14       5      15       6
   0.95363050647116832E-005      18       5      15       6
  -0.13965189662796638E-004      19       5      15       6
  -0.38323380846579802E-003      20       5      15       6
   0.80664543986302831E-003      21       5      15       6
  -0.14577312354271195E-002      22       5      15       6
   0.18878404220809908E-002       2       6      15       6
   0.35029221651856104E-003       3       6      15       6
  -0.83950435124548260E-003       4       6      15       6
  -0.30654753017902856E-003       6       6      15       6
  -0.71311273546069225E-003       7       6      15       6
   0.11808250771031899E-002       8       6      15       6
   0.46505700219480646E-002      15       6      15       6
   0.73783490981497515E-001       1       1      16       6
  -0.13117717573226559E-001       5       1      16       6
   0.39771056121938440E-003       9       1      16       6
  -0.25360965116609025E-003      10       1      16       6
   0.11615824203615678E-003      11       1      16       6
   0.14076836113594436E-003      12       1      16       6
   0.39540336143802481E-004      13       1      16       6
  -0.31161469364722152E-001      14       1      16       6
   0.12016073340704668E-001      18       1      16       6
  -0.69363288711176471E-002      19       1      16       6
   0.62169884669566892E-005      20       1      16       6
  -0.14208645024971981E-003      21       1      16       6
   0.25793779605226802E-004      22       1      16       6
   0.23638810424536159E-001       2       2      16       6
   0.55265712480407741E-004       3       2      16       6
  -0.65652599256153036E-006       4       2      16       6
   0.20095718752663420E-002       6       2      16       6
  -0.18220246865203554E-001       7       2      16       6
   0.12838572560516090E-001       8       2      16       6
   0.15533389687334450E-001      15       2      16       6
   0.20754841087485942E-002      16       2      16       6
  -0.67876967450405789E-002      17       2      16       6
   0.55265712480412579E-004       2       3      16       6
   0.22967832927019222E-001       3       3      16       6
   0.85227068664823436E-005       4       3      16       6
  -0.26722573380062221E-001       6       3      16       6
  -0.13623382892586429E-002       7       3      16       6
   0.86473493534984611E-003       8       3      16       6
   0.12836710466403467E-002      15       3      16       6
  -0.23728883447537760E-001      16       3      16       6
  -0.99318709407840303E-003      17       3      16       6
  -0.65652599254219853E-006       2       4      16       6
   0.85227068664812662E-005       3       4      16       6
   0.23643221466777775E-001       4       4      16       6
   0.16730346073242006E-003       6       4      16       6
  -0.12867469443103061E-001       7       4      16       6
  -0.18270910264171682E-001       8       4      16       6
  -0.68484773196489180E-002      15       4      16       6
   0.42829512575252686E-003      16       4      16       6
  -0.15581409282766606E-001      17       4      16       6
  -0.10973508131167684E-001       1       5      16       6
   0.81911330466638531E-002       5       5      16       6
  -0.14496238800411480E-002       9       5      16       6
   0.92437869527677897E-003      10       5      16       6
  -0.42335171386127324E-003      11       5      16       6
  -0.51308041840241879E-003      12       5      16       6
  -0.14410011817236556E-003      13       5      16       6
   0.12173226894825612E-001      14       5      16       6
  -0.17094007271379707E-002      18       5      16       6
   0.98675876166966821E-003      19       5      16       6
  -0.88434845705223140E-006      20       5      16       6
   0.20211037458852887E-004      21       5      16       6
  -0.36690898305165566E-005      22       5      16       6
   0.19334483031590007E-002       2       6      16       6
  -0.25722582232678433E-001       3       6      16       6
   0.16015554842765695E-003       4       6      16       6
   0.36879939089027036E-001       6       6      16       6
  -0.29789098037836932E-004       7       6      16       6
  -0.46008844947880669E-005       8       6      16       6
  -0.28743352909345706E-003      15       6      16       6
   0.39228622060836077E-001      16       6      16       6
   0.14911926221683957E-002       1       1      17       6
  -0.26511409808177236E-003       5       1      17       6
  -0.10766389593552713E-003       9       1      17       6
  -0.43328038218818033E-005      10       1      17       6
   0.13891949881717766E-003      11       1      17       6
   0.80381848207532940E-004      12       1      17       6
   0.39389033302221341E-003      13       1      17       6
  -0.62978523507722125E-003      14       1      17       6
   0.12525007458481443E-003      18       1      17       6
  -0.11850397689687898E-003      19       1      17       6
   0.14711759227755787E-002      20       1      17       6
   0.10595630852983555E-001      21       1      17       6
   0.54775617856333021E-002      22       1      17       6
   0.49787885673048071E-003       2       2      17       6
  -0.13422210928706977E-003       3       2      17       6
   0.23656697468475429E-004       4       2      17       6
  -0.85189902094798872E-003       6       2      17       6
  -0.22777321943459757E-003       7       2      17       6
   0.34429933523158013E-003       8       2      17       6
   0.32526224668815275E-003      15       2      17       6
  -0.13260557326768242E-002      16       2      17       6
   0.85862195183779890E-004      17       2      17       6
  -0.13422210928707172E-003       2       3      17       6
   0.44094729104219844E-003       3       3      17       6
  -0.31089358818938882E-003       4       3      17       6
  -0.61621019530807924E-003       6       3      17       6
  -0.19285913309651363E-002       7       3      17       6
  -0.11305925132763445E-002       8       3      17       6
   0.26909731061469387E-004      15       3      17       6
  -0.52729424677559820E-003      16       3      17       6
  -0.34139202895987842E-002      17       3      17       6
   0.23656697468475653E-004       2       4      17       6
  -0.31089358818938253E-003       3       4      17       6
   0.48095053576339611E-003       4       4      17       6
  -0.20354312806122746E-002       6       4      17       6
  -0.25055472907593298E-003       7       4      17       6
  -0.36352408229340532E-003       8       4      17       6
  -0.11253176013078684E-003      15       4      17       6
  -0.31051130181899752E-002      16       4      17       6
  -0.36087819941840987E-003      17       4      17       6
  -0.22177880372461275E-003       1       5      17       6
   0.16554593722662499E-003       5       5      17       6
   0.39314674161221075E-003       9       5      17       6
   0.15792583308034297E-004      10       5      17       6
  -0.50722946183780833E-003      11       5      17       6
  -0.29348829795824549E-003      12       5      17       6
  -0.14382151664439097E-002      13       5      17       6
   0.24602557959881136E-003      14       5      17       6
  -0.17818318905957473E-004      18       5      17       6
   0.16858317947207408E-004      19       5      17       6
  -0.20927047920846973E-003      20       5      17       6
  -0.15071975540933160E-002      21       5      17       6
  -0.77916716962764970E-003      22       5      17       6
  -0.79658949767100282E-003       2       6      17       6
  -0.59115078973529824E-003       3       6      17       6
  -0.19057150411889022E-002       4       6      17       6
   0.74535385504932467E-003       6       6      17       6
   0.11805049495570324E-002       7       6      17       6
   0.71319003575935234E-003       8       6      17       6
  -0.58092199973866161E-005      15       6      17       6
   0.69889432075972285E-003      16       6      17       6
   0.46623059402412332E-002      17       6      17       6
   0.25167379373871677E-002       2       1      18       6
  -0.31317647441080676E-001       3       1      18       6
   0.40352646100569399E-003       4       1      18       6
   0.42601927739040146E-001       6       1      18       6
  -0.41697450421219453E-003       7       1      18       6
  -0.11587438575804477E-003       8       1      18       6
  -0.26357584613157783E-003      15       1      18       6
   0.47246356407980097E-001      16       1      18       6
   0.49248408585746237E-003      17       1      18       6
   0.18044910966844175E-002       1       2      18       6
   0.18719442533039047E-003       5       2      18       6
   0.46452273507458872E-002       9       2      18       6
  -0.69629052954587028E-003      10       2      18       6
  -0.11338359031004396E-001      11       2      18       6
   0.24135131416369257E-003      12       2      18       6
   0.65223477591744793E-003      13       2      18       6
  -0.45332650462374019E-004      14       2      18       6
   0.21186520355595670E-002      18       2      18       6
  -0.12017578791558661E-002      19       2      18       6
   0.34509237551224549E-002      20       2      18       6
  -0.15291345021497975E-001      21       2      18       6
   0.13585981860139673E-001      22       2      18       6
  -0.22454618011764741E-001       1       3      18       6
  -0.23294109354725892E-002       5       3      18       6
  -0.14845254758208535E-001       9       3      18       6
   0.86644718317598537E-002      10       3      18       6
  -0.54287133842062145E-002      11       3      18       6
  -0.54209159048028352E-002      12       3      18       6
  -0.16503279768036146E-002      13       3      18       6
   0.56409014775828548E-003      14       3      18       6
  -0.29155051016903188E-001      18       3      18       6
   0.14954346809236893E-001      19       3      18       6
   0.21888209154478461E-003      20       3      18       6
  -0.11899938342782499E-002      21       3      18       6
   0.86139272134365375E-003      22       3      18       6
   0.28932740486426725E-003       1       4      18       6
   0.30013656865461348E-004       5       4      18       6
   0.16594904682532855E-002       9       4      18       6
  -0.11164079116793673E-003      10       4      18       6
   0.17896245927295955E-002      11       4      18       6
  -0.21974438130762880E-002      12       4      18       6
  -0.12225885344461045E-001      13       4      18       6
  -0.72693989317162687E-005      14       4      18       6
   0.19081332841972110E-003      18       4      18       6
  -0.19268761809358050E-003      19       4      18       6
  -0.43930450075190149E-002      20       4      18       6
  -0.12040652007752253E-001      21       4      18       6
  -0.17341857458733425E-001      22       4      18       6
   0.11154060515330944E-003       2       5      18       6
  -0.13879924366301346E-002       3       5      18       6
   0.17883622033084422E-004       4       5      18       6
  -0.90474548498227537E-002       6       5      18       6
   0.88553786784646200E-004       7       5      18       6
   0.24608475214531716E-004       8       5      18       6
   0.77878458163830892E-004      15       5      18       6
  -0.13959743833181801E-001      16       5      18       6
  -0.14551371773683381E-003      17       5      18       6
   0.28311885185073916E-001       1       6      18       6
  -0.77283792957026677E-002       5       6      18       6
   0.13290525428630375E-001       9       6      18       6
  -0.74372267763193507E-002      10       6      18       6
   0.40233744796571366E-002      11       6      18       6
   0.47468511468306239E-002      12       6      18       6
   0.14315010814698705E-002      13       6      18       6
  -0.49216770574320176E-002      14       6      18       6
   0.44628706263805912E-001      18       6      18       6
  -0.12626844679508667E-002       2       1      19       6
   0.18096274000810441E-001       3       1      19       6
  -0.18491130788408022E-003       4       1      19       6
  -0.24597203844182926E-001       6       1      19       6
  -0.84657727491086570E-005       7       1      19       6
   0.16268518261681141E-003       8       1      19       6
   0.38598575389708488E-003      15       1      19       6
  -0.27273158026076938E-001      16       1      19       6
  -0.46594931536261152E-003      17       1      19       6
  -0.90533931531933858E-003       1       2      19       6
  -0.93918641736312979E-004       5       2      19       6
  -0.30845962061380183E-002       9       2      19       6
   0.51973960491745442E-003      10       2      19       6
   0.68571274097936168E-002      11       2      19       6
   0.17215690945393363E-003      12       2      19       6
   0.15538431007711107E-002      13       2      19       6
   0.22743343886116003E-004      14       2      19       6
  -0.12017579071430555E-002      18       2      19       6
   0.91277462069076602E-003      19       2      19       6
  -0.15168401794177875E-002      20       2      19       6
   0.11755901903591510E-001      21       2      19       6
  -0.55768586417475688E-002      22       2      19       6
   0.12974950377200927E-001       1       3      19       6
   0.13460033110270818E-002       5       3      19       6
   0.75905008460474370E-002       9       3      19       6
  -0.67557087743694358E-002      10       3      19       6
   0.29735620773487948E-002      11       3      19       6
   0.28316291980465692E-002      12       3      19       6
   0.10206835002197676E-002      13       3      19       6
  -0.32594824210175483E-003      14       3      19       6
   0.14954346807607283E-001      18       3      19       6
  -0.11872912499928412E-001      19       3      19       6
  -0.11129706713011508E-003      20       3      19       6
   0.10640883675784205E-002      21       3      19       6
  -0.40846463894861969E-003      22       3      19       6
  -0.13258060990189627E-003       1       4      19       6
  -0.13753728123655230E-004       5       4      19       6
  -0.15328853472500652E-002       9       4      19       6
   0.76229558591145533E-005      10       4      19       6
   0.86362159203990144E-003      11       4      19       6
   0.12407621512731449E-002      12       4      19       6
   0.66285303295865556E-002      13       4      19       6
   0.33306036229798483E-005      14       4      19       6
  -0.19268755538372082E-003      18       4      19       6
   0.14221074524028853E-004      19       4      19       6
   0.18530954792626111E-002      20       4      19       6
   0.92642491825521492E-002      21       4      19       6
   0.71450989737875462E-002      22       4      19       6
  -0.55961943213418721E-004       2       5      19       6
   0.80202353296648324E-003       3       5      19       6
  -0.81952351311661535E-005       4       5      19       6
   0.52237563659799542E-002       6       5      19       6
   0.17978927430625375E-005       7       5      19       6
  -0.34549770930412543E-004       8       5      19       6
  -0.11404609080410497E-003      15       5      19       6
   0.80583208715677077E-002      16       5      19       6
   0.13767269230387962E-003      17       5      19       6
  -0.16346518770664280E-001       1       6      19       6
   0.44621577249561962E-002       5       6      19       6
  -0.66774991898034090E-002       9       6      19       6
   0.61566057557077558E-002      10       6      19       6
  -0.21011819509820740E-002      11       6      19       6
  -0.23999093545215454E-002      12       6      19       6
  -0.74466409579942105E-003      13       6      19       6
   0.28416435705703813E-002      14       6      19       6
  -0.22988371640020658E-001      18       6      19       6
   0.18082974921774169E-001      19       6      19       6
   0.48944035648323635E-002       2       1      20       6
   0.29434929492792443E-003       3       1      20       6
  -0.63535873902960671E-002       4       1      20       6
   0.48045470903481002E-004       6       1      20       6
  -0.47459251979544971E-003       7       1      20       6
   0.10871513871398539E-001       8       1      20       6
   0.10592121445842585E-001      15       1      20       6
   0.24442327509399396E-004      16       1      20       6
   0.57839842984615097E-002      17       1      20       6
   0.35093397586317800E-002       1       2      20       6
   0.36397042217321980E-003       5       2      20       6
   0.54554575606244012E-003       9       2      20       6
   0.22668565833442057E-002      10       2      20       6
   0.17244518425549825E-002      11       2      20       6
  -0.22452905408912294E-002      12       2      20       6
   0.49017833311665803E-003      13       2      20       6
  -0.88279928615150649E-004      14       2      20       6
   0.53070407068005481E-003      18       2      20       6
   0.38541692880995270E-002      19       2      20       6
  -0.46357252777651636E-002      20       2      20       6
   0.19326623506220296E-002      21       2      20       6
  -0.75156271793033638E-003      22       2      20       6
   0.21105159596059931E-003       1       3      20       6
   0.21889171112326897E-004       5       3      20       6
   0.21618636496259275E-003       9       3      20       6
   0.14821389136704142E-003      10       3      20       6
   0.30636114216906389E-002      11       3      20       6
  -0.23432950968916306E-002      12       3      20       6
  -0.28151887360465047E-002      13       3      20       6
  -0.53091524695105069E-005      14       3      20       6
   0.22085303344336425E-004      18       3      20       6
   0.25186604028092075E-003      19       3      20       6
  -0.53170129540245246E-002      20       3      20       6
   0.74574005995939010E-004      21       3      20       6
  -0.64954608058156353E-002      22       3      20       6
  -0.45555901844544994E-002       1       4      20       6
  -0.47248206122080694E-003       5       4      20       6
   0.66094260635381099E-003       9       4      20       6
  -0.28739539355110747E-002      10       4      20       6
  -0.15582995038719872E-003      11       4      20       6
  -0.23788559166158822E-002      12       4      20       6
  -0.11465965042133845E-002      13       4      20       6
   0.11459909953051751E-003      14       4      20       6
  -0.59728995009561566E-003      18       4      20       6
  -0.48871291655603420E-002      19       4      20       6
  -0.39805576080439407E-002      20       4      20       6
  -0.24817852151126892E-002      21       4      20       6
  -0.91413447893519970E-003      22       4      20       6
   0.21685395070012039E-003       2       5      20       6
   0.13041590590160614E-004       3       5      20       6
  -0.28150529649869483E-003       4       5      20       6
  -0.10203556943696560E-004       6       5      20       6
   0.10079059919422630E-003       7       5      20       6
  -0.23088151446611529E-002       8       5      20       6
  -0.31295272442018211E-002      15       5      20       6
  -0.72216817261287810E-005      16       5      20       6
  -0.17089245562961295E-002      17       5      20       6
   0.31930383836267892E-004       1       6      20       6
  -0.87159849155694904E-005       5       6      20       6
  -0.23702359983268862E-003       9       6      20       6
   0.41935883358999171E-005      10       6      20       6
  -0.26003513311208737E-002      11       6      20       6
   0.21827666080829391E-002      12       6      20       6
   0.24175754357959622E-002      13       6      20       6
  -0.55511190505717764E-005      14       6      20       6
   0.21609202471360305E-004      18       6      20       6
   0.12962713858489489E-004      19       6      20       6
   0.74080798090538445E-002      20       6      20       6
  -0.24617714031212948E-001       2       1      21       6
  -0.22282838608657894E-002       3       1      21       6
  -0.19400027674700827E-001       4       1      21       6
   0.42244080940328843E-003       6       1      21       6
   0.42546185887265664E-001       7       1      21       6
   0.22131185647293918E-002       8       1      21       6
  -0.22294709593537975E-001      15       1      21       6
  -0.55860742940398137E-003      16       1      21       6
   0.41657127292887230E-001      17       1      21       6
  -0.17651164618920603E-001       1       2      21       6
  -0.18306866645345123E-002       5       2      21       6
   0.54980455943941303E-002       9       2      21       6
   0.68105424348490276E-002      10       2      21       6
   0.24691798914725479E-002      11       2      21       6
   0.10689173213106919E-001      12       2      21       6
  -0.18874838150549780E-003      13       2      21       6
   0.44402769500019048E-003      14       2      21       6
   0.15291369002575113E-001      18       2      21       6
   0.11755928860328592E-001      19       2      21       6
   0.13586037455380087E-001      20       2      21       6
   0.21188609230407699E-002      21       2      21       6
  -0.34509661176776955E-002      22       2      21       6
  -0.15977022984023325E-002       1       3      21       6
  -0.16570658840645841E-003       5       3      21       6
   0.59571569038543524E-002       9       3      21       6
   0.61645995005764386E-003      10       3      21       6
  -0.11653879804789172E-001      11       3      21       6
  -0.14720530413674178E-002      12       3      21       6
  -0.10416202607474775E-001      13       3      21       6
   0.40189550320480800E-004      14       3      21       6
   0.11900109187869190E-002      18       3      21       6
   0.10640902974051428E-002      19       3      21       6
   0.86134214463192229E-003      20       3      21       6
  -0.29158390675260493E-001      21       3      21       6
  -0.21887100359203253E-003      22       3      21       6
  -0.13910027564443903E-001       1       4      21       6
  -0.14426755183584309E-002       5       4      21       6
   0.92761880417746301E-002       9       4      21       6
   0.53670282423253614E-002      10       4      21       6
   0.31444268343054868E-002      11       4      21       6
  -0.74165481687562488E-002      12       4      21       6
   0.30524242022087296E-002      13       4      21       6
   0.34991662151668559E-003      14       4      21       6
   0.12040636916899137E-001      18       4      21       6
   0.92642259788134583E-002      19       4      21       6
  -0.17342005786596393E-001      20       4      21       6
   0.19087809352706225E-003      21       4      21       6
   0.43930612419581759E-002      22       4      21       6
  -0.10907249686342669E-002       2       5      21       6
  -0.98728448776804856E-004       3       5      21       6
  -0.85954754961383014E-003       4       5      21       6
  -0.89714893578713792E-004       6       5      21       6
  -0.90356577284247744E-002       7       5      21       6
  -0.47000645193442009E-003       8       5      21       6
   0.65871507895086424E-002      15       5      21       6
   0.16504405477733489E-003      16       5      21       6
  -0.12307932417093997E-001      17       5      21       6
   0.28074673875827429E-003       1       6      21       6
  -0.76635280984657715E-004       5       6      21       6
  -0.48142204684742647E-002       9       6      21       6
  -0.73748263003415486E-004      10       6      21       6
   0.10366124344332430E-001      11       6      21       6
   0.19451781889835769E-002      12       6      21       6
   0.91115406089429113E-002      13       6      21       6
  -0.48807172340944347E-004      14       6      21       6
  -0.97986645231856984E-008      18       6      21       6
  -0.22796014040563648E-003      19       6      21       6
   0.85297455140125045E-004      20       6      21       6
   0.44632986130572171E-001      21       6      21       6
   0.18741239584154905E-001       2       1      22       6
   0.11308704497772644E-002       3       1      22       6
  -0.23883990031878157E-001       4       1      22       6
   0.18187469207434168E-003       6       1      22       6
  -0.21647237557413301E-002       7       1      22       6
   0.41135575162195806E-001       8       1      22       6
   0.40289937735021264E-001      15       1      22       6
   0.10140922909354611E-003      16       1      22       6
   0.21535243250977019E-001      17       1      22       6
   0.13437669437660647E-001       1       2      22       6
   0.13936850104679641E-002       5       2      22       6
   0.39471127761109429E-002       9       2      22       6
   0.85429563549221359E-002      10       2      22       6
   0.89322993603104642E-004      11       2      22       6
  -0.88889753269222639E-002      12       2      22       6
   0.33824154016997808E-002      13       2      22       6
  -0.33803409766760390E-003      14       2      22       6
   0.19325066531634093E-002      18       2      22       6
   0.14526469141068071E-001      19       2      22       6
  -0.16042895153312850E-001      20       2      22       6
  -0.53067242221055953E-003      21       2      22       6
   0.70645257343365988E-002      22       2      22       6
   0.81084622031702791E-003       1       3      22       6
   0.84096742246848758E-004       5       3      22       6
  -0.10033237606636223E-002       9       3      22       6
   0.55808616520234633E-003      10       3      22       6
   0.10529693722702549E-001      11       3      22       6
  -0.24745143161581523E-002      12       3      22       6
  -0.12001621443935639E-001      13       3      22       6
  -0.20397411294870250E-004      14       3      22       6
   0.74617071940764348E-004      18       3      22       6
   0.94849389206922384E-003      19       3      22       6
  -0.76854610728248826E-002      20       3      22       6
  -0.22068383492890309E-004      21       3      22       6
  -0.27073598750659782E-001      22       3      22       6
  -0.17125076570287376E-001       1       4      22       6
  -0.17761236522339766E-002       5       4      22       6
   0.90590716807387086E-003       9       4      22       6
  -0.10909718848232683E-001      10       4      22       6
   0.41829976268678072E-003      11       4      22       6
  -0.77084726595017371E-002      12       4      22       6
   0.21447408720944002E-002      13       4      22       6
   0.43079343726781436E-003      14       4      22       6
  -0.24816545409832884E-002      18       4      22       6
  -0.18550668225548281E-001      19       4      22       6
  -0.12954720184682472E-001      20       4      22       6
   0.59738027425027722E-003      21       4      22       6
   0.40972665274740718E-002      22       4      22       6
   0.83035895814511729E-003       2       5      22       6
   0.50104925253659937E-004       3       5      22       6
  -0.10582162930135894E-002       4       5      22       6
  -0.38625259412992434E-004       6       5      22       6
   0.45972870479540955E-003       7       5      22       6
  -0.87360822091842941E-002       8       5      22       6
  -0.11903985283178094E-001      15       5      22       6
  -0.29962170171003145E-004      16       5      22       6
  -0.63627603600502763E-002      17       5      22       6
   0.12087151234355732E-003       1       6      22       6
  -0.32994100026045894E-004       5       6      22       6
   0.11586434622011493E-002       9       6      22       6
   0.15875792440287502E-004      10       6      22       6
  -0.91937570502956638E-002      11       6      22       6
   0.14796206621059506E-002      12       6      22       6
   0.10743601330653604E-001      13       6      22       6
  -0.21013595034957813E-004      14       6      22       6
   0.85215187534893366E-004      18       6      22       6
   0.49073332453333650E-004      19       6      22       6
   0.98334549366586414E-002      20       6      22       6
  -0.21630762842524654E-004      21       6      22       6
   0.42035556042231581E-001      22       6      22       6
  -0.17840809076326201E-001       2       1       1       7
  -0.13811772685444728E-002       3       1       1       7
  -0.12601718835806457E-001       4       1       1       7
   0.28537407269835675E-001       7       1       1       7
  -0.16484719736689735E-001      15       1       1       7
  -0.68854726782426805E-003      16       1       1       7
   0.27289224207319572E-001      17       1       1       7
  -0.76447894569065949E-002       1       2       1       7
  -0.57406658211824474E-002       5       2       1       7
   0.69509262251020937E-002       9       2       1       7
   0.58042956263204340E-002      10       2       1       7
   0.29014304382188579E-002      11       2       1       7
   0.12173441974581693E-001      12       2       1       7
  -0.39061207041577925E-003      13       2       1       7
  -0.47971672808323988E-002      14       2       1       7
   0.13416290343679634E-001      18       2       1       7
   0.71190694672296408E-002      19       2       1       7
   0.10863624938020842E-001      20       2       1       7
   0.13701460761089638E-002      21       2       1       7
  -0.29351691367575619E-002      22       2       1       7
  -0.59183467383768103E-003       1       3       1       7
  -0.44442363037495861E-003       5       3       1       7
   0.53134546295720859E-002       9       3       1       7
   0.45981927840329357E-003      10       3       1       7
  -0.10044735377032182E-001      11       3       1       7
  -0.84398788942408140E-003      12       3       1       7
  -0.81054630281142872E-002      13       3       1       7
  -0.37138104966792407E-003      14       3       1       7
   0.12124106751364252E-002      18       3       1       7
   0.56397633684961807E-003      19       3       1       7
   0.93179106044264173E-003      20       3       1       7
  -0.17069407952087071E-001      21       3       1       7
   0.67327088856071352E-003      22       3       1       7
  -0.53998384760872934E-002       1       4       1       7
  -0.40548753310106125E-002       5       4       1       7
   0.10625795698693036E-001       9       4       1       7
   0.56374000518499261E-002      10       4       1       7
   0.35439803246206658E-002      11       4       1       7
  -0.69822276521383777E-002      12       4       1       7
   0.33286641847513980E-002      13       4       1       7
  -0.33884423639506901E-002      14       4       1       7
   0.10572607238781638E-001      18       4       1       7
   0.69143691444134301E-002      19       4       1       7
  -0.12493314420964373E-001      20       4       1       7
   0.21874673154780876E-003      21       4       1       7
   0.32924630861089045E-002      22       4       1       7
  -0.47340793372193084E-002       2       5       1       7
  -0.36649698677230076E-003       3       5       1       7
  -0.33438806782143966E-002       4       5       1       7
  -0.66155511229000511E-002       7       5       1       7
   0.61382042915646582E-002      15       5       1       7
   0.25638554138699289E-003      16       5       1       7
  -0.10161339459719324E-001      17       5       1       7
  -0.28270230961151077E-002       9       6       1       7
  -0.16589694120048837E-005      10       6       1       7
   0.61205514368093735E-002      11       6       1       7
   0.10175604832440479E-002      12       6       1       7
   0.48200755947522770E-002      13       6       1       7
  -0.27710981129732939E-003      18       6       1       7
  -0.56260831120523644E-005      19       6       1       7
  -0.31540790506861936E-003      20       6       1       7
   0.28275631844438858E-001      21       6       1       7
  -0.14386467472033441E-002      22       6       1       7
   0.82852891483176198E-002       1       7       1       7
  -0.57610461276824489E-001       1       1       2       7
   0.79038501236140136E-002       5       1       2       7
   0.19398756654788888E-002       9       1       2       7
   0.16200076754932838E-002      10       1       2       7
   0.80979715488370386E-003      11       1       2       7
   0.33981518790281977E-002      12       1       2       7
  -0.10910302470243624E-003      13       1       2       7
   0.13391876737308933E-001      14       1       2       7
   0.91645418687370632E-002      18       1       2       7
   0.48629694801141854E-002      19       1       2       7
   0.74209776213049012E-002      20       1       2       7
   0.93595086019899836E-003      21       1       2       7
  -0.20050236088675734E-002      22       1       2       7
  -0.24070651093634019E-001       2       2       2       7
  -0.23252204979022993E-004       3       2       2       7
  -0.21215385704504179E-003       4       2       2       7
  -0.16135371354147265E-002       6       2       2       7
   0.21181679123674749E-001       7       2       2       7
  -0.12580814771685477E-001       8       2       2       7
  -0.65761797598424404E-002      15       2       2       7
  -0.63227026860134005E-003      16       2       2       7
   0.31281555487722608E-002      17       2       2       7
  -0.23252204979023481E-004       2       3       2       7
  -0.23469677007704044E-001       3       3       2       7
   0.14790314708524071E-007       4       3       2       7
   0.19112836294288640E-001       6       3       2       7
   0.13817767056449684E-002       7       3       2       7
  -0.85669866088204216E-003       8       3       2       7
  -0.51373268108279360E-003      15       3       2       7
   0.66229423544652121E-002      16       3       2       7
   0.37153290571448306E-003      17       3       2       7
  -0.21215385704504943E-003       2       4       2       7
   0.14790314708463085E-007       3       4       2       7
  -0.23469523601461290E-001       4       4       2       7
  -0.23700638886357188E-003       6       4       2       7
   0.12607142493380935E-001       7       4       2       7
   0.14579200422910974E-001       8       4       2       7
   0.24656993889788622E-002      15       4       2       7
  -0.15458967192024905E-003      16       4       2       7
   0.61822005694206518E-002      17       4       2       7
   0.63647126916329226E-002       1       5       2       7
  -0.90417068441425545E-002       5       5       2       7
  -0.16102684885615213E-003       9       5       2       7
  -0.13439743203558888E-003      10       5       2       7
  -0.67185265372581712E-004      11       5       2       7
  -0.28163717463912418E-003      12       5       2       7
   0.90048027122836335E-005      13       5       2       7
  -0.11472818831080665E-001      14       5       2       7
  -0.16040074469436550E-002      18       5       2       7
  -0.85113249838721897E-003      19       5       2       7
  -0.12989565759089763E-002      20       5       2       7
  -0.16382708406633952E-003      21       5       2       7
   0.35095626674705915E-003      22       5       2       7
  -0.14781217980832837E-002       2       6       2       7
   0.17853791368134982E-001       3       6       2       7
  -0.20092743118204780E-003       4       6       2       7
  -0.29554355585764018E-001       6       6       2       7
   0.10295454237737232E-003       7       6       2       7
   0.67137832995963376E-004      15       6       2       7
  -0.17633652189437680E-001      16       6       2       7
  -0.22486456403268400E-003      17       6       2       7
   0.18982329442145493E-001       2       7       2       7
  -0.44600140725398691E-002       1       1       3       7
   0.61189030598415514E-003       5       1       3       7
   0.14832605740735790E-002       9       1       3       7
   0.12833783947447693E-003      10       1       3       7
  -0.28041120612161217E-002      11       1       3       7
  -0.23562563926541062E-003      12       1       3       7
  -0.22627334999960240E-002      13       1       3       7
   0.10367554326482079E-002      14       1       3       7
   0.82818684264709518E-003      18       1       3       7
   0.38524693799252388E-003      19       1       3       7
   0.63650951194717286E-003      20       1       3       7
  -0.11660168269495619E-001      21       1       3       7
   0.45991353950380854E-003      22       1       3       7
  -0.18169262451043873E-002       2       2       3       7
  -0.30060463456673048E-003       3       2       3       7
   0.14790314709613356E-007       4       2       3       7
   0.26001210825003992E-002       6       2       3       7
   0.13817767056449671E-002       7       2       3       7
  -0.95735565170836827E-003       8       2       3       7
  -0.49410985606222237E-003      15       2       3       7
   0.27870504823261427E-003      16       2       3       7
   0.22331211123531038E-003      17       2       3       7
  -0.30060463456672772E-003       2       3       3       7
  -0.18634915870387281E-002       3       3       3       7
  -0.21232977747462790E-003       4       3       3       7
   0.16906259939064219E-002       6       3       3       7
   0.34399966120733224E-002       7       3       3       7
  -0.65036939652942294E-004       8       3       3       7
  -0.24664654406847712E-003      15       3       3       7
   0.52939841362881332E-003      16       3       3       7
   0.37169092500089916E-003      17       3       3       7
   0.14790314708949282E-007       2       4       3       7
  -0.21232977747462811E-003       3       4       3       7
  -0.18169333583230344E-002       4       4       3       7
   0.19064603517783870E-002       6       4       3       7
   0.97599754970428571E-003       7       4       3       7
   0.11404077792994511E-002       8       4       3       7
   0.19017016042421290E-003      15       4       3       7
   0.21899506676795980E-003      16       4       3       7
   0.48400441482456262E-003      17       4       3       7
   0.49273530437388201E-003       1       5       3       7
  -0.69997946329373724E-003       5       5       3       7
  -0.12291026573698176E-003       9       5       3       7
  -0.10647033541438517E-004      10       5       3       7
   0.23230198461772841E-003      11       5       3       7
   0.19510868694361675E-004      12       5       3       7
   0.18745621946419043E-003      13       5       3       7
  -0.88818822665640462E-003      14       5       3       7
  -0.14495232598436865E-003      18       5       3       7
  -0.67427153341275824E-004      19       5       3       7
  -0.11141365172679204E-003      20       5       3       7
   0.20409780533728397E-002      21       5       3       7
  -0.80502562731629126E-004      22       5       3       7
   0.20369291581612561E-002       2       6       3       7
   0.15487404957958127E-002       3       6       3       7
   0.15040421860601475E-002       4       6       3       7
  -0.22880033061176020E-002       6       6       3       7
  -0.13933923831247811E-002       7       6       3       7
   0.10860320128390374E-002      15       6       3       7
  -0.13199972173824218E-002      16       6       3       7
  -0.18066490684373372E-002      17       6       3       7
   0.12658331483134688E-002       2       7       3       7
   0.27293514643418485E-002       3       7       3       7
  -0.40692708043998521E-001       1       1       4       7
   0.55828239936889868E-002       5       1       4       7
   0.29658724086455961E-002       9       1       4       7
   0.15734262935212823E-002      10       1       4       7
   0.98920775090121748E-003      11       1       4       7
  -0.19493201842597850E-002      12       1       4       7
   0.92918606176100617E-003      13       1       4       7
   0.94592495556315142E-002      14       1       4       7
   0.72220486853875106E-002      18       1       4       7
   0.47231406124501000E-002      19       1       4       7
  -0.85342238215027830E-002      20       1       4       7
   0.14942629646508271E-003      21       1       4       7
   0.22490922708025139E-002      22       1       4       7
  -0.16577450659652292E-001       2       2       4       7
   0.14790314712547478E-007       3       2       4       7
  -0.30045122832411930E-003       4       2       4       7
  -0.10118418731065984E-002       6       2       4       7
   0.12607142493380921E-001       7       2       4       7
  -0.55625423817976336E-002       8       2       4       7
  -0.41575847470882409E-002      15       2       4       7
  -0.42648560568225792E-003      16       2       4       7
   0.21743843306388242E-002      17       2       4       7
   0.14790314711819029E-007       2       3       4       7
  -0.16577626580081960E-001       3       3       4       7
  -0.23259318197681801E-004       4       3       4       7
   0.13510105022339045E-001       6       3       4       7
   0.97599754970428560E-003       7       3       4       7
  -0.34780198181013353E-003       8       3       4       7
  -0.33644333425117661E-003      15       3       4       7
   0.46791491963945435E-002      16       3       4       7
   0.27842697199831313E-003      17       3       4       7
  -0.30045122832412211E-003       2       4       4       7
  -0.23259318197681876E-004       3       4       4       7
  -0.17002187596332360E-001       4       4       4       7
  -0.77088858491695258E-004       6       4       4       7
   0.12237879992584246E-001       7       4       4       7
   0.12645851711338391E-001       8       4       4       7
   0.17758747728493834E-002      15       4       4       7
  -0.10793334784931702E-003      16       4       4       7
   0.48550054190421021E-002      17       4       4       7
   0.44956660579410813E-002       1       5       4       7
  -0.63865403725925120E-002       5       5       4       7
  -0.24596005820985830E-003       9       5       4       7
  -0.13053299471691283E-003      10       5       4       7
  -0.82028301150985559E-004      11       5       4       7
   0.16140522656529866E-003      12       5       4       7
  -0.77006440314184162E-004      13       5       4       7
  -0.81037377029762256E-002      14       5       4       7
  -0.12640260942283466E-002      18       5       4       7
  -0.82665920198503817E-003      19       5       4       7
   0.14938174886027842E-002      20       5       4       7
  -0.26155095648315666E-004      21       5       4       7
  -0.39367767214462191E-003      22       5       4       7
  -0.94311101107696015E-003       2       6       4       7
   0.12618704222787545E-001       3       6       4       7
  -0.70618697712523546E-004       4       6       4       7
  -0.20875492754433265E-001       6       6       4       7
   0.69643110056896419E-005       7       6       4       7
   0.98138736426256064E-004      15       6       4       7
  -0.12453276897383344E-001      16       6       4       7
  -0.24278882002575931E-003      17       6       4       7
   0.11549296767037809E-001       2       7       4       7
   0.89410415307054653E-003       3       7       4       7
   0.10789035075857604E-001       4       7       4       7
   0.68544881727073863E-002       2       1       5       7
   0.53065212520058802E-003       3       1       5       7
   0.48416152174645026E-002       4       1       5       7
  -0.81990388110692262E-002       7       1       5       7
   0.34819481992308873E-002      15       1       5       7
   0.14543686259645711E-003      16       1       5       7
  -0.57641055841308256E-002      17       1       5       7
   0.49607058740185799E-002       1       2       5       7
   0.95083662407575934E-002       5       2       5       7
  -0.42652321564777768E-002       9       2       5       7
  -0.35614627628842615E-002      10       2       5       7
  -0.17802994595619067E-002      11       2       5       7
  -0.74688945784330222E-002      12       2       5       7
   0.23957218492866097E-003      13       2       5       7
   0.11890249294461727E-002      14       2       5       7
  -0.17026553344520968E-002      18       2       5       7
  -0.90347790759048299E-003      19       2       5       7
  -0.13788568455626320E-002      20       2       5       7
  -0.17390423306615438E-003      21       2       5       7
   0.37254397866114781E-003      22       2       5       7
   0.38404167433310520E-003       1       3       5       7
   0.73610671223182228E-003       5       3       5       7
  -0.32599690375460736E-002       9       3       5       7
  -0.28214090789304043E-003      10       3       5       7
   0.61626211769511821E-002      11       3       5       7
   0.51778093757599971E-003      12       3       5       7
   0.49728521798157940E-002      13       3       5       7
   0.92050433209499999E-004      14       3       5       7
  -0.15386707178313995E-003      18       3       5       7
  -0.71573983523119447E-004      19       3       5       7
  -0.11826682987082642E-003      20       3       5       7
   0.21665208961050815E-002      21       3       5       7
  -0.85454365270201942E-004      22       3       5       7
   0.35039565965911306E-002       1       4       5       7
   0.67161616629202630E-002       5       4       5       7
  -0.65196865339301130E-002       9       4       5       7
  -0.34590571633018549E-002      10       4       5       7
  -0.21744705507949413E-002      11       4       5       7
   0.42835337581383845E-002      12       4       5       7
  -0.20422598532218277E-002      13       4       5       7
   0.83985865133930386E-003      14       4       5       7
  -0.13417648279793715E-002      18       4       5       7
  -0.87749948159079861E-003      19       4       5       7
   0.15857038706163641E-002      20       4       5       7
  -0.27763894928348555E-004      21       4       5       7
  -0.41789322541600462E-003      22       4       5       7
   0.92147426221287874E-002       2       5       5       7
   0.71337532904046169E-003       3       5       5       7
   0.65087628689708228E-002       4       5       5       7
   0.10007702601052436E-001       7       5       5       7
  -0.10104505116474473E-002      15       5       5       7
  -0.42205324092831558E-004      16       5       5       7
   0.16727254695982198E-002      17       5       5       7
   0.75523049090996618E-003       9       6       5       7
   0.44324969229753631E-006      10       6       5       7
  -0.16350811926760446E-002      11       6       5       7
  -0.27183662408844701E-003      12       6       5       7
  -0.12876644791336963E-002      13       6       5       7
   0.75643187119185700E-004      18       6       5       7
   0.15357685983111008E-005      19       6       5       7
   0.86096382574642915E-004      20       6       5       7
  -0.77183532086161676E-002      21       6       5       7
   0.39270506143473417E-003      22       6       5       7
  -0.49734067573291288E-002       1       7       5       7
   0.92536347269440156E-002       5       7       5       7
  -0.26716425536003566E-002       9       1       6       7
  -0.15677512615217214E-005      10       1       6       7
   0.57841531616505239E-002      11       1       6       7
   0.96163362742487002E-003      12       1       6       7
   0.45551540147561916E-002      13       1       6       7
  -0.16899531324310880E-003      18       1       6       7
  -0.34310403555506458E-005      19       1       6       7
  -0.19235580535283264E-003      20       1       6       7
   0.17244279077093826E-001      21       1       6       7
  -0.87737830672435701E-003      22       1       6       7
  -0.72235562474260665E-003       2       2       6       7
   0.48602571302895341E-002       3       2       6       7
  -0.27954634761275172E-003       4       2       6       7
  -0.16361930592566137E-002       6       2       6       7
   0.14790074473647671E-003       7       2       6       7
  -0.12706000763438800E-004      15       2       6       7
  -0.33127542511613816E-003      16       2       6       7
   0.18901452325483053E-004      17       2       6       7
   0.48602571302895315E-002       2       3       6       7
   0.75686876682621652E-003       3       3       6       7
   0.34508645927819603E-002       4       3       6       7
  -0.12666901337074526E-003       6       3       6       7
  -0.20017165942043317E-002       7       3       6       7
   0.20935983304363754E-003      15       3       6       7
  -0.16863182108344454E-004      16       3       6       7
  -0.34674467833464091E-003      17       3       6       7
  -0.27954634761275172E-003       2       4       6       7
   0.34508645927819612E-002       3       4       6       7
  -0.34513142083572406E-004       4       4       6       7
  -0.11557124469969461E-002       6       4       6       7
   0.10003621585294628E-004       7       4       6       7
   0.89510561666123050E-006      15       4       6       7
  -0.23358172079456727E-003      16       4       6       7
  -0.29881555120136326E-005      17       4       6       7
  -0.11353781954536351E-002       9       5       6       7
  -0.66633000197066351E-006      10       5       6       7
   0.24581072237573509E-002      11       5       6       7
   0.40866723155059135E-003      12       5       6       7
   0.19358164838933973E-002      13       5       6       7
   0.49446816758173315E-004      18       5       6       7
   0.10039036699084677E-005      19       5       6       7
   0.56280863340598545E-004      20       5       6       7
  -0.50454568394672442E-002      21       5       6       7
   0.25670973895576863E-003      22       5       6       7
  -0.11389518875836351E-002       2       6       6       7
  -0.88175400525607406E-004       3       6       6       7
  -0.80449000570913536E-003       4       6       6       7
   0.13040604568885999E-007       6       6       6       7
   0.67954060698638174E-002       7       6       6       7
  -0.71311273546070027E-003      15       6       6       7
  -0.29789098037836667E-004      16       6       6       7
   0.11805049495570469E-002      17       6       6       7
   0.10295454237737448E-003       2       7       6       7
  -0.13933923831248030E-002       3       7       6       7
   0.69643110056902586E-005       4       7       6       7
   0.67954060698638347E-002       6       7       6       7
   0.20496786976674886            1       1       7       7
  -0.13666066357307306E-001       5       1       7       7
  -0.68394426200661289E-002       9       1       7       7
  -0.45182446350718955E-002      10       1       7       7
  -0.21285417613832961E-002      11       1       7       7
  -0.33012910665549478E-002      12       1       7       7
  -0.61322573185323644E-003      13       1       7       7
  -0.23853175482926928E-001      14       1       7       7
  -0.17219364604167845E-001      18       1       7       7
  -0.98882265699028193E-002      19       1       7       7
  -0.17329778826984427E-002      20       1       7       7
  -0.16679393405971213E-003      21       1       7       7
   0.45757404904964806E-003      22       1       7       7
   0.14749038514782195            2       2       7       7
   0.61853141760603554E-003       3       2       7       7
   0.56433723551026979E-002       4       2       7       7
   0.27977120875701538E-002       6       2       7       7
  -0.34222838763942942E-001       7       2       7       7
   0.21813899893492934E-001       8       2       7       7
   0.94533263600314766E-002      15       2       7       7
   0.90643923447436157E-003      16       2       7       7
  -0.45500316883796410E-002      17       2       7       7
   0.61853141760603706E-003       2       3       7       7
   0.13954853516030047            3       3       7       7
   0.43688532208943621E-003       4       3       7       7
  -0.37864818653528462E-001       6       3       7       7
  -0.26494202796085819E-002       7       3       7       7
   0.14566271842175328E-002       8       3       7       7
   0.76281109303379026E-003      15       3       7       7
  -0.99416752769917079E-002      16       3       7       7
  -0.58615335818397137E-003      17       3       7       7
   0.56433723551027101E-002       2       4       7       7
   0.43688532208943610E-003       3       4       7       7
   0.14348670325689120            4       4       7       7
   0.18922703685723502E-003       6       4       7       7
  -0.24173035197396584E-001       7       4       7       7
  -0.31042542890807580E-001       8       4       7       7
  -0.37749482157572673E-002      15       4       7       7
   0.21117625970471405E-003      16       4       7       7
  -0.95385774546961379E-002      17       4       7       7
  -0.11468113611478165E-001       1       5       7       7
   0.11373743891785359            5       5       7       7
  -0.29069311974341009E-002       9       5       7       7
  -0.19203569025809956E-002      10       5       7       7
  -0.90468079038669321E-003      11       5       7       7
  -0.14030855738567513E-002      12       5       7       7
  -0.26064242400127496E-003      13       5       7       7
   0.23842656336802846E-001      14       5       7       7
   0.50382920442655615E-002      18       5       7       7
   0.28932410912498453E-002      19       5       7       7
   0.50704729815507707E-003      20       5       7       7
   0.48802073289162429E-004      21       5       7       7
  -0.13388034988433454E-003      22       5       7       7
   0.26715101656855271E-002       2       6       7       7
  -0.36156762504879696E-001       3       6       7       7
   0.18069189065781120E-003       4       6       7       7
   0.14870311571753453            6       6       7       7
  -0.13409570864185723E-007       7       6       7       7
  -0.71872755337711675E-009       8       6       7       7
  -0.28361432122301142E-003      15       6       7       7
   0.34120731164695439E-001      16       6       7       7
   0.68959597737721777E-003      17       6       7       7
  -0.31831951242544426E-001       2       7       7       7
  -0.24643242518874505E-002       3       7       7       7
  -0.22484229924856235E-001       4       7       7       7
  -0.13409570864866737E-007       6       7       7       7
   0.16229040582692353            7       7       7       7
  -0.25341162830839828E-002       9       1       8       7
  -0.70919544716628005E-003      10       1       8       7
  -0.91197745777456241E-003      11       1       8       7
   0.71507413798075669E-002      12       1       8       7
  -0.18380825216779734E-002      13       1       8       7
  -0.89568367771873355E-003      18       1       8       7
  -0.15520817995309649E-002      19       1       8       7
   0.16606570091514842E-001      20       1       8       7
  -0.46836301582716946E-004      21       1       8       7
  -0.43827311820628431E-002      22       1       8       7
  -0.56322290459796210E-002       2       2       8       7
  -0.40606216335104065E-003       3       2       8       7
   0.20182354235706830E-002       4       2       8       7
   0.11531905837124617E-002       7       2       8       7
  -0.16361904852233056E-002       8       2       8       7
  -0.40356423189735264E-003      15       2       8       7
  -0.39307676587520982E-005      16       2       8       7
   0.28524563603832478E-004      17       2       8       7
  -0.40606216335104027E-003       2       3       8       7
  -0.29116103635255858E-004       3       3       8       7
   0.17741315245496059E-003       4       3       8       7
   0.77004560692755351E-004       7       3       8       7
  -0.12666856457406634E-003       8       3       8       7
  -0.29960785353486017E-004      15       3       8       7
  -0.25074769634093854E-006      16       3       8       7
   0.85687715004117670E-007      17       3       8       7
   0.20182354235706809E-002       2       4       8       7
   0.17741315245496057E-003       3       4       8       7
   0.56613451496147372E-002       4       4       8       7
  -0.16410558070547887E-002       7       4       8       7
  -0.11557154309830872E-002       8       4       8       7
  -0.28525770609159738E-004      15       4       8       7
   0.79401572811853987E-005      16       4       8       7
  -0.40460594898040006E-003      17       4       8       7
  -0.10769490161841406E-002       9       5       8       7
  -0.30142422162651722E-003      10       5       8       7
  -0.38757129246313370E-003      11       5       8       7
   0.30388643407187905E-002      12       5       8       7
  -0.78113714619157881E-003      13       5       8       7
   0.26207215320405992E-003      18       5       8       7
   0.45413065807494395E-003      19       5       8       7
  -0.48588712992681162E-002      20       5       8       7
   0.13703721450870051E-004      21       5       8       7
   0.12823314288007601E-002      22       5       8       7
  -0.71872755321686870E-009       7       6       8       7
   0.36896628847433240E-009       8       6       8       7
  -0.16984064145750450E-009      15       6       8       7
   0.10496281379665264E-009      17       6       8       7
   0.80274787733641394E-003       2       7       8       7
   0.53603892773876041E-004       3       7       8       7
  -0.11423252719022568E-002       4       7       8       7
  -0.71872755325477342E-009       6       7       8       7
  -0.18276670839179936E-006       7       7       8       7
   0.67953870956271190E-002       8       7       8       7
   0.56429233141861964E-002       2       1       9       7
   0.43136787184093672E-002       3       1       9       7
   0.86263693025976137E-002       4       1       9       7
  -0.48773090895676621E-002       6       1       9       7
  -0.12486879056894797E-001       7       1       9       7
  -0.46262844310426118E-002       8       1       9       7
   0.14855451456002508E-002      15       1       9       7
  -0.26889203890091886E-002      16       1       9       7
  -0.77180300033108168E-002      17       1       9       7
   0.39769879184225173E-002       1       2       9       7
   0.15136067162645095E-002       5       2       9       7
  -0.79109135035893841E-002       9       2       9       7
  -0.53314032059794802E-002      10       2       9       7
   0.11879118873248937E-002      11       2       9       7
  -0.42993206633713307E-002      12       2       9       7
  -0.14338737121490666E-003      13       2       9       7
   0.26163576458075387E-002      14       2       9       7
  -0.57460848079604557E-002      18       2       9       7
  -0.39216281731678307E-002      19       2       9       7
  -0.19120108734157612E-002      20       2       9       7
   0.18595788155957298E-002      21       2       9       7
  -0.10379713802496531E-002      22       2       9       7
   0.30403522847003116E-002       1       3       9       7
   0.11570462074968538E-002       5       3       9       7
  -0.35829442187230304E-003       9       3       9       7
  -0.23488224324219311E-002      10       3       9       7
   0.30526542606391024E-002      11       3       9       7
   0.12856079590956939E-002      12       3       9       7
   0.54326511808290403E-002      13       3       9       7
   0.20005523699669235E-002      14       3       9       7
   0.12522067715511765E-002      18       3       9       7
  -0.16980911187380833E-002      19       3       9       7
   0.26277696992041145E-003      20       3       9       7
   0.46969424236425169E-002      21       3       9       7
   0.16534763671596153E-002      22       3       9       7
   0.60798433618904236E-002       1       4       9       7
   0.23138418231664938E-002       5       4       9       7
  -0.89089508929303361E-002       9       4       9       7
  -0.13565381611351053E-002      10       4       9       7
  -0.24129641429700564E-002      11       4       9       7
   0.54165754808781549E-002      12       4       9       7
   0.53703100271593586E-003      13       4       9       7
   0.40001911459728486E-002      14       4       9       7
  -0.47432935141707294E-002      18       4       9       7
  -0.85927266531934292E-003      19       4       9       7
   0.58693811326514782E-002      20       4       9       7
   0.15731712191125252E-002      21       4       9       7
   0.86028080335269168E-004      22       4       9       7
   0.14845402033282665E-002       2       5       9       7
   0.11348666168997802E-002       3       5       9       7
   0.22694514754907774E-002       4       5       9       7
   0.76200256939916043E-003       6       5       9       7
   0.19512293656146107E-002       7       5       9       7
   0.72280002618225125E-003       8       5       9       7
  -0.93892217896473975E-003      15       5       9       7
   0.17002300875931019E-002      16       5       9       7
   0.48794106991945276E-002      17       5       9       7
  -0.28270230961150748E-002       1       6       9       7
   0.75523049090995653E-003       5       6       9       7
  -0.18918903582692344E-003       9       6       9       7
   0.13601493553754298E-002      10       6       9       7
  -0.17961213347308979E-002      11       6       9       7
  -0.97746583203034247E-003      12       6       9       7
  -0.35084099081878857E-002      13       6       9       7
  -0.96068434539896437E-003      14       6       9       7
  -0.30202766355373169E-002      18       6       9       7
   0.24948676428967372E-002      19       6       9       7
  -0.66555460264886468E-003      20       6       9       7
  -0.80843759862608989E-002      21       6       9       7
  -0.30732496776439511E-002      22       6       9       7
  -0.72373954745452362E-002       1       7       9       7
   0.19337243433476287E-002       5       7       9       7
   0.83512384141206722E-002       9       7       9       7
   0.47120956999739992E-002       2       1      10       7
   0.37329463969823094E-003       3       1      10       7
   0.45766050273003149E-002       4       1      10       7
  -0.28622610996558349E-005       6       1      10       7
  -0.82490100152358536E-002       7       1      10       7
  -0.12947860992350193E-002       8       1      10       7
   0.18486750432911729E-002      15       1      10       7
   0.10518602879490748E-003      16       1      10       7
  -0.45272187508751810E-002      17       1      10       7
   0.33210305224858887E-002       1       2      10       7
   0.12639241383931230E-002       5       2      10       7
  -0.35966894821703142E-002       9       2      10       7
  -0.45728117018755217E-002      10       2      10       7
  -0.14251694460937535E-002      11       2      10       7
  -0.26712493649528280E-002      12       2      10       7
  -0.46234018452559836E-003      13       2      10       7
   0.21849593699974747E-002      14       2      10       7
  -0.32661211487344547E-002      18       2      10       7
  -0.30473165170934627E-002      19       2      10       7
  -0.11564043207893553E-002      20       2      10       7
  -0.33353003139051797E-003      21       2      10       7
   0.27988008857239631E-003      22       2      10       7
   0.26309374241381364E-003       1       3      10       7
   0.10012871891586594E-003       5       3      10       7
  -0.21997721664077661E-002       9       3      10       7
  -0.34967092448578508E-003      10       3      10       7
   0.36728057376218485E-002      11       3      10       7
   0.60838435777862639E-003      12       3      10       7
   0.38699537475178950E-002      13       3      10       7
   0.17309360265815215E-003      14       3      10       7
  -0.29515380200320770E-003      18       3      10       7
  -0.23278719271859659E-003      19       3      10       7
   0.16656145137563678E-004      20       3      10       7
   0.41550993870636977E-002      21       3      10       7
   0.34619921657447049E-003      22       3      10       7
   0.32255382642399568E-002       1       4      10       7
   0.12275815123890892E-002       5       4      10       7
  -0.38287854200135365E-002       9       4      10       7
  -0.25924109091837876E-002      10       4      10       7
  -0.12577954514143303E-002      11       4      10       7
   0.95760553598843402E-003      12       4      10       7
  -0.90901459733943929E-003      13       4      10       7
   0.21221334781533628E-002      14       4      10       7
  -0.25738422871207718E-002      18       4      10       7
  -0.16933443980530201E-002      19       4      10       7
   0.19991344555903320E-002      20       4      10       7
  -0.53246385345870987E-004      21       4      10       7
  -0.53023680531630031E-003      22       4      10       7
   0.12396668264185958E-002       2       5      10       7
   0.98207042211883610E-004       3       5      10       7
   0.12040216903905676E-002       4       5      10       7
   0.44726086484890304E-006       6       5      10       7
   0.12890016756388679E-002       7       5      10       7
   0.20232506063458955E-003       8       5      10       7
  -0.11687224079252763E-002      15       5      10       7
  -0.66498041015595420E-004      16       5      10       7
   0.28620833168752570E-002      17       5      10       7
  -0.16589694120031140E-005       1       6      10       7
   0.44324969229466127E-006       5       6      10       7
   0.13392622753858156E-002       9       6      10       7
  -0.80716561809018485E-006      10       6      10       7
  -0.26575384154406577E-002      11       6      10       7
  -0.55622745119445112E-003      12       6      10       7
  -0.27165556941913852E-002      13       6      10       7
  -0.56361251015307183E-006      14       6      10       7
   0.72793505200229082E-004      18       6      10       7
  -0.14779113323957466E-005      19       6      10       7
  -0.16361630287479070E-003      20       6      10       7
  -0.74275960797657624E-002      21       6      10       7
  -0.58295916684572124E-003      22       6      10       7
  -0.47811345010529728E-002       1       7      10       7
   0.12774415134381206E-002       5       7      10       7
   0.36964052390054121E-002       9       7      10       7
   0.38957109565052606E-002      10       7      10       7
   0.23554638562899694E-002       2       1      11       7
  -0.81547513235534618E-002       3       1      11       7
   0.28771223643423919E-002       4       1      11       7
   0.10559443053713837E-001       6       1      11       7
  -0.38861079302975076E-002       7       1      11       7
  -0.16649041160043752E-002       8       1      11       7
   0.29067289036437247E-003      15       1      11       7
   0.62354195177353588E-002      16       1      11       7
  -0.23272088836432067E-002      17       1      11       7
   0.16601005193130967E-002       1       2      11       7
   0.63180570104811305E-003       5       2      11       7
   0.11196219456773807E-002       9       2      11       7
  -0.20790648720400247E-002      10       2      11       7
  -0.89724077717044312E-002      11       2      11       7
  -0.15524761836162673E-002      12       2      11       7
  -0.13064789836235891E-002      13       2      11       7
   0.10922001866101134E-002      14       2      11       7
  -0.14138995414292935E-002      18       2      11       7
  -0.15281552280308375E-002      19       2      11       7
   0.41195612441976637E-003      20       2      11       7
  -0.52590145461710895E-002      21       2      11       7
   0.33591346799159900E-002      22       2      11       7
  -0.57476555409165277E-002       1       3      11       7
  -0.21873220477139081E-002       5       3      11       7
  -0.50239902043301074E-002       9       3      11       7
   0.40004277952694709E-002      10       3      11       7
  -0.14434960375021230E-002      11       3      11       7
  -0.10451799434121171E-003      12       3      11       7
   0.79155410469222080E-003      13       3      11       7
  -0.37820670623557838E-002      14       3      11       7
  -0.39416306759407407E-002      18       3      11       7
   0.28955019471557102E-002      19       3      11       7
   0.89055499058495217E-003      20       3      11       7
   0.97373194651056972E-003      21       3      11       7
   0.65011644434558990E-003      22       3      11       7
   0.20277943794734972E-002       1       4      11       7
   0.77172695115899101E-003       5       4      11       7
  -0.14310643549494862E-002       9       4      11       7
  -0.36795473771194604E-003      10       4      11       7
  -0.12590874124885211E-002      11       4      11       7
   0.50948673244393349E-003      12       4      11       7
  -0.64534602724642467E-002      13       4      11       7
   0.13341855481953289E-002      14       4      11       7
  -0.14270775087111827E-002      18       4      11       7
  -0.22263680090821783E-003      19       4      11       7
   0.95275795790838189E-003      20       4      11       7
  -0.31650382635328937E-002      21       4      11       7
  -0.35472846729334285E-002      22       4      11       7
   0.61967935838287886E-003       2       5      11       7
  -0.21454042113337067E-002       3       5      11       7
   0.75692286802189074E-003       4       5      11       7
  -0.16497396794955916E-002       6       5      11       7
   0.60725065913278236E-003       7       5      11       7
   0.26011978447625821E-003       8       5      11       7
  -0.18367280979722967E-003      15       5      11       7
  -0.39426840548675984E-002      16       5      11       7
   0.14712797403636370E-002      17       5      11       7
   0.61205514368093128E-002       1       6      11       7
  -0.16350811926760212E-002       5       6      11       7
   0.32793682190174400E-002       9       6      11       7
  -0.28909975817149542E-002      10       6      11       7
   0.54103809393462438E-003      11       6      11       7
  -0.23121901565759093E-003      12       6      11       7
  -0.55086027919168379E-003      13       6      11       7
   0.20799094898617146E-002      14       6      11       7
   0.68027526563449389E-002      18       6      11       7
  -0.53475968403514495E-002      19       6      11       7
  -0.15212460089771016E-002      20       6      11       7
  -0.24477213101231055E-002      21       6      11       7
  -0.74516732553395063E-003      22       6      11       7
  -0.22523900287516507E-002       1       7      11       7
   0.60180368009049394E-003       5       7      11       7
   0.15999385819801624E-003       9       7      11       7
   0.11590947006083715E-002      10       7      11       7
   0.59192198542224288E-002      11       7      11       7
   0.98828740561641825E-002       2       1      12       7
  -0.68518990965252074E-003       3       1      12       7
  -0.56685109772043581E-002       4       1      12       7
   0.17555384599250031E-002       6       1      12       7
  -0.60271048828449778E-002       7       1      12       7
   0.13054246786498584E-001       8       1      12       7
   0.83609962170762362E-002      15       1      12       7
   0.10786821255185214E-002      16       1      12       7
   0.95236261617350556E-003      17       1      12       7
   0.69655712231062612E-002       1       2      12       7
   0.26508599017859018E-002       5       2      12       7
  -0.50560805185546637E-003       9       2      12       7
   0.31614848307039969E-002      10       2      12       7
  -0.15931485613266782E-002      11       2      12       7
  -0.11309192403965837E-001      12       2      12       7
   0.19658890807250809E-002      13       2      12       7
   0.45832581412112465E-002      14       2      12       7
  -0.28815070164905266E-002      18       2      12       7
   0.25538978367122644E-002      19       2      12       7
  -0.70528719347190561E-002      20       2      12       7
  -0.87688711563315390E-003      21       2      12       7
   0.26459283135241954E-002      22       2      12       7
  -0.48294533929425071E-003       1       3      12       7
  -0.18378554547794572E-003       5       3      12       7
  -0.19826688270673369E-002       9       3      12       7
   0.89911238416393296E-003      10       3      12       7
   0.63099321427189390E-002      11       3      12       7
  -0.20202008726120228E-002      12       3      12       7
  -0.40246212122665029E-002      13       3      12       7
  -0.31780366518459536E-003      14       3      12       7
  -0.84598116374050400E-003      18       3      12       7
   0.66111155244162145E-003      19       3      12       7
  -0.21242032428693321E-002      20       3      12       7
   0.18871388010723573E-002      21       3      12       7
  -0.53150466933317370E-002      22       3      12       7
  -0.39953670998167067E-002       1       4      12       7
  -0.15204397980493904E-002       5       4      12       7
   0.40386188818166779E-003       9       4      12       7
  -0.73319190872080924E-002      10       4      12       7
  -0.13596939277745379E-003      11       4      12       7
  -0.46495914941213114E-002      12       4      12       7
  -0.45425811573858628E-003      13       4      12       7
  -0.26291767090152480E-002      14       4      12       7
  -0.10456582136560842E-002      18       4      12       7
  -0.56739004733398126E-002      19       4      12       7
  -0.29252695070543780E-002      20       4      12       7
  -0.74941600786557932E-003      21       4      12       7
   0.13629168887861873E-003      22       4      12       7
   0.26000359444515748E-002       2       5      12       7
  -0.18026518135940323E-003       3       5      12       7
  -0.14913175298400506E-002       4       5      12       7
  -0.27427324863890553E-003       6       5      12       7
   0.94176487520805012E-003       7       5      12       7
  -0.20395061685389727E-002       8       5      12       7
  -0.52865592827405937E-002      15       5      12       7
  -0.68205196349449548E-003      16       5      12       7
  -0.60244809410676947E-003      17       5      12       7
   0.10175604832440384E-002       1       6      12       7
  -0.27183662408844869E-003       5       6      12       7
   0.12368005337074586E-002       9       6      12       7
  -0.49413525705350764E-003      10       6      12       7
  -0.42660914078908388E-002      11       6      12       7
   0.81153637655829688E-003      12       6      12       7
   0.28386561868391069E-002      13       6      12       7
   0.34579284564107684E-003      14       6      12       7
   0.11151228019293533E-002      18       6      12       7
  -0.88986119965196037E-003      19       6      12       7
   0.28223937992272220E-002      20       6      12       7
  -0.34736923022525368E-002      21       6      12       7
   0.97912390193195791E-002      22       6      12       7
  -0.34933541224559323E-002       1       7      12       7
   0.93333695757104535E-003       5       7      12       7
   0.21350166669257680E-003       9       7      12       7
   0.11125377729770103E-002      10       7      12       7
   0.68581515714428250E-003      11       7      12       7
   0.86473860516511087E-002      12       7      12       7
  -0.31713044473894082E-003       2       1      13       7
  -0.65803643499711953E-002       3       1      13       7
   0.27023409176540080E-002       4       1      13       7
   0.83158058540112358E-002       6       1      13       7
  -0.11195925877605141E-002       7       1      13       7
  -0.33555752715529450E-002       8       1      13       7
  -0.13837103420514265E-002      15       1      13       7
   0.48899831300457577E-002      16       1      13       7
  -0.14788959579693807E-002      17       1      13       7
  -0.22354949074568419E-003       1       2      13       7
  -0.85060336446843369E-004       5       2      13       7
   0.88184451858222762E-003       9       2      13       7
  -0.18605778711481438E-002      10       2      13       7
  -0.46563987560726446E-002      11       2      13       7
   0.11633436564676316E-002      12       2      13       7
  -0.21381423083508505E-002      13       2      13       7
  -0.14716024046141488E-003      14       2      13       7
  -0.21328219388960912E-003      18       2      13       7
  -0.14062137775332105E-002      19       2      13       7
   0.15326918324967446E-002      20       2      13       7
  -0.33885185516835366E-002      21       2      13       7
   0.11122841455157627E-002      22       2      13       7
  -0.46379882641512564E-002       1       3      13       7
  -0.17650297101887871E-002       5       3      13       7
  -0.28330466027004981E-002       9       3      13       7
   0.33575936855307856E-002      10       3      13       7
  -0.20529562726937377E-002      11       3      13       7
  -0.19884596549077610E-002      12       3      13       7
   0.14695495910738785E-002      13       3      13       7
  -0.30518779223757215E-002      14       3      13       7
  -0.29620225918020413E-002      18       3      13       7
   0.23926711235710894E-002      19       3      13       7
  -0.24431155388170866E-003      20       3      13       7
   0.15088282047094983E-003      21       3      13       7
   0.16159134280676743E-002      22       3      13       7
   0.19046465762754294E-002       1       4      13       7
   0.72484220148623304E-003       5       4      13       7
  -0.84959508521722463E-005       9       4      13       7
   0.11266883910065902E-002      10       4      13       7
  -0.13990663776287785E-002      11       4      13       7
   0.45877250557834848E-003      12       4      13       7
  -0.72437563436311501E-002      13       4      13       7
   0.12532407266079167E-002      14       4      13       7
  -0.60100534949836313E-003      18       4      13       7
   0.90814192008389374E-003      19       4      13       7
   0.70631206549729168E-003      20       4      13       7
  -0.35967692155121469E-002      21       4      13       7
  -0.35136197211488918E-002      22       4      13       7
  -0.83436503749798201E-004       2       5      13       7
  -0.17312039691741140E-002       3       5      13       7
   0.71094582320337357E-003       4       5      13       7
  -0.12992085472987834E-002       6       5      13       7
   0.17495669753579072E-003       7       5      13       7
   0.52425583758426925E-003       8       5      13       7
   0.87496978833166879E-003      15       5      13       7
  -0.30919601029778770E-002      16       5      13       7
   0.93503380499642449E-003      17       5      13       7
   0.48200755947522085E-002       1       6      13       7
  -0.12876644791336902E-002       5       6      13       7
   0.17318371815749898E-002       9       6      13       7
  -0.24531118548911618E-002      10       6      13       7
   0.10970138277151559E-002      11       6      13       7
   0.15247321196539374E-002      12       6      13       7
  -0.11625782690479034E-002      13       6      13       7
   0.16379761002826088E-002      14       6      13       7
   0.52275202714355028E-002      18       6      13       7
  -0.44283056031249697E-002      19       6      13       7
   0.64317501718105471E-003      20       6      13       7
  -0.74456125668672529E-003      21       6      13       7
  -0.27565027374495546E-002      22       6      13       7
  -0.64890952454702054E-003       1       7      13       7
   0.17338407937010286E-003       5       7      13       7
  -0.37500466121715667E-003       9       7      13       7
   0.45970156517712696E-003      10       7      13       7
   0.33149254702287386E-002      11       7      13       7
  -0.76165593533141808E-003      12       7      13       7
   0.43013118763660877E-002      13       7      13       7
  -0.51204324557555610E-003       2       1      14       7
  -0.39640718550103214E-004       3       1      14       7
  -0.36167782441432980E-003       4       1      14       7
  -0.24749107506917313E-002       7       1      14       7
   0.97603680382240821E-002      15       1      14       7
   0.40767904174439156E-003      16       1      14       7
  -0.16157561426309187E-001      17       1      14       7
  -0.34225051019734758E-002       1       2      14       7
  -0.73218418616056097E-002       5       2      14       7
   0.41322401218289216E-002       9       2      14       7
   0.34507373922139204E-002      10       2      14       7
   0.17249348153042152E-002      11       2      14       7
   0.72378403158724885E-002      12       2      14       7
  -0.23231747705268116E-003      13       2      14       7
  -0.57911920351886590E-002      14       2      14       7
  -0.50413311552646098E-002      18       2      14       7
  -0.26750753115331980E-002      19       2      14       7
  -0.40823187224807277E-002      20       2      14       7
  -0.51487117485193921E-003      21       2      14       7
   0.11029740062809047E-002      22       2      14       7
  -0.26495918588108510E-003       1       3      14       7
  -0.56683312398349522E-003       5       3      14       7
   0.31592102969029436E-002       9       3      14       7
   0.27336918720195422E-003      10       3      14       7
  -0.59723996790321046E-002      11       3      14       7
  -0.50183668649596118E-003      12       3      14       7
  -0.48193392710483753E-002      13       3      14       7
  -0.44833520512207493E-003      14       3      14       7
  -0.45557844108645121E-003      18       3      14       7
  -0.21192083908438698E-003      19       3      14       7
  -0.35014722186995181E-003      20       3      14       7
   0.64143197648466408E-002      21       3      14       7
  -0.25300085094578820E-003      22       3      14       7
  -0.24174602634144658E-002       1       4      14       7
  -0.51717269158284207E-002       5       4      14       7
   0.63173719182277694E-002       9       4      14       7
   0.33515155681550701E-002      10       4      14       7
   0.21070220603499070E-002      11       4      14       7
  -0.41516594731101260E-002      12       4      14       7
   0.19790983071647237E-002      13       4      14       7
  -0.40905641352582591E-002      14       4      14       7
  -0.39727833363122937E-002      18       4      14       7
  -0.25981567223342687E-002      19       4      14       7
   0.46947212976839120E-002      20       4      14       7
  -0.82199950372273585E-004      21       4      14       7
  -0.12372374576810170E-002      22       4      14       7
  -0.80153745398090850E-002       2       5      14       7
  -0.62052416265945254E-003       3       5      14       7
  -0.56615984108247530E-002       4       5      14       7
  -0.40293494340360161E-002       7       5      14       7
  -0.10690129015263788E-002      15       5      14       7
  -0.44651405930584492E-004      16       5      14       7
   0.17696711388632224E-002      17       5      14       7
  -0.96068434539895884E-003       9       6      14       7
  -0.56361251015389959E-006      10       6      14       7
   0.20799094898616985E-002      11       6      14       7
   0.34579284564107451E-003      12       6      14       7
   0.16379761002825949E-002      13       6      14       7
   0.48173010984783817E-004      18       6      14       7
   0.97802615512010367E-006      19       6      14       7
   0.54833879867002521E-004      20       6      14       7
  -0.49157379278958260E-002      21       6      14       7
   0.25010972026866078E-003      22       6      14       7
   0.23296783689420253E-002       1       7      14       7
  -0.50741490563244625E-002       5       7      14       7
  -0.24587849714124920E-002       9       7      14       7
  -0.16243260412266685E-002      10       7      14       7
  -0.76521538667859276E-003      11       7      14       7
  -0.11868907648195245E-002      12       7      14       7
  -0.22044439431864179E-003      13       7      14       7
   0.95715331872464129E-002      14       7      14       7
  -0.38150536875962295E-001       1       1      15       7
   0.67826550539786907E-002       5       1      15       7
   0.77503220359927144E-004       9       1      15       7
   0.96263565159197297E-004      10       1      15       7
   0.15192907351161139E-004      11       1      15       7
   0.43486910571469188E-003      12       1      15       7
  -0.71926678216906601E-004      13       1      15       7
   0.16112368367147668E-001      14       1      15       7
   0.56623322544140540E-002      18       1      15       7
   0.26328483288410847E-002      19       1      15       7
   0.10517940694622261E-001      20       1      15       7
  -0.67628986243284790E-004      21       1      15       7
  -0.27705565920824256E-002      22       1      15       7
  -0.11718518647177125E-001       2       2      15       7
   0.40070954874479346E-004       3       2      15       7
   0.67053266590655526E-004       4       2      15       7
  -0.83634381822515215E-003       6       2      15       7
   0.12388871076130282E-001       7       2      15       7
  -0.81921413071385993E-002       8       2      15       7
  -0.12409223137640960E-001      15       2      15       7
  -0.85355005102516718E-003      16       2      15       7
   0.61681830292276566E-002      17       2      15       7
   0.40070954874477056E-004       2       3      15       7
  -0.12221845103262213E-001       3       3      15       7
   0.57976088061403298E-005       4       3      15       7
   0.11524532475011149E-001       6       3      15       7
   0.96600987529870644E-003       7       3      15       7
  -0.56356411607390354E-003       8       3      15       7
  -0.99343393919132318E-003      15       3      15       7
   0.87602993426894142E-002      16       3      15       7
   0.69276053215865053E-003      17       3      15       7
   0.67053266590642895E-004       2       4      15       7
   0.57976088061404755E-005       3       4      15       7
  -0.12383074225072586E-001       4       4      15       7
  -0.46934885761718287E-004       6       4      15       7
   0.64200726132675233E-002       7       4      15       7
   0.83497806240356177E-002       8       4      15       7
   0.22899307459409656E-002      15       4      15       7
  -0.14774763430499413E-003      16       4      15       7
   0.68862987927169024E-002      17       4      15       7
   0.56739688112856061E-002       1       5      15       7
  -0.42353122520459785E-002       5       5      15       7
  -0.28179024344590474E-003       9       5      15       7
  -0.35086988352148331E-003      10       5      15       7
  -0.55107092170724747E-004      11       5      15       7
  -0.15874164858593171E-002      12       5      15       7
   0.26275633254599048E-003      13       5      15       7
  -0.62942961273948425E-002      14       5      15       7
  -0.80552062211417539E-003      18       5      15       7
  -0.37454771895969411E-003      19       5      15       7
  -0.14961463516190391E-002      20       5      15       7
   0.96198631495210642E-005      21       5      15       7
   0.39410358525038188E-003      22       5      15       7
  -0.80989836469292471E-003       2       6      15       7
   0.11153537861912564E-001       3       6      15       7
  -0.45759804851725496E-004       4       6      15       7
  -0.17642486082960561E-001       6       6      15       7
  -0.11465243911989874E-004       7       6      15       7
  -0.16984064135967220E-009       8       6      15       7
   0.14862908454853023E-003      15       6      15       7
  -0.15478324149281306E-001      16       6      15       7
  -0.34589065513196513E-003      17       6      15       7
   0.11896504717924404E-001       2       7      15       7
   0.92745261977380720E-003       3       7      15       7
   0.62207447102458173E-002       4       7      15       7
  -0.11465243911990243E-004       6       7      15       7
  -0.19069122729758820E-001       7       7      15       7
   0.11808057515070316E-002       8       7      15       7
   0.13893421496281639E-001      15       7      15       7
  -0.15935028530395703E-002       1       1      16       7
   0.28330348835819670E-003       5       1      16       7
  -0.13981831624264754E-003       9       1      16       7
   0.54772103802029972E-005      10       1      16       7
   0.32424907025126068E-003      11       1      16       7
   0.56095059270157627E-004      12       1      16       7
   0.25428379868707790E-003      13       1      16       7
   0.67299459102637606E-003      14       1      16       7
   0.14324698701306305E-003      18       1      16       7
   0.14980396967823663E-003      19       1      16       7
  -0.14633189639237285E-003      20       1      16       7
   0.12001453430886929E-001      21       1      16       7
  -0.60720102298972333E-003      22       1      16       7
  -0.46100800486310444E-003       2       2      16       7
  -0.27462926749034300E-003       3       2      16       7
   0.23110621676842377E-004       4       2      16       7
  -0.18500540736052422E-002       6       2      16       7
   0.63154534076343251E-003       7       2      16       7
  -0.27123672800149974E-003       8       2      16       7
  -0.49260290283801883E-003      15       2      16       7
  -0.28116071227568093E-002      16       2      16       7
   0.40674836564893389E-003      17       2      16       7
  -0.27462926749034772E-003       2       3      16       7
  -0.55344804473552475E-003       3       3      16       7
  -0.19490649228187743E-003       4       3      16       7
   0.34084289579566258E-003       6       3      16       7
  -0.21836064955370366E-002       7       3      16       7
  -0.18047498459307360E-004       8       3      16       7
   0.17234872199265350E-002      15       3      16       7
   0.22463529244398815E-003      16       3      16       7
  -0.28780205772934082E-002      17       3      16       7
   0.23110621676841720E-004       2       4      16       7
  -0.19490649228187239E-003       3       4      16       7
  -0.50273104096244152E-003       4       4      16       7
  -0.12840573205462680E-002       6       4      16       7
   0.35040792413510314E-003       7       4      16       7
   0.39886948920691797E-003       8       4      16       7
   0.11249430826311399E-003      15       4      16       7
  -0.19670013846633050E-002      16       4      16       7
   0.39514246273182201E-003      17       4      16       7
   0.23699497383843711E-003       1       5      16       7
  -0.17690398903405689E-003       5       5      16       7
   0.51055722983398802E-003       9       5      16       7
  -0.19963816683354622E-004      10       5      16       7
  -0.11839251531899665E-002      11       5      16       7
  -0.20480791740451162E-003      12       5      16       7
  -0.92846692900682619E-003      13       5      16       7
  -0.26290531295770778E-003      14       5      16       7
  -0.20378591276029779E-004      18       5      16       7
  -0.21311039652172252E-004      19       5      16       7
   0.20815284975379164E-004      20       5      16       7
  -0.17071717114346002E-002      21       5      16       7
   0.86372572504591293E-004      22       5      16       7
  -0.17333366358041648E-002       2       6      16       7
   0.33429718416389139E-003       3       6      16       7
  -0.12023459962541190E-002       4       6      16       7
  -0.73690902185759766E-003       6       6      16       7
   0.13791666155817304E-002       7       6      16       7
  -0.23968700878652031E-002      15       6      16       7
  -0.74687636707310742E-003      16       6      16       7
   0.39636692216902880E-002      17       6      16       7
   0.60371382832604108E-003       2       7      16       7
  -0.20435637272489468E-002       3       7      16       7
   0.33684350075011631E-003       4       7      16       7
   0.13791666155817468E-002       6       7      16       7
  -0.79649317960779392E-003       7       7      16       7
  -0.45995965311835649E-005       8       7      16       7
   0.38616494913077862E-003      15       7      16       7
   0.46643105799444237E-002      16       7      16       7
   0.63155368794083344E-001       1       1      17       7
  -0.11228179638199907E-001       5       1      17       7
  -0.40181767393042503E-003       9       1      17       7
  -0.23573976334911181E-003      10       1      17       7
  -0.12116185240533790E-003      11       1      17       7
   0.49354099091633935E-004      12       1      17       7
  -0.76954855055576496E-004      13       1      17       7
  -0.26672824282441370E-001      14       1      17       7
  -0.10579905075943571E-001      18       1      17       7
  -0.64475800470155959E-002      19       1      17       7
   0.49404959767051920E-002      20       1      17       7
   0.12630916673189789E-003      21       1      17       7
  -0.13167980030541105E-002      22       1      17       7
   0.20016590459905240E-001       2       2      17       7
  -0.23612059077269142E-004       3       2      17       7
  -0.33194889674223362E-003       4       2      17       7
   0.13728008706056468E-002       6       2      17       7
  -0.18033841902338484E-001       7       2      17       7
   0.10051442337781383E-001       8       2      17       7
   0.13999197421814762E-001      15       2      17       7
   0.13313616718888478E-002      16       2      17       7
  -0.97479882116688118E-002      17       2      17       7
  -0.23612059077265490E-004       2       3      17       7
   0.20235267358518900E-001       3       3      17       7
  -0.30291286826383650E-004       4       3      17       7
  -0.19078910178583049E-001       6       3      17       7
  -0.14482768112534668E-002       7       3      17       7
   0.66120223048446729E-003       8       3      17       7
   0.11701478395686636E-002      15       3      17       7
  -0.14506998385752846E-001      16       3      17       7
  -0.11642058682661308E-002      17       3      17       7
  -0.33194889674221519E-003       2       4      17       7
  -0.30291286826384423E-004       3       4      17       7
   0.19878884998405785E-001       4       4      17       7
   0.69430042219859733E-004       6       4      17       7
  -0.14148353932982818E-001       7       4      17       7
  -0.16301808090569452E-001       8       4      17       7
  -0.42527363641823596E-002      15       4      17       7
   0.36068925311320246E-003      16       4      17       7
  -0.17959463035347383E-001      17       4      17       7
  -0.93928322415993450E-002       1       5      17       7
   0.70112435928676945E-002       5       5      17       7
   0.14649242611295635E-002       9       5      17       7
   0.85924496117389536E-003      10       5      17       7
   0.44171457573948019E-003      11       5      17       7
  -0.18100829976892173E-003      12       5      17       7
   0.28074516996955644E-003      13       5      17       7
   0.10419737853683640E-001      14       5      17       7
   0.15050921309028196E-002      18       5      17       7
   0.91722959236417061E-003      19       5      17       7
  -0.70277112652883161E-003      20       5      17       7
  -0.17966806206333694E-004      21       5      17       7
   0.18731067090787897E-003      22       5      17       7
   0.13297678964763432E-002       2       6      17       7
  -0.18464698548618701E-001       3       6      17       7
   0.68011358123124522E-004       4       6      17       7
   0.29205820050371391E-001       6       6      17       7
   0.27876413225239483E-004       7       6      17       7
   0.10496281378902934E-009       8       6      17       7
  -0.26153898032669641E-003      15       6      17       7
   0.25622564165491052E-001      16       6      17       7
   0.59824728252460039E-003      17       6      17       7
  -0.17376405398486710E-001       2       7      17       7
  -0.13940579812733657E-002       3       7      17       7
  -0.13594147821836336E-001       4       7      17       7
   0.27876413225240154E-004       6       7      17       7
   0.31567597961035955E-001       7       7      17       7
   0.71323113548301125E-003       8       7      17       7
  -0.15304705778897887E-001      15       7      17       7
  -0.63926303936192284E-003      16       7      17       7
   0.29983765946799329E-001      17       7      17       7
   0.24583992541764917E-001       2       1      18       7
   0.22216168057613392E-002       3       1      18       7
   0.19373231265798027E-001       4       1      18       7
  -0.41697450421219909E-003       6       1      18       7
  -0.42487179590074253E-001       7       1      18       7
  -0.22100161279379749E-002       8       1      18       7
   0.22263892721038847E-001      15       1      18       7
   0.56324795387033191E-003      16       1      18       7
  -0.41599443661352396E-001      17       1      18       7
   0.17626616492830972E-001       1       2      18       7
   0.18285607827837756E-002       5       2      18       7
  -0.93661791348245253E-002       9       2      18       7
  -0.68015106737742024E-002      10       2      18       7
  -0.33307397910680718E-002      11       2      18       7
  -0.12038153524153565E-001      12       2      18       7
   0.33792042830338930E-004      13       2      18       7
  -0.44280422509374051E-003      14       2      18       7
  -0.22997071024425185E-001      18       2      18       7
  -0.11738990047411198E-001      19       2      18       7
  -0.13699319088977521E-001      20       2      18       7
  -0.14100907976699485E-002      21       2      18       7
   0.34629773553983868E-002      22       2      18       7
   0.15928907498144454E-002       1       3      18       7
   0.16524303674294292E-003       5       3      18       7
  -0.45234580394782785E-002       9       3      18       7
  -0.61464091502033821E-003      10       3      18       7
   0.77997907289310778E-002      11       3      18       7
   0.68456291136121143E-003      12       3      18       7
   0.71954013510506717E-002      13       3      18       7
  -0.40017343610940428E-004      14       3      18       7
  -0.17915940189910085E-002      18       3      18       7
  -0.10608364945068702E-002      19       3      18       7
  -0.83582442469174226E-003      20       3      18       7
   0.19421323349960655E-001      21       3      18       7
   0.38556848003677067E-003      22       3      18       7
   0.13890523214055513E-001       1       4      18       7
   0.14409835781089033E-002       5       4      18       7
  -0.12122782155921448E-001       9       4      18       7
  -0.53598794005612748E-002      10       4      18       7
  -0.39804564189735219E-002      11       4      18       7
   0.63354012610423163E-002      12       4      18       7
  -0.33235030140433561E-002      13       4      18       7
  -0.34894864557685019E-003      14       4      18       7
  -0.17893903317963970E-001      18       4      18       7
  -0.92508231375477701E-002      19       4      18       7
   0.17215714538927805E-001      20       4      18       7
  -0.13227550799264641E-003      21       4      18       7
  -0.43688818983092592E-002      22       4      18       7
   0.10895581000287524E-002       2       5      18       7
   0.98460686221811473E-004       3       5      18       7
   0.85861805486076351E-003       4       5      18       7
   0.88553786784645590E-004       6       5      18       7
   0.90230855606603134E-002       7       5      18       7
   0.46934545423710174E-003       8       5      18       7
  -0.65782477791278895E-002      15       5      18       7
  -0.16642222843803455E-003      16       5      18       7
   0.12291266909473148E-001      17       5      18       7
  -0.27710981129733275E-003       1       6      18       7
   0.75643187119184521E-004       5       6      18       7
   0.29819947254821695E-002       9       6      18       7
   0.72793506685936961E-004      10       6      18       7
  -0.63655197810492626E-002      11       6      18       7
  -0.12242496310438944E-002      12       6      18       7
  -0.57219761334641496E-002      13       6      18       7
   0.48173010984781702E-004      14       6      18       7
   0.45682009775265176E-005      18       6      18       7
   0.22500536905353349E-003      19       6      18       7
  -0.13631380842794521E-003      20       6      18       7
  -0.30161610140544186E-001      21       6      18       7
  -0.22326443431828927E-003      22       6      18       7
  -0.28235627218045345E-001       1       7      18       7
   0.77075629321291840E-002       5       7      18       7
   0.13072563316486801E-001       9       7      18       7
   0.74171946358391689E-002      10       7      18       7
   0.39612694305355351E-002      11       7      18       7
   0.53535664159013903E-002      12       7      18       7
   0.12595558583373299E-002      13       7      18       7
   0.49084205371096113E-002      14       7      18       7
   0.44521364537136274E-001      18       7      18       7
   0.13044973282163488E-001       2       1      19       7
   0.10334294783667349E-002       3       1      19       7
   0.12669880686947268E-001       4       1      19       7
  -0.84657727491111066E-005       6       1      19       7
  -0.24398278760285233E-001       7       1      19       7
  -0.38296173875083774E-002       8       1      19       7
   0.10352174740470059E-001      15       1      19       7
   0.58901868897544730E-003      16       1      19       7
  -0.25351431971492797E-001      17       1      19       7
   0.93531895571653326E-002       1       2      19       7
   0.97028687945731882E-003       5       2      19       7
  -0.51064128401653577E-002       9       2      19       7
  -0.60053676457393510E-002      10       2      19       7
  -0.20287778589648574E-002      11       2      19       7
  -0.49709980928137332E-002      12       2      19       7
  -0.46177079217313928E-003      13       2      19       7
  -0.23496472861736999E-003      14       2      19       7
  -0.11738989970864363E-001      18       2      19       7
  -0.10538979705168556E-001      19       2      19       7
  -0.46464493590275416E-002      20       2      19       7
  -0.11988953308722859E-002      21       2      19       7
   0.11319171239193931E-002      22       2      19       7
   0.74096447697158711E-003       1       3      19       7
   0.76866624562174784E-004       5       3      19       7
  -0.32732334033139278E-002       9       3      19       7
  -0.45840602418801852E-003      10       3      19       7
   0.54517501994846510E-002      11       3      19       7
   0.86385879848356378E-003      12       3      19       7
   0.58864202321511194E-002      13       3      19       7
  -0.18614026389890014E-004      14       3      19       7
  -0.10608364698366075E-002      18       3      19       7
  -0.80465765734072305E-003      19       3      19       7
   0.40755487498487472E-004      20       3      19       7
   0.14935826307412114E-001      21       3      19       7
   0.12966462347557388E-002      22       3      19       7
   0.90842497848360772E-002       1       4      19       7
   0.94238744142491403E-003       5       4      19       7
  -0.61505999716862632E-002       9       4      19       7
  -0.32857870079675733E-002      10       4      19       7
  -0.20333682105077369E-002      11       4      19       7
   0.28077162980403719E-002      12       4      19       7
  -0.16999657700873068E-002      13       4      19       7
  -0.22820859903895557E-003      14       4      19       7
  -0.92508232488316289E-002      18       4      19       7
  -0.57940293651833150E-002      19       4      19       7
   0.78813783459256298E-002      20       4      19       7
  -0.19139733468783544E-003      21       4      19       7
  -0.20898938936249230E-002      22       4      19       7
   0.57815081484425526E-003       2       5      19       7
   0.45801404271080890E-004       3       5      19       7
   0.56152678006275985E-003       4       5      19       7
   0.17978927430617197E-005       6       5      19       7
   0.51815102562209796E-002       7       5      19       7
   0.81330334675399816E-003       8       5      19       7
  -0.30587270347454103E-002      15       5      19       7
  -0.17403564305152962E-003      16       5      19       7
   0.74905140499196415E-002      17       5      19       7
  -0.56260831120544921E-005       1       6      19       7
   0.15357685983100246E-005       5       6      19       7
   0.24467371011013196E-002       9       6      19       7
  -0.14779113323946793E-005      10       6      19       7
  -0.48096319278087872E-002      11       6      19       7
  -0.10329415606576383E-002      12       6      19       7
  -0.50353648342134514E-002      13       6      19       7
   0.97802615511905694E-006      14       6      19       7
   0.22500536415374854E-003      18       6      19       7
  -0.45682047891964541E-005      19       6      19       7
  -0.53102421718966941E-003      20       6      19       7
  -0.22959288150359081E-001      21       6      19       7
  -0.18834838593736740E-002      22       6      19       7
  -0.16214319491490478E-001       1       7      19       7
   0.44260708955171646E-002       5       7      19       7
   0.67680590256279536E-002       9       7      19       7
   0.61913330800176551E-002      10       7      19       7
   0.21222738796723962E-002      11       7      19       7
   0.20371160614063456E-002      12       7      19       7
   0.84168365491865823E-003      13       7      19       7
   0.28186623329767872E-002      14       7      19       7
   0.22926452553612482E-001      18       7      19       7
   0.18190316631490625E-001      19       7      19       7
   0.19905698943241450E-001       2       1      20       7
   0.17073446877073580E-002       3       1      20       7
  -0.22891820831963106E-001       4       1      20       7
  -0.47459251979545079E-003       6       1      20       7
  -0.42757136369985585E-002       7       1      20       7
   0.40972789619906483E-001       8       1      20       7
   0.41351685334199223E-001      15       1      20       7
  -0.57530943648123969E-003      16       1      20       7
   0.19423748522145318E-001      17       1      20       7
   0.14272599265576785E-001       1       2      20       7
   0.14802795789236704E-002       5       2      20       7
   0.21465728773059569E-002       9       2      20       7
   0.83178550361540666E-002      10       2      20       7
   0.84656253684003567E-003      11       2      20       7
  -0.12675672579241860E-001      12       2      20       7
   0.34032815250399770E-002      13       2      20       7
  -0.35903734917927305E-003      14       2      20       7
  -0.28555033298637445E-002      18       2      20       7
   0.14152181179031401E-001      19       2      20       7
  -0.22041603808737147E-001      20       2      20       7
   0.63618997748486064E-003      21       2      20       7
   0.65463593729395038E-002      22       2      20       7
   0.12241844210213999E-002       1       3      20       7
   0.12696602528770688E-003       5       3      20       7
  -0.66485092404061847E-003       9       3      20       7
   0.45342420958181551E-003      10       3      20       7
   0.89810180064524760E-002      11       3      20       7
  -0.29788497869980375E-002      12       3      20       7
  -0.88123201905670086E-002      13       3      20       7
  -0.30795226661346775E-004      14       3      20       7
   0.96066196149626365E-004      18       3      20       7
   0.77464668347730333E-003      19       3      20       7
  -0.81311686527589227E-002      20       3      20       7
   0.11918034030708432E-002      21       3      20       7
  -0.20575091070994145E-001      22       3      20       7
  -0.16413680631145604E-001       1       4      20       7
  -0.17023413746207181E-002       5       4      20       7
   0.34982763509658109E-002       9       4      20       7
  -0.11068084542705912E-001      10       4      20       7
   0.10288084124105417E-002      11       4      20       7
  -0.84217043478308478E-002      12       4      20       7
   0.20599425589307081E-002      13       4      20       7
   0.41289776827272231E-003      14       4      20       7
   0.17615079499184629E-002      18       4      20       7
  -0.18813107443183881E-001      19       4      20       7
  -0.15745563423859996E-001      20       4      20       7
  -0.45521943678044198E-003      21       4      20       7
   0.40987393717859073E-002      22       4      20       7
   0.88195209081489952E-003       2       5      20       7
   0.75646488041380868E-004       3       5      20       7
  -0.10142567363639245E-002       4       5      20       7
   0.10079059919422660E-003       6       5      20       7
   0.90804578976847665E-003       7       5      20       7
  -0.87015109682498492E-002       8       5      20       7
  -0.12217687127997128E-001      15       5      20       7
   0.16997978776202928E-003      16       5      20       7
  -0.57389023053929572E-002      17       5      20       7
  -0.31540790506861773E-003       1       6      20       7
   0.86096382574642400E-004       5       6      20       7
   0.66532241512253670E-003       9       6      20       7
   0.80723703694558142E-004      10       6      20       7
  -0.73758624679479221E-002      11       6      20       7
   0.17488972492565676E-002      12       6      20       7
   0.74746776692567306E-002      13       6      20       7
   0.54833879867003483E-004      14       6      20       7
  -0.45746203719955415E-003      18       6      20       7
   0.27479662457262875E-003      19       6      20       7
   0.98159225832517103E-002      20       6      20       7
  -0.17610479657313208E-002      21       6      20       7
   0.32372293067519223E-001      22       6      20       7
  -0.28415826728530099E-002       1       7      20       7
   0.77566219802414741E-003       5       7      20       7
  -0.32745329231141803E-002       9       7      20       7
  -0.37322088035890503E-003      10       7      20       7
  -0.16764961159814571E-002      11       7      20       7
   0.13485894092138110E-001      12       7      20       7
  -0.29233832404299042E-002      13       7      20       7
   0.49401108980032314E-003      14       7      20       7
   0.20032067605393047E-002      18       7      20       7
  -0.11536553158533066E-002      19       7      20       7
   0.42044809485567977E-001      20       7      20       7
   0.25105561023780949E-002       2       1      21       7
  -0.31276714321717088E-001       3       1      21       7
   0.40081703634920059E-003       4       1      21       7
   0.42546185887265858E-001       6       1      21       7
  -0.41153033400842933E-003       7       1      21       7
  -0.11555780875902507E-003       8       1      21       7
  -0.26588081704395937E-003      15       1      21       7
   0.47184172440526528E-001      16       1      21       7
   0.49657973661048672E-003      17       1      21       7
   0.18000947514734433E-002       1       2      21       7
   0.18669741260257439E-003       5       2      21       7
   0.56658385810003653E-002       9       2      21       7
  -0.69458003920678493E-003      10       2      21       7
  -0.14414683612015901E-001      11       2      21       7
  -0.42533708440528411E-003      12       2      21       7
  -0.19165707771346251E-002      13       2      21       7
  -0.45281259227454107E-004      14       2      21       7
   0.14101394673886177E-002      18       2      21       7
  -0.11989366908526573E-002      19       2      21       7
   0.34630064269671060E-002      20       2      21       7
  -0.22999685940163293E-001      21       2      21       7
   0.13699432240102031E-001      22       2      21       7
  -0.22425739111993422E-001       1       3      21       7
  -0.23258806487241809E-002       5       3      21       7
  -0.10012679277095851E-001       9       3      21       7
   0.86527484756362856E-002      10       3      21       7
  -0.42281030993478255E-002      11       3      21       7
  -0.36819375305286342E-002      12       3      21       7
  -0.13610379373158496E-002      13       3      21       7
   0.56413548232535176E-003      14       3      21       7
  -0.19421329272598792E-001      18       3      21       7
   0.14935828975241837E-001      19       3      21       7
   0.38561962444457875E-003      20       3      21       7
  -0.17918008602160742E-002      21       3      21       7
   0.83591137189266038E-003      22       3      21       7
   0.28738943394761491E-003       1       4      21       7
   0.29807298394951757E-004       5       4      21       7
   0.26699781344172364E-002       9       4      21       7
  -0.11084924846627450E-003      10       4      21       7
  -0.49219072288088697E-003      11       4      21       7
  -0.26149877861110010E-002      12       4      21       7
  -0.14134379801948900E-001      13       4      21       7
  -0.72283818795466083E-005      14       4      21       7
   0.13224389491777092E-003      18       4      21       7
  -0.19133916246318630E-003      19       4      21       7
  -0.43689085510287152E-002      20       4      21       7
  -0.17895971863723464E-001      21       4      21       7
  -0.17215808115374626E-001      22       4      21       7
   0.11123474026271155E-003       2       5      21       7
  -0.13857620550333043E-002       3       5      21       7
   0.17759400489509876E-004       4       5      21       7
  -0.90356577284248351E-002       6       5      21       7
   0.87397804316413321E-004       7       5      21       7
   0.24541344356004433E-004       8       5      21       7
   0.78556153117915318E-004      15       5      21       7
  -0.13940942242035202E-001      16       5      21       7
  -0.14671759384384970E-003      17       5      21       7
   0.28275631844438737E-001       1       6      21       7
  -0.77183532086161208E-002       5       6      21       7
   0.82703113528204732E-002       9       6      21       7
  -0.74275953007607093E-002      10       6      21       7
   0.25025731831382113E-002      11       6      21       7
   0.28553451395927076E-002      12       6      21       7
   0.91510325476064532E-003      13       6      21       7
  -0.49157379278959318E-002      14       6      21       7
   0.30161608147226807E-001      18       6      21       7
  -0.22959285581240441E-001      19       6      21       7
  -0.22333834565743064E-003      20       6      21       7
   0.45730702359990695E-005      21       6      21       7
   0.13619156780274435E-003      22       6      21       7
  -0.27349578619539862E-003       1       7      21       7
   0.74655999453496468E-004       5       7      21       7
  -0.48437433924101835E-002       9       7      21       7
   0.71846036598939675E-004      10       7      21       7
   0.10777567338801950E-001      11       7      21       7
   0.18305586873278261E-002      12       7      21       7
   0.85960195437064461E-002      13       7      21       7
   0.47546591545282757E-004      14       7      21       7
  -0.14210050197774734E-007      18       7      21       7
   0.22208021212236030E-003      19       7      21       7
  -0.50823895168678260E-003      20       7      21       7
   0.44525630345025428E-001      21       7      21       7
  -0.53781857821097803E-002       2       1      22       7
   0.12336515381732934E-002       3       1      22       7
   0.60328646605209858E-002       4       1      22       7
  -0.21647237557413344E-002       6       1      22       7
   0.11289558978277770E-002       7       1      22       7
  -0.10813354093811818E-001       8       1      22       7
  -0.10892549000116099E-001      15       1      22       7
  -0.23872340001029552E-002      16       1      22       7
  -0.51770416140994990E-002      17       1      22       7
  -0.38562167881025771E-002       1       2      22       7
  -0.39994669906589267E-003       5       2      22       7
  -0.13503556858635137E-002       9       2      22       7
  -0.21742451416221159E-002      10       2      22       7
   0.22084084262353862E-002      11       2      22       7
   0.33998461258307128E-002      12       2      22       7
  -0.13744886403755227E-002      13       2      22       7
   0.97005866111685380E-004      14       2      22       7
   0.63614716043596529E-003      18       2      22       7
  -0.37002023806966067E-002      19       2      22       7
   0.51362129111072255E-002      20       2      22       7
   0.28556511023495003E-002      21       2      22       7
  -0.52685549534742474E-002      22       2      22       7
   0.88454136114099555E-003       1       3      22       7
   0.91740018005147340E-004       5       3      22       7
   0.12678579350853900E-002       9       3      22       7
  -0.42263024275235035E-003      10       3      22       7
  -0.18145607064866253E-002      11       3      22       7
  -0.66791631050728433E-003      12       3      22       7
   0.27729098189669160E-002      13       3      22       7
  -0.22251264793673724E-004      14       3      22       7
   0.11918443945941263E-002      18       3      22       7
  -0.70759989774065064E-003      19       3      22       7
  -0.11538209681544792E-002      20       3      22       7
  -0.96080341231507475E-004      21       3      22       7
   0.60281453453830524E-002      22       3      22       7
   0.43256285533427993E-002       1       4      22       7
   0.44863163985284530E-003       5       4      22       7
  -0.63032520520560527E-003       9       4      22       7
   0.29244691584499188E-002      10       4      22       7
  -0.69915965590198017E-003      11       4      22       7
   0.20534339953230782E-002      12       4      22       7
  -0.14612950378746670E-002      13       4      22       7
  -0.10881425173451129E-003      14       4      22       7
  -0.45518314527021161E-003      18       4      22       7
   0.49708205866008624E-002      19       4      22       7
   0.39665301851815674E-002      20       4      22       7
  -0.17616405325061417E-002      21       4      22       7
  -0.18944380331828137E-002      22       4      22       7
  -0.23828865335886551E-003       2       5      22       7
   0.54658796786021809E-004       3       5      22       7
   0.26729519099395077E-003       4       5      22       7
   0.45972870479541025E-003       6       5      22       7
  -0.23975966046586015E-003       7       5      22       7
   0.22964635828740159E-002       8       5      22       7
   0.32182909749453783E-002      15       5      22       7
   0.70532743415058176E-003      16       5      22       7
   0.15295984717040865E-002      17       5      22       7
  -0.14386467472033396E-002       1       6      22       7
   0.39270506143473195E-003       5       6      22       7
  -0.12415811062332794E-002       9       6      22       7
   0.20508199328925496E-003      10       6      22       7
   0.15928279003130613E-002      11       6      22       7
   0.11329219154271927E-002      12       6      22       7
  -0.24702338267679857E-002      13       6      22       7
   0.25010972026866241E-003      14       6      22       7
  -0.17611168289093332E-002      18       6      22       7
   0.71543557227931329E-003      19       6      22       7
   0.22107564301454101E-002      20       6      22       7
   0.45749986677043981E-003      21       6      22       7
  -0.98204956496757805E-002      22       6      22       7
   0.75028914235691576E-003       1       7      22       7
  -0.20480520622388564E-003       5       7      22       7
   0.12337149005729961E-002       9       7      22       7
   0.98544794998737601E-004      10       7      22       7
  -0.13140869609871112E-002      11       7      22       7
  -0.33854944973081107E-002      12       7      22       7
   0.18091081192619530E-002      13       7      22       7
  -0.13043828019414545E-003      14       7      22       7
  -0.50822217910935030E-003      18       7      22       7
   0.30460977020308470E-003      19       7      22       7
  -0.98029819144783443E-002      20       7      22       7
  -0.20032701896074995E-002      21       7      22       7
   0.75061821682232376E-002      22       7      22       7
   0.12574188388654199E-001       2       1       1       8
   0.83964371761610873E-003       3       1       1       8
  -0.17893859884214196E-001       4       1       1       8
   0.28537407269836036E-001       8       1       1       8
   0.27296623044524543E-001      15       1       1       8
  -0.10630809541798767E-003      16       1       1       8
   0.16486506874670515E-001      17       1       1       8
   0.53880416752118201E-002       1       2       1       8
   0.40460168147666148E-002       5       2       1       8
   0.34602875602147156E-002       9       2       1       8
   0.10265612884010119E-001      10       2       1       8
   0.61931147045435786E-003      11       2       1       8
  -0.94220572326089401E-002      12       2       1       8
   0.32357044406790781E-002      13       2       1       8
   0.33810397758875571E-002      14       2       1       8
   0.69511758022412643E-003      18       2       1       8
   0.12590952623700895E-001      19       2       1       8
  -0.12143233033284391E-001      20       2       1       8
   0.10102901304843894E-003      21       2       1       8
   0.44647781296415718E-002      22       2       1       8
   0.35978746325506438E-003       1       3       1       8
   0.27017350900780765E-003       5       3       1       8
  -0.43932887859805684E-003       9       3       1       8
   0.64288692334803026E-003      10       3       1       8
   0.86272870555670032E-002      11       3       1       8
  -0.27008901410225748E-002      12       3       1       8
  -0.10642231460351165E-001      13       3       1       8
   0.22576954623931866E-003      14       3       1       8
   0.10087271149737129E-003      18       3       1       8
   0.78851198518114856E-003      19       3       1       8
  -0.53392898190067310E-002      20       3       1       8
  -0.88558098439181564E-003      21       3       1       8
  -0.16257431043097001E-001      22       3       1       8
  -0.76675217363166327E-002       1       4       1       8
  -0.57577360649323731E-002       5       4       1       8
   0.29476372704081910E-002       9       4       1       8
  -0.12421347179496368E-001      10       4       1       8
   0.98411360203707926E-003      11       4       1       8
  -0.83698085950139403E-002      12       4       1       8
   0.22418532573141264E-002      13       4       1       8
  -0.48114319702157755E-002      14       4       1       8
   0.54968804148618764E-003      18       4       1       8
  -0.15234998204850098E-001      19       4       1       8
  -0.10864997921487207E-001      20       4       1       8
   0.34810697788087417E-004      21       4       1       8
   0.30199114629925576E-002      22       4       1       8
   0.33365754421990162E-002       2       5       1       8
   0.22280043226666023E-003       3       5       1       8
  -0.47481564304929962E-002       4       5       1       8
  -0.66155511229001067E-002       8       5       1       8
  -0.10164094470117423E-001      15       5       1       8
   0.39584586086132391E-004      16       5       1       8
  -0.61388697452817564E-002      17       5       1       8
   0.42269334328914833E-003       9       6       1       8
   0.31880107078925350E-004      10       6       1       8
  -0.51079567423878286E-002      11       6       1       8
   0.11690393608767878E-002      12       6       1       8
   0.64872343765283507E-002      13       6       1       8
  -0.77006523685833401E-004      18       6       1       8
   0.10811539426191983E-003      19       6       1       8
   0.72250641804902918E-002      20       6       1       8
   0.14708093012691524E-002      21       6       1       8
   0.27338158619303141E-001      22       6       1       8
  -0.26815064904769552E-002       9       7       1       8
  -0.75045932531329180E-003      10       7       1       8
  -0.96501972527933530E-003      11       7       1       8
   0.75666156822946622E-002      12       7       1       8
  -0.19449839761222548E-002      13       7       1       8
  -0.14687063713065579E-002      18       7       1       8
  -0.25450418228807107E-002      19       7       1       8
   0.27229973503171884E-001      20       7       1       8
  -0.76798094774185725E-004      21       7       1       8
  -0.71864119623396595E-002      22       7       1       8
   0.82852891483187162E-002       1       8       1       8
   0.40603808389682694E-001       1       1       2       8
  -0.55706274320198130E-002       5       1       2       8
   0.96594841268507882E-003       9       1       2       8
   0.28651834324781877E-002      10       1       2       8
   0.17287879928647935E-003      11       1       2       8
  -0.26302801340068391E-002      12       1       2       8
   0.90327906672147936E-003      13       1       2       8
  -0.94385843294520350E-002      14       1       2       8
   0.47482828656105245E-003      18       1       2       8
   0.86007614641873606E-002      19       1       2       8
  -0.82950820839666362E-002      20       1       2       8
   0.69013227933841816E-004      21       1       2       8
   0.30499044999434508E-002      22       1       2       8
   0.16965043942964386E-001       2       2       2       8
   0.14141186921600952E-004       3       2       2       8
  -0.30134522349087073E-003       4       2       2       8
   0.11372134466707171E-002       6       2       2       8
  -0.12580814771685440E-001       7       2       2       8
   0.12199013888174438E-001       8       2       2       8
   0.48316940912084445E-002      15       2       2       8
   0.43819174251985386E-003      16       2       2       8
  -0.17558977687094734E-002      17       2       2       8
   0.14141186921601263E-004       2       3       2       8
   0.16541411085055639E-001       3       3       2       8
   0.10089626999141813E-007       4       3       2       8
  -0.13472215123334914E-001       6       3       2       8
  -0.95735565170836600E-003       7       3       2       8
   0.59203065016363485E-003       8       3       2       8
   0.35984953677204210E-003      15       3       2       8
  -0.46680635616243868E-002      16       3       2       8
  -0.26082405368306694E-003      17       3       2       8
  -0.30134522349086076E-003       2       4       2       8
   0.10089626998892256E-007       3       4       2       8
   0.16541233333054302E-001       4       4       2       8
  -0.13341853117157957E-003       6       4       2       8
  -0.55625423817976284E-002       7       4       2       8
  -0.12617005691506136E-001       8       4       2       8
  -0.21851687077398835E-002      15       4       2       8
   0.65216108115328207E-004      16       4       2       8
  -0.41617772281766366E-002      17       4       2       8
  -0.44858445646642868E-002       1       5       2       8
   0.63725879654245735E-002       5       5       2       8
  -0.80041626199095983E-004       9       5       2       8
  -0.23769843900195046E-003      10       5       2       8
  -0.14327377958974465E-004      11       5       2       8
   0.21790324233221861E-003      12       5       2       8
  -0.74835126003269190E-004      13       5       2       8
   0.80860338067478815E-002      14       5       2       8
  -0.83105965573550679E-004      18       5       2       8
  -0.15053328265745608E-002      19       5       2       8
   0.14519584845194000E-002      20       5       2       8
  -0.12079953136367935E-004      21       5       2       8
  -0.53385062026407686E-003      22       5       2       8
   0.10417743818478963E-002       2       6       2       8
  -0.12584524783724672E-001       3       6       2       8
  -0.95593895087747253E-004       4       6       2       8
   0.20829887027164720E-001       6       6       2       8
   0.10295283693024783E-003       8       6       2       8
   0.28200120851209188E-004      15       6       2       8
   0.12425334949362231E-001      16       6       2       8
   0.33054462704671354E-003      17       6       2       8
  -0.11524978109881748E-001       2       7       2       8
  -0.87911292305412644E-003       3       7       2       8
  -0.55164878595476982E-002       4       7       2       8
   0.20829902347292456E-001       7       7       2       8
  -0.11389385491865824E-002       8       7       2       8
  -0.78795023266436670E-002      15       7       2       8
  -0.26269666632595956E-003      16       7       2       8
   0.97574652012281434E-002      17       7       2       8
   0.10753430170088290E-001       2       8       2       8
   0.27113266933751065E-002       1       1       3       8
  -0.37197966038872248E-003       5       1       3       8
  -0.12264750124879321E-003       9       1       3       8
   0.17943292646489551E-003      10       1       3       8
   0.24083999264255429E-002      11       1       3       8
  -0.75398435828900119E-003      12       1       3       8
  -0.29708952886386610E-002      13       1       3       8
  -0.63026318601724961E-003      14       1       3       8
   0.68905227579145218E-004      18       1       3       8
   0.53862513019308899E-003      19       1       3       8
  -0.36472862867203532E-002      20       1       3       8
  -0.60494326119642488E-003      21       1       3       8
  -0.11105504160817358E-001      22       1       3       8
   0.11045494737807436E-002       2       2       3       8
   0.21186686069785360E-003       3       2       3       8
   0.10089626997698324E-007       4       2       3       8
  -0.18431649541047639E-002       6       2       3       8
  -0.85669866088204064E-003       7       2       3       8
   0.59203065016363550E-003       8       2       3       8
   0.30271473284740916E-003      15       2       3       8
  -0.20089019560822857E-003      16       2       3       8
  -0.13742108461493665E-003      17       2       3       8
   0.21186686069785214E-003       2       3       3       8
   0.11328495064925248E-002       3       3       3       8
  -0.30149959904754659E-003       4       3       3       8
  -0.10277520918620196E-002       6       3       3       8
  -0.65036939652942646E-004       7       3       3       8
   0.33725577600549426E-002       8       3       3       8
   0.36665480856114534E-003      15       3       3       8
  -0.32842170313339419E-003      16       3       3       8
   0.18897773598150957E-003      17       3       3       8
   0.10089626998431272E-007       2       4       3       8
  -0.30149959904754556E-003       3       4       3       8
   0.11045445165731907E-002       4       4       3       8
   0.27220937799459100E-002       6       4       3       8
  -0.34780198181013397E-003       7       4       3       8
  -0.84250630951295262E-003       8       4       3       8
  -0.15010431420785851E-003      15       4       3       8
   0.33200052693025631E-003      16       4       3       8
  -0.26885116123898849E-003      17       4       3       8
  -0.29954308703703588E-003       1       5       3       8
   0.42553072092929865E-003       5       5       3       8
   0.10158575022623760E-004       9       5       3       8
  -0.14885932273231429E-004      10       5       3       8
  -0.19952783117499471E-003      11       5       3       8
   0.62464014675700776E-004      12       5       3       8
   0.24612755226805470E-003      13       5       3       8
   0.53994637875741391E-003      14       5       3       8
  -0.12060035036834331E-004      18       5       3       8
  -0.94271895933142988E-004      19       5       3       8
   0.63841541480471524E-003      20       5       3       8
   0.10588834584299161E-003      21       5       3       8
   0.19438904676218507E-002      22       5       3       8
  -0.14455278470927146E-002       2       6       3       8
  -0.94150004113477718E-003       3       6       3       8
   0.21496879975930624E-002       4       6       3       8
   0.13909185453899334E-002       6       6       3       8
  -0.13933925171965129E-002       8       6       3       8
  -0.17864435772271029E-002      15       6       3       8
   0.83666707904875770E-003      16       6       3       8
  -0.10580343388770699E-002      17       6       3       8
  -0.78269766160554265E-003       2       7       3       8
  -0.59578723129941931E-004       3       7       3       8
  -0.34970288820361560E-003       4       7       3       8
   0.13909207765895322E-002       7       7       3       8
  -0.88173074903740678E-004       8       7       3       8
  -0.54163459674808989E-003      15       7       3       8
  -0.17481335313414429E-004      16       7       3       8
   0.64220785247190155E-003      17       7       3       8
   0.54235498480957275E-003       2       8       3       8
   0.26675712738533789E-002       3       8       3       8
  -0.57781769736012775E-001       1       1       4       8
   0.79273527367909030E-002       5       1       4       8
   0.82284247819157776E-003       9       1       4       8
  -0.34668595582040213E-002      10       1       4       8
   0.27471911937903155E-003      11       1       4       8
  -0.23365313254582638E-002      12       1       4       8
   0.62583532615188115E-003      13       1       4       8
   0.13431698355096071E-001      14       1       4       8
   0.37548673666728302E-003      18       1       4       8
  -0.10406884163838875E-001      19       1       4       8
  -0.74219155107893686E-002      20       1       4       8
   0.23779285099619389E-004      21       1       4       8
   0.20629113682635006E-002      22       1       4       8
  -0.23539312342497051E-001       2       2       4       8
   0.10089627000083886E-007       3       2       4       8
   0.21168910869661176E-003       4       2       4       8
  -0.14079890844254804E-002       6       2       4       8
   0.14579200422910945E-001       7       2       4       8
  -0.12617005691506148E-001       8       2       4       8
  -0.61824640770216186E-002      15       2       4       8
  -0.59162019770499436E-003      16       2       4       8
   0.24522883652913553E-002      17       2       4       8
   0.10089626999096881E-007       2       3       4       8
  -0.23539466718053823E-001       3       3       4       8
   0.14136229714059550E-004       4       3       4       8
   0.19185852931494669E-001       6       3       4       8
   0.11404077792994500E-002       7       3       4       8
  -0.84250630951295208E-003       8       3       4       8
  -0.49833085455170171E-003      15       3       4       8
   0.66452084540463141E-002      16       3       4       8
   0.34841444838562921E-003      17       3       4       8
   0.21168910869660135E-003       2       4       4       8
   0.14136229714059886E-004       3       4       4       8
  -0.24142225061666595E-001       4       4       4       8
  -0.10946135480870045E-003       6       4       4       8
   0.12645851711338370E-001       7       4       4       8
   0.21287984080103330E-001       8       4       4       8
   0.31587682164379988E-002      15       4       4       8
  -0.14231725969132095E-003      16       4       4       8
   0.66144187128410652E-002      17       4       4       8
   0.63836385794007857E-002       1       5       4       8
  -0.90685929483947780E-002       5       5       4       8
  -0.68182403213059531E-004       9       5       4       8
   0.28761408288309888E-003      10       5       4       8
  -0.22763428522700531E-004      11       5       4       8
   0.19356845146477805E-003      12       5       4       8
  -0.51849558739843914E-004      13       5       4       8
  -0.11506934005181678E-001      14       5       4       8
  -0.65718890828331576E-004      18       5       4       8
   0.18214462079219867E-002      19       5       4       8
   0.12991207426513583E-002      20       5       4       8
  -0.41622764553504944E-005      21       5       4       8
  -0.36108885164034480E-003      22       5       4       8
  -0.13164534908079648E-002       2       6       4       8
   0.17919657177000982E-001       3       6       4       8
  -0.10027434071312524E-003       4       6       4       8
  -0.29642237491302636E-001       6       6       4       8
   0.69640708333831176E-005       8       6       4       8
   0.15587392450020686E-003      15       6       4       8
  -0.17682795253215491E-001      16       6       4       8
  -0.35200347338412415E-003      17       6       4       8
   0.13776473142006689E-001       2       7       4       8
   0.10757930662233114E-002       3       7       4       8
   0.11584556833011649E-001       4       7       4       8
  -0.29642224023877447E-001       7       7       4       8
  -0.80450546844272456E-003       8       7       4       8
   0.81155836213186328E-002      15       7       4       8
   0.38589579687384895E-003      16       7       4       8
  -0.15756195527265301E-001      17       7       4       8
  -0.11558332485788872E-001       2       8       4       8
  -0.77181235366619667E-003       3       8       4       8
   0.19079714538403819E-001       4       8       4       8
  -0.48310379435534340E-002       2       1       5       8
  -0.32259343772277082E-003       3       1       5       8
   0.68748704397707684E-002       4       1       5       8
  -0.81990388110691845E-002       8       1       5       8
  -0.57656683870350861E-002      15       1       5       8
   0.22454690605413455E-004      16       1       5       8
  -0.34823256834692236E-002      17       1       5       8
  -0.34963016494237000E-002       1       2       5       8
  -0.67014891459297680E-002       5       2       5       8
  -0.21229900303374968E-002       9       2       5       8
  -0.62988862694721079E-002      10       2       5       8
  -0.37997077333497037E-003      11       2       5       8
   0.57806018548669652E-002      12       2       5       8
  -0.19851713798798559E-002      13       2       5       8
  -0.83802384733220204E-003      14       2       5       8
  -0.88217056437211457E-004      18       2       5       8
  -0.15979121405397575E-002      19       2       5       8
   0.15412700724437272E-002      20       2       5       8
  -0.12823002580647981E-004      21       2       5       8
  -0.56668836811880094E-003      22       2       5       8
  -0.23346617881741735E-003       1       3       5       8
  -0.44749315710345544E-003       5       3       5       8
   0.26953160495828501E-003       9       3       5       8
  -0.39446954215540205E-003      10       3       5       8
  -0.52930095658990494E-002      11       3       5       8
   0.16570466447680405E-002      12       3       5       8
   0.65292149015046923E-002      13       3       5       8
  -0.55959194890055405E-004      14       3       5       8
  -0.12801740470290295E-004      18       3       5       8
  -0.10006970177223433E-003      19       3       5       8
   0.67768505994917922E-003      20       3       5       8
   0.11240165653061347E-003      21       3       5       8
   0.20634613412144906E-002      22       3       5       8
   0.49754568560612025E-002       1       4       5       8
   0.95366399871223834E-002       5       4       5       8
  -0.18084614939368566E-002       9       4       5       8
   0.76216251363953515E-002      10       4       5       8
  -0.60378161929135893E-003      11       4       5       8
   0.51350296333250627E-002      12       4       5       8
  -0.13754235747607034E-002      13       4       5       8
   0.11925605725235685E-002      14       4       5       8
  -0.69760661244548059E-004      18       4       5       8
   0.19334667773117161E-002      19       4       5       8
   0.13790311103847955E-002      20       4       5       8
  -0.44183011757411600E-005      21       4       5       8
  -0.38329983016735888E-003      22       4       5       8
  -0.64945434474358516E-002       2       5       5       8
  -0.43367432043127011E-003       3       5       5       8
   0.92421432595377745E-002       4       5       5       8
   0.10007702601052399E-001       8       5       5       8
   0.16731789901285503E-002      15       5       5       8
  -0.65162812060611672E-005      16       5       5       8
   0.10105600563965153E-002      17       5       5       8
  -0.11292017048034158E-003       9       6       5       8
  -0.85178470144487018E-005      10       6       5       8
   0.13645712764602819E-002      11       6       5       8
  -0.31230411846131331E-003      12       6       5       8
  -0.17330397017522204E-002      13       6       5       8
   0.21020683614277987E-004      18       6       5       8
  -0.29512579923640310E-004      19       6       5       8
  -0.19722140118030949E-002      20       6       5       8
  -0.40148442069764617E-003      21       6       5       8
  -0.74624526701749655E-002      22       6       5       8
   0.71636883852384324E-003       9       7       5       8
   0.20051054746333556E-003      10       7       5       8
   0.25780580877560107E-003      11       7       5       8
  -0.20213871127930153E-002      12       7       5       8
   0.51959658982113626E-003      13       7       5       8
   0.40091713624670308E-003      18       7       5       8
   0.69472761690911821E-003      19       7       5       8
  -0.74329215550772145E-002      20       7       5       8
   0.20963466548884401E-004      21       7       5       8
   0.19616631787142936E-002      22       7       5       8
  -0.49734067573291496E-002       1       8       5       8
   0.92536347269439739E-002       5       8       5       8
   0.39946165165245318E-003       9       1       6       8
   0.30127184822587019E-004      10       1       6       8
  -0.48272123223860181E-002      11       1       6       8
   0.11047866027648348E-002      12       1       6       8
   0.61306820759360996E-002      13       1       6       8
  -0.46962128955970429E-004      18       1       6       8
   0.65933665283780574E-004      19       1       6       8
   0.44063037635723558E-002      20       1       6       8
   0.89699308134673123E-003      21       1       6       8
   0.16672548257584928E-001      22       1       6       8
   0.50910955972827696E-003       2       2       6       8
  -0.34282157030369881E-002       3       2       6       8
  -0.34502949491649863E-003       4       2       6       8
   0.11531876272462625E-002       6       2       6       8
   0.14790041562064528E-003       8       2       6       8
   0.23650718965410982E-004      15       2       6       8
   0.23292833186073879E-003      16       2       6       8
   0.20164109686751413E-004      17       2       6       8
  -0.34282157030369863E-002       2       3       6       8
  -0.46010372934567571E-003       3       3       6       8
   0.49039044650678720E-002       4       3       6       8
   0.77004130117613336E-004       6       3       6       8
  -0.20017166200774271E-002       8       3       6       8
  -0.34645074230419467E-003      15       3       6       8
   0.16907481500625008E-004      16       3       6       8
  -0.20885537577213401E-003      17       3       6       8
  -0.34502949491649869E-003       2       4       6       8
   0.49039044650678711E-002       3       4       6       8
  -0.49005830382613855E-004       4       4       6       8
  -0.16410584059878622E-002       6       4       6       8
   0.10003575237035891E-004       8       4       6       8
   0.44881815182423833E-005      15       4       6       8
  -0.33162000321661721E-003      16       4       6       8
  -0.56560380562188129E-005      17       4       6       8
   0.16975943305504968E-003       9       5       6       8
   0.12804739893962521E-004      10       5       6       8
  -0.20514344458816528E-002      11       5       6       8
   0.46950397805041319E-003      12       5       6       8
   0.26053733161120495E-002      13       5       6       8
   0.13740847424330893E-004      18       5       6       8
  -0.19291830374961631E-004      19       5       6       8
  -0.12892284664861927E-002      20       5       6       8
  -0.26244877190707480E-003      21       5       6       8
  -0.48781756719188975E-002      22       5       6       8
   0.80273255720853269E-003       2       6       6       8
   0.53601661574266091E-004       3       6       6       8
  -0.11423387393272523E-002       4       6       6       8
   0.85071224383537418E-008       6       6       6       8
   0.67954061312053317E-002       8       6       6       8
   0.11808250771031914E-002      15       6       6       8
  -0.46008844947884845E-005      16       6       6       8
   0.71319003575935321E-003      17       6       6       8
  -0.71872755365139660E-009       7       7       6       8
   0.36896628838708800E-009       8       7       6       8
  -0.16984064119005385E-009      15       7       6       8
   0.10496281341273496E-009      17       7       6       8
   0.10295283693024721E-003       2       8       6       8
  -0.13933925171965035E-002       3       8       6       8
   0.69640708333834166E-005       4       8       6       8
   0.67954061312053239E-002       6       8       6       8
  -0.25341162830839711E-002       9       1       7       8
  -0.70919544716627767E-003      10       1       7       8
  -0.91197745777455818E-003      11       1       7       8
   0.71507413798075348E-002      12       1       7       8
  -0.18380825216779651E-002      13       1       7       8
  -0.89568367771872910E-003      18       1       7       8
  -0.15520817995309606E-002      19       1       7       8
   0.16606570091514776E-001      20       1       7       8
  -0.46836301582716696E-004      21       1       7       8
  -0.43827311820628257E-002      22       1       7       8
  -0.56322290459796150E-002       2       2       7       8
  -0.40606216335104000E-003       3       2       7       8
   0.20182354235706796E-002       4       2       7       8
   0.11531905837124483E-002       7       2       7       8
  -0.16361904852232835E-002       8       2       7       8
  -0.40356423189734803E-003      15       2       7       8
  -0.39307676587523151E-005      16       2       7       8
   0.28524563603832800E-004      17       2       7       8
  -0.40606216335103962E-003       2       3       7       8
  -0.29116103635258517E-004       3       3       7       8
   0.17741315245496029E-003       4       3       7       8
   0.77004560692754470E-004       7       3       7       8
  -0.12666856457406456E-003       8       3       7       8
  -0.29960785353485651E-004      15       3       7       8
  -0.25074769633810215E-006      16       3       7       8
   0.85687715004277243E-007      17       3       7       8
   0.20182354235706774E-002       2       4       7       8
   0.17741315245496024E-003       3       4       7       8
   0.56613451496147242E-002       4       4       7       8
  -0.16410558070547600E-002       7       4       7       8
  -0.11557154309830644E-002       8       4       7       8
  -0.28525770609157559E-004      15       4       7       8
   0.79401572811852530E-005      16       4       7       8
  -0.40460594898038971E-003      17       4       7       8
  -0.10769490161841428E-002       9       5       7       8
  -0.30142422162651749E-003      10       5       7       8
  -0.38757129246313451E-003      11       5       7       8
   0.30388643407187966E-002      12       5       7       8
  -0.78113714619158032E-003      13       5       7       8
   0.26207215320405927E-003      18       5       7       8
   0.45413065807494335E-003      19       5       7       8
  -0.48588712992681075E-002      20       5       7       8
   0.13703721450870017E-004      21       5       7       8
   0.12823314288007578E-002      22       5       7       8
  -0.71872755316985837E-009       7       6       7       8
   0.36896628841842822E-009       8       6       7       8
  -0.16984064146258670E-009      15       6       7       8
   0.10496281366705660E-009      17       6       7       8
   0.80274787733640028E-003       2       7       7       8
   0.53603892773875174E-004       3       7       7       8
  -0.11423252719022282E-002       4       7       7       8
  -0.71872755320776310E-009       6       7       7       8
  -0.18276670839786724E-006       7       7       7       8
   0.67953870956270930E-002       8       7       7       8
   0.11808057515070212E-002      15       7       7       8
  -0.45995965311833947E-005      16       7       7       8
   0.71323113548299975E-003      17       7       7       8
  -0.11389385491865605E-002       2       8       7       8
  -0.88173074903738903E-004       3       8       7       8
  -0.80450546844270168E-003       4       8       7       8
   0.36896628833118383E-009       6       8       7       8
   0.67953870956270670E-002       7       8       7       8
   0.20496786976674930            1       1       8       8
  -0.13666066357307244E-001       5       1       8       8
  -0.24763415717920969E-003       9       1       8       8
   0.90733276144358103E-002      10       1       8       8
  -0.66488435977238894E-004      11       1       8       8
   0.74848108456078367E-003      12       1       8       8
  -0.21569991291228613E-003      13       1       8       8
  -0.23853175482926953E-001      14       1       8       8
  -0.46505562647360075E-004      18       1       8       8
   0.19857074249160448E-001      19       1       8       8
   0.17135047033705313E-002      20       1       8       8
  -0.44220889181461490E-005      21       1       8       8
  -0.53128918658579358E-003      22       1       8       8
   0.14346930549439540            2       2       8       8
   0.26501015965519465E-003       3       2       8       8
  -0.56477870425073635E-002       4       2       8       8
   0.27977117584542990E-002       6       2       8       8
  -0.30950509531839584E-001       7       2       8       8
   0.24120225367586269E-001       8       2       8       8
   0.95103187658270132E-002      15       2       8       8
   0.89061423197454924E-003      16       2       8       8
  -0.37437358293815424E-002      17       2       8       8
   0.26501015965519638E-003       2       3       8       8
   0.13951834739704833            3       3       8       8
  -0.37713538341821256E-003       4       3       8       8
  -0.37864818679401335E-001       6       3       8       8
  -0.23960875655190807E-002       7       3       8       8
   0.16106325716569593E-002       8       3       8       8
   0.76298374225933620E-003      15       3       8       8
  -0.99428838111375369E-002      16       3       8       8
  -0.52629702437926099E-003      17       3       8       8
  -0.56477870425073453E-002       2       4       8       8
  -0.37713538341821305E-003       3       4       8       8
   0.14753797067357075            4       4       8       8
   0.18922699050897296E-003       6       4       8       8
  -0.21861660150652516E-001       7       4       8       8
  -0.34324602581246408E-001       8       4       8       8
  -0.45835803879980611E-002      15       4       8       8
   0.20330842178850053E-003      16       4       8       8
  -0.94818734131540232E-002      17       4       8       8
  -0.11468113611478249E-001       1       5       8       8
   0.11373743891785362            5       5       8       8
  -0.10523874848698033E-003       9       5       8       8
   0.38563709407209517E-002      10       5       8       8
  -0.28256072580610313E-004      11       5       8       8
   0.31808379564766248E-003      12       5       8       8
  -0.91666709101224570E-004      13       5       8       8
   0.23842656336802732E-001      14       5       8       8
   0.13607273719465256E-004      18       5       8       8
  -0.58100714787967279E-002      19       5       8       8
  -0.50134969343381352E-003      20       5       8       8
   0.12938477814705401E-005      21       5       8       8
   0.15544846202963038E-003      22       5       8       8
   0.26715084602383851E-002       2       6       8       8
  -0.36156762638951269E-001       3       6       8       8
   0.18069165048550210E-003       4       6       8       8
   0.14870311577887674            6       6       8       8
   0.36896628677857244E-009       7       6       8       8
  -0.77883948858162465E-008       8       6       8       8
  -0.28361106720854555E-003      15       6       8       8
   0.34120731217208308E-001      16       6       8       8
   0.68959396755119038E-003      17       6       8       8
  -0.29554342247366753E-001       2       7       8       8
  -0.22880009804957298E-002       3       7       8       8
  -0.20875508217166744E-001       4       7       8       8
   0.36896628670488057E-009       6       7       8       8
   0.14870309674329793            7       7       8       8
   0.18279979632146983E-006       8       7       8       8
  -0.17642527186013061E-001      15       7       8       8
  -0.73690584347995216E-003      16       7       8       8
   0.29205800777689514E-001      17       7       8       8
   0.22435109504394923E-001       2       8       8       8
   0.14981092131822657E-002       3       8       8       8
  -0.31926605504136833E-001       4       8       8       8
  -0.77883948861707298E-008       6       8       8       8
   0.18279979631480834E-006       7       8       8       8
   0.16229040576558301            8       8       8       8
   0.28092029706330806E-002       2       1       9       8
  -0.35666706527560417E-003       3       1       9       8
   0.23930129325479871E-002       4       1       9       8
   0.72924756052844899E-003       6       1       9       8
  -0.46262844310425693E-002       7       1       9       8
  -0.45207890431378121E-003       8       1       9       8
   0.11704997800613005E-002      15       1       9       8
   0.48639149600537921E-003      16       1       9       8
  -0.24470050881253112E-002      17       1       9       8
   0.19799742044836000E-002       1       2       9       8
   0.75350468502973032E-003       5       2       9       8
  -0.41944441107275151E-003       9       2       9       8
  -0.84404355755883943E-003      10       2       9       8
  -0.14761105179668420E-002      11       2       9       8
  -0.11283015859668811E-002      12       2       9       8
   0.31707189935913869E-003      13       2       9       8
   0.13028262848258636E-002      14       2       9       8
  -0.10252395024970195E-002      18       2       9       8
  -0.72793652440913525E-003      19       2       9       8
  -0.59829069844815339E-003      20       2       9       8
  -0.58207983799425233E-003      21       2       9       8
   0.79392155672118917E-003      22       2       9       8
  -0.25138878249859073E-003       1       3       9       8
  -0.95667484386855690E-004       5       3       9       8
  -0.15878335721393030E-002       9       3       9       8
   0.26454426188945552E-005      10       3       9       8
   0.24998582371942432E-002      11       3       9       8
   0.48321006739136704E-003      12       3       9       8
   0.24094674018470904E-003      13       3       9       8
  -0.16542212229167394E-003      14       3       9       8
  -0.43565136334814498E-003      18       3       9       8
   0.29209778327753103E-004      19       3       9       8
   0.91301286273558229E-004      20       3       9       8
   0.19038303954921959E-002      21       3       9       8
  -0.85642832606752672E-003      22       3       9       8
   0.16866372139744800E-002       1       4       9       8
   0.64187111604770532E-003       5       4       9       8
  -0.39649358559566391E-002       9       4       9       8
  -0.50663748752614423E-003      10       4       9       8
  -0.99867089116622816E-003      11       4       9       8
   0.27545115270973639E-002      12       4       9       8
  -0.11785207667849389E-002      13       4       9       8
   0.11098118571345134E-002      14       4       9       8
  -0.20386416368931518E-002      18       4       9       8
  -0.44799348977504928E-003      19       4       9       8
   0.25473078544413687E-002      20       4       9       8
   0.65540725227483697E-004      21       4       9       8
  -0.82076399354151226E-003      22       4       9       8
   0.73906094138293573E-003       2       5       9       8
  -0.93834476246033654E-004       3       5       9       8
   0.62956743457355665E-003       4       5       9       8
  -0.11393208557076665E-003       6       5       9       8
   0.72280002618223358E-003       7       5       9       8
   0.70630913029011980E-004       8       5       9       8
  -0.74009240889279780E-003      15       5       9       8
  -0.30754906960330202E-003      16       5       9       8
   0.15472153658406932E-002      17       5       9       8
   0.42269334328914892E-003       1       6       9       8
  -0.11292017048034727E-003       5       6       9       8
   0.10740447788389396E-002       9       6       9       8
  -0.20195692915283534E-004      10       6       9       8
  -0.18952214605143260E-002      11       6       9       8
  -0.41946570160296057E-003      12       6       9       8
   0.61885477150898783E-004      13       6       9       8
   0.14364288744409348E-003      14       6       9       8
   0.62133536538812491E-003      18       6       9       8
  -0.15120663458446069E-003      19       6       9       8
  -0.21835692191682327E-003      20       6       9       8
  -0.34580922148428435E-002      21       6       9       8
   0.16207413181899243E-002      22       6       9       8
  -0.26815064904769700E-002       1       7       9       8
   0.71636883852383717E-003       5       7       9       8
   0.19094525648862253E-002       9       7       9       8
   0.57972975365111847E-003      10       7       9       8
   0.11761326706433968E-002      11       7       9       8
  -0.70524236295183267E-003      12       7       9       8
   0.25838340566519127E-003      13       7       9       8
  -0.91120529175659783E-003      14       7       9       8
   0.36290022950389265E-002      18       7       9       8
   0.15126161336102117E-002      19       7       9       8
  -0.17565934436195342E-002      20       7       9       8
   0.56399675016862599E-003      21       7       9       8
  -0.21499210009896257E-003      22       7       9       8
  -0.26203671788005011E-003       1       8       9       8
   0.70002865606056747E-004       5       8       9       8
   0.22823231919633499E-002       9       8       9       8
   0.83339225708954200E-002       2       1      10       8
   0.52191426869106490E-003       3       1      10       8
  -0.10084010257329641E-001       4       1      10       8
   0.55003539959589656E-004       6       1      10       8
  -0.12947860992350078E-002       7       1      10       8
   0.16565276209707831E-001       8       1      10       8
   0.86979075769634540E-002      15       1      10       8
   0.16240172473710824E-004      16       1      10       8
   0.43682858305292777E-002      17       1      10       8
   0.58736521904958075E-002       1       2      10       8
   0.22354057675255416E-002       5       2      10       8
   0.16771121024552519E-002       9       2      10       8
   0.91758450043083160E-002      10       2      10       8
   0.17969481303350138E-003      11       2      10       8
  -0.61527025029156105E-002      12       2      10       8
   0.19192588146617351E-002      13       2      10       8
   0.38643702016093449E-002      14       2      10       8
  -0.16922246881421714E-003      18       2      10       8
   0.64344294896333705E-002      19       2      10       8
  -0.49039458505434723E-002      20       2      10       8
  -0.24574517622034738E-004      21       2      10       8
   0.17873534190616862E-002      22       2      10       8
   0.36783913714942139E-003       1       3      10       8
   0.13999292127578789E-003       5       3      10       8
  -0.56986695394736623E-003       9       3      10       8
   0.59505405981506547E-003      10       3      10       8
   0.56521814688744402E-002      11       3      10       8
  -0.15674318427219523E-002      12       3      10       8
  -0.59141867975836078E-002      13       3      10       8
   0.24200728175325178E-003      14       3      10       8
  -0.24556875275311444E-004      18       3      10       8
   0.41693994462538449E-003      19       3      10       8
  -0.20537601448171925E-002      20       3      10       8
   0.21556175786903952E-003      21       3      10       8
  -0.61949588729400878E-002      22       3      10       8
  -0.71070937404428556E-002       1       4      10       8
  -0.27048313080978614E-002       5       4      10       8
   0.12381389030239941E-002       9       4      10       8
  -0.12150851700702769E-001      10       4      10       8
   0.41160694411667364E-003      11       4      10       8
  -0.47430497829024200E-002      12       4      10       8
   0.11636794699959104E-002      13       4      10       8
  -0.46758712262622588E-002      14       4      10       8
  -0.13381846335679796E-003      18       4      10       8
  -0.85035045246206718E-002      19       4      10       8
  -0.37957378811540507E-002      20       4      10       8
  -0.84596058791091395E-005      21       4      10       8
   0.10438447259756920E-002      22       4      10       8
   0.21925037187036406E-002       2       5      10       8
   0.13730616827973427E-003       3       5      10       8
  -0.26529200146222787E-002       4       5      10       8
  -0.85949289724500677E-005       6       5      10       8
   0.20232506063458123E-003       7       5      10       8
  -0.25885128945530092E-002       8       5      10       8
  -0.54987703350844516E-002      15       5      10       8
  -0.10266949590451340E-004      16       5      10       8
  -0.27616067804286590E-002      17       5      10       8
   0.31880107078925397E-004       1       6      10       8
  -0.85178470144485595E-005       5       6      10       8
   0.46212737768432907E-003       9       6      10       8
   0.15511151772320437E-004      10       6      10       8
  -0.36894208860522269E-002      11       6      10       8
   0.70946028031755679E-003      12       6      10       8
   0.39487595582716143E-002      13       6      10       8
   0.10830836930855409E-004      14       6      10       8
   0.20228807511510065E-004      18       6      10       8
   0.28400747590108253E-004      19       6      10       8
   0.29709347659301654E-002      20       6      10       8
  -0.38634037723236681E-003      21       6      10       8
   0.11248537059265170E-001      22       6      10       8
  -0.75045932531328941E-003       1       7      10       8
   0.20051054746332895E-003       5       7      10       8
  -0.13256003593765334E-002       9       7      10       8
  -0.36513329346947936E-003      10       7      10       8
  -0.48016145506294419E-003      11       7      10       8
   0.51395224352997143E-002      12       7      10       8
  -0.12164690644987418E-002      13       7      10       8
  -0.25495844651918557E-003      14       7      10       8
   0.38581324163094847E-003      18       7      10       8
  -0.66855502781404245E-003      19       7      10       8
   0.11244436986676260E-001      20       7      10       8
   0.20133616663403804E-004      21       7      10       8
  -0.29694709474026178E-002      22       7      10       8
   0.96012507512326720E-002       1       8      10       8
  -0.25652983173454452E-002       5       8      10       8
  -0.49471626460694681E-004       9       8      10       8
   0.10893408923575557E-001      10       8      10       8
   0.50278147777466922E-003       2       1      11       8
   0.70040019086213129E-002       3       1      11       8
   0.79894397401094859E-003       4       1      11       8
  -0.88124720413707471E-002       6       1      11       8
  -0.16649041160043607E-002       7       1      11       8
  -0.12138084163184314E-003       8       1      11       8
   0.48611691681056104E-003      15       1      11       8
  -0.51388003378650109E-002      16       1      11       8
  -0.97550733256123487E-003      17       1      11       8
   0.35436719586180168E-003       1       2      11       8
   0.13485983021588140E-003       5       2      11       8
  -0.25585235638322262E-002       9       2      11       8
  -0.18815999449961460E-003      10       2      11       8
   0.65336529706384663E-002      11       2      11       8
  -0.68462454744034598E-003      12       2      11       8
  -0.13476498561241792E-002      13       2      11       8
   0.23317046731735871E-003      14       2      11       8
  -0.70890979652296171E-003      18       2      11       8
  -0.15301697130396750E-003      19       2      11       8
  -0.11971222653906909E-002      20       2      11       8
   0.32782299922044862E-002      21       2      11       8
  -0.35015130562774115E-002      22       2      11       8
   0.49365742084236577E-002       1       3      11       8
   0.18786609231632762E-002       5       3      11       8
   0.43686122061827697E-002       9       3      11       8
  -0.14705350796099523E-002      10       3      11       8
   0.29865032217593441E-002      11       3      11       8
   0.49778500903661612E-003      12       3      11       8
   0.93451064613052218E-003      13       3      11       8
   0.32483457789323918E-002      14       3      11       8
   0.37701178956905438E-002      18       3      11       8
  -0.13984198092729433E-002      19       3      11       8
  -0.81850332535967935E-003      20       3      11       8
   0.99390384532562870E-003      21       3      11       8
  -0.31838560553289945E-003      22       3      11       8
   0.56310993915356200E-003       1       4      11       8
   0.21429846424408000E-003       5       4      11       8
  -0.16716043385289067E-002       9       4      11       8
  -0.18111150884465624E-003      10       4      11       8
  -0.23161686019309985E-002      11       4      11       8
   0.18908705729351854E-002      12       4      11       8
   0.46019057054745753E-002      13       4      11       8
   0.37052850677429821E-003      14       4      11       8
  -0.73923863782451599E-003      18       4      11       8
  -0.15866705749161024E-003      19       4      11       8
   0.18258770132138138E-002      20       4      11       8
   0.17304522507039283E-002      21       4      11       8
   0.32541431645202994E-002      22       4      11       8
   0.13227434890042793E-003       2       5      11       8
   0.18426567870589987E-002       3       5      11       8
   0.21019075893828151E-003       4       5      11       8
   0.13768051026642968E-002       6       5      11       8
   0.26011978447625285E-003       7       5      11       8
   0.18964070431590742E-004       8       5      11       8
  -0.30736790942955755E-003      15       5      11       8
   0.32492894083981012E-002      16       5      11       8
   0.61680649870663753E-003      17       5      11       8
  -0.51079567423878078E-002       1       6      11       8
   0.13645712764602975E-002       5       6      11       8
  -0.31219843894317030E-002       9       6      11       8
   0.76772528984782535E-003      10       6      11       8
  -0.17576664735794105E-002      11       6      11       8
  -0.18561487769540232E-003      12       6      11       8
  -0.66210751193408095E-003      13       6      11       8
  -0.17358038668737457E-002      14       6      11       8
  -0.67977003823954029E-002      18       6      11       8
   0.24610989941501933E-002      19       6      11       8
   0.13149588468620108E-002      20       6      11       8
  -0.13200642028182810E-002      21       6      11       8
   0.13513737057377904E-003      22       6      11       8
  -0.96501972527934202E-003       1       7      11       8
   0.25780580877559993E-003       5       7      11       8
   0.19019708949849553E-002       9       7      11       8
   0.20709651185760303E-003      10       7      11       8
  -0.29294815600379716E-002      11       7      11       8
  -0.42030288505703309E-003      12       7      11       8
  -0.91066134653186494E-003      13       7      11       8
  -0.32792610112597910E-003      14       7      11       8
   0.13639022242390689E-002      18       7      11       8
   0.54191483742182752E-003      19       7      11       8
  -0.42607000054097196E-004      20       7      11       8
  -0.66473097796068354E-002      21       7      11       8
   0.17846271408564127E-002      22       7      11       8
  -0.70355464202461951E-004       1       8      11       8
   0.18795425588546767E-004       5       8      11       8
   0.45059470230266655E-004       9       8      11       8
  -0.11522385839211801E-004      10       8      11       8
   0.42599384417821044E-002      11       8      11       8
  -0.76492333287785999E-002       2       1      12       8
  -0.21926989948025510E-002       3       1      12       8
  -0.67949721531689036E-002       4       1      12       8
   0.20168775403994711E-002       6       1      12       8
   0.13054246786498479E-001       7       1      12       8
   0.13664126143948026E-002       8       1      12       8
  -0.32771016481805654E-002      15       1      12       8
   0.10132182066093726E-002      16       1      12       8
   0.69803731741300609E-002      17       1      12       8
  -0.53913531102220830E-002       1       2      12       8
  -0.20517287785722601E-002       5       2      12       8
   0.38177060891935169E-002       9       2      12       8
   0.20049575677330120E-002      10       2      12       8
   0.32600073487137058E-003      11       2      12       8
   0.83630125494124265E-002      12       2      12       8
  -0.38367979208738293E-003      13       2      12       8
  -0.35476095395072234E-002      14       2      12       8
   0.46268523773453744E-002      18       2      12       8
   0.18325031681289284E-002      19       2      12       8
   0.46354001551190353E-002      20       2      12       8
  -0.15115652391764251E-003      21       2      12       8
  -0.55863824180692385E-003      22       2      12       8
  -0.15454632552872902E-002       1       3      12       8
  -0.58814052597164364E-003       5       3      12       8
   0.18092399064021949E-002       9       3      12       8
   0.53127218855660940E-003      10       3      12       8
  -0.48537260667049359E-002      11       3      12       8
  -0.11187502172694409E-002      12       3      12       8
  -0.54481714138684368E-002      13       3      12       8
  -0.10169417409246694E-002      14       3      12       8
  -0.44581621386915115E-003      18       3      12       8
   0.48257627694055759E-003      19       3      12       8
   0.13200399657747769E-006      20       3      12       8
  -0.56837331683527491E-002      21       3      12       8
  -0.61474769975876180E-003      22       3      12       8
  -0.47892499753579964E-002       1       4      12       8
  -0.18225931467111636E-002       5       4      12       8
   0.62923395707455820E-002       9       4      12       8
   0.10878963374248169E-002      10       4      12       8
   0.23499342864240812E-002      11       4      12       8
  -0.69003880702842371E-002      12       4      12       8
   0.76344429132419031E-003      13       4      12       8
  -0.31514135747840182E-002      14       4      12       8
   0.32409334139053289E-002      18       4      12       8
   0.10613225821387913E-002      19       4      12       8
  -0.60385293067419287E-002      20       4      12       8
  -0.58145881038804657E-003      21       4      12       8
   0.57997711622862597E-003      22       4      12       8
  -0.20124090654740846E-002       2       5      12       8
  -0.57686913408852385E-003       3       5      12       8
  -0.17876645254197359E-002       4       5      12       8
  -0.31510383853672081E-003       6       5      12       8
  -0.20395061685390091E-002       7       5      12       8
  -0.21347930621702492E-003       8       5      12       8
   0.20721355311569714E-002      15       5      12       8
  -0.64066350541680680E-003      16       5      12       8
  -0.44137394909817048E-002      17       5      12       8
   0.11690393608767792E-002       1       6      12       8
  -0.31230411846130593E-003       5       6      12       8
  -0.10119918562761223E-002       9       6      12       8
  -0.21232547036960478E-003      10       6      12       8
   0.32257330539289036E-002      11       6      12       8
   0.11894505326894254E-002      12       6      12       8
   0.37026212147986391E-002      13       6      12       8
   0.39726780474910815E-003      14       6      12       8
   0.14281485189742349E-002      18       6      12       8
  -0.60701266478288725E-003      19       6      12       8
   0.55514795717526654E-003      20       6      12       8
   0.10072869750371175E-001      21       6      12       8
   0.10246478008869857E-002      22       6      12       8
   0.75666156822947186E-002       1       7      12       8
  -0.20213871127930843E-002       5       7      12       8
  -0.45822216158890872E-002       9       7      12       8
  -0.12499160470502248E-002      10       7      12       8
  -0.89319470203089288E-003      11       7      12       8
  -0.19433732427752077E-002      12       7      12       8
   0.19188950946940876E-003      13       7      12       8
   0.25713269345084000E-002      14       7      12       8
  -0.99932411433172955E-002      18       7      12       8
  -0.38014474777543993E-002      19       7      12       8
  -0.53818659625852320E-003      20       7      12       8
   0.14549492766198810E-002      21       7      12       8
   0.28592648979674725E-003      22       7      12       8
   0.79201157948461808E-003       1       8      12       8
  -0.21158258328578321E-003       5       8      12       8
  -0.20192823230030673E-002       9       8      12       8
   0.19818034494523864E-003      10       8      12       8
  -0.13454935620431097E-002      11       8      12       8
   0.75122702962937063E-002      12       8      12       8
   0.26268830888320368E-002       2       1      13       8
  -0.86398207468665316E-002       3       1      13       8
   0.18200321675883055E-002       4       1      13       8
   0.11192061805336474E-001       6       1      13       8
  -0.33555752715529155E-002       7       1      13       8
  -0.39377811778864988E-003       8       1      13       8
   0.76405582728584901E-003      15       1      13       8
   0.65966492108580485E-002      16       1      13       8
  -0.16686052145746667E-002      17       1      13       8
   0.18514835593559436E-002       1       2      13       8
   0.70460052063093929E-003       5       2      13       8
   0.13576478112972651E-002       9       2      13       8
  -0.70810127966254230E-003      10       2      13       8
  -0.62812767768193481E-002      11       2      13       8
  -0.14866949787799787E-002      12       2      13       8
   0.94687082159594584E-003      13       2      13       8
   0.12183034854790361E-002      14       2      13       8
  -0.69103758390542990E-003      18       2      13       8
  -0.63510085436780826E-003      19       2      13       8
  -0.70688074652689315E-004      20       2      13       8
  -0.35114326984788690E-002      21       2      13       8
   0.35202233060429556E-002      22       2      13       8
  -0.60895361752841314E-002       1       3      13       8
  -0.23174312688187641E-002       5       3      13       8
  -0.58764281783627356E-002       9       3      13       8
   0.20462236852485430E-002      10       3      13       8
  -0.71041122671631801E-003      11       3      13       8
  -0.30517130211545648E-002      12       3      13       8
   0.76769177279599758E-003      13       3      13       8
  -0.40070154490703756E-002      14       3      13       8
  -0.48555137032282236E-002      18       3      13       8
   0.18528153022986848E-002      19       3      13       8
  -0.67244504693102648E-003      20       3      13       8
   0.11227714027188694E-002      21       3      13       8
   0.37370765145492975E-003      22       3      13       8
   0.12827975727358830E-002       1       4      13       8
   0.48818146956117761E-003       5       4      13       8
  -0.73434683392178935E-003       9       4      13       8
  -0.30906125702414401E-003      10       4      13       8
   0.10578128168718633E-002      11       4      13       8
   0.10079546035493782E-003      12       4      13       8
  -0.96749111952984593E-002      13       4      13       8
   0.84409941092577416E-003      14       4      13       8
  -0.92439543048872469E-003      18       4      13       8
  -0.29275193002094291E-003      19       4      13       8
   0.20839696673859620E-003      20       4      13       8
  -0.35670422243325949E-002      21       4      13       8
  -0.56682530149680267E-002      22       4      13       8
   0.69109672376426498E-003       2       5      13       8
  -0.22730184023588688E-002       3       5      13       8
   0.47882535104352357E-003       4       5      13       8
  -0.17485767489767074E-002       6       5      13       8
   0.52425583758426730E-003       7       5      13       8
   0.61521503450990501E-004       8       5      13       8
  -0.48311419417126081E-003      15       5      13       8
  -0.41710952322428652E-002      16       5      13       8
   0.10550634783442359E-002      17       5      13       8
   0.64872343765283403E-002       1       6      13       8
  -0.17330397017521755E-002       5       6      13       8
   0.39558942532014934E-002       9       6      13       8
  -0.11803757321968511E-002      10       6      13       8
   0.13139952722433036E-003      11       6      13       8
   0.21433761331426824E-002      12       6      13       8
  -0.52133998972127250E-003      13       6      13       8
   0.22045157003041053E-002      14       6      13       8
   0.85273113975784208E-002      18       6      13       8
  -0.33756643517013326E-002      19       6      13       8
   0.11888398263989873E-002      20       6      13       8
  -0.24873405830493022E-002      21       6      13       8
  -0.25233658732148710E-003      22       6      13       8
  -0.19449839761222652E-002       1       7      13       8
   0.51959658982114255E-003       5       7      13       8
  -0.19399998247301056E-003       9       7      13       8
   0.35092067364380101E-003      10       7      13       8
   0.29748465101450345E-002      11       7      13       8
   0.90360475028586904E-003      12       7      13       8
   0.33285355313963779E-002      13       7      13       8
  -0.66094784776875358E-003      14       7      13       8
   0.24975784754070422E-002      18       7      13       8
   0.10136492912176148E-002      19       7      13       8
  -0.35386360698238506E-004      20       7      13       8
   0.86320391228399424E-002      21       7      13       8
   0.66154522587154579E-003      22       7      13       8
  -0.22824478660774225E-003       1       8      13       8
   0.60974801366197931E-004       5       8      13       8
   0.80927497747882837E-003       9       8      13       8
  -0.52998548999127107E-004      10       8      13       8
  -0.31537860927725028E-002      11       8      13       8
  -0.73828848854813655E-003      12       8      13       8
   0.61669262992503377E-002      13       8      13       8
   0.36088768202495111E-003       2       1      14       8
   0.24098340633315105E-004       3       1      14       8
  -0.51356583951930293E-003       4       1      14       8
  -0.24749107506917591E-002       8       1      14       8
  -0.16161942172559320E-001      15       1      14       8
   0.62943510917739184E-004      16       1      14       8
  -0.97614261771980567E-002      17       1      14       8
   0.24121789392640633E-002       1       2      14       8
   0.51604284607210341E-002       5       2      14       8
   0.20573796070554183E-002       9       2      14       8
   0.61030547913878486E-002      10       2      14       8
   0.36821922515826397E-003      11       2      14       8
  -0.56021635032995031E-002      12       2      14       8
   0.19238764834883083E-002      13       2      14       8
   0.40816276511788513E-002      14       2      14       8
  -0.26119872247934732E-003      18       2      14       8
  -0.47312007092204563E-002      19       2      14       8
   0.45631681732447547E-002      20       2      14       8
  -0.37964523018714659E-004      21       2      14       8
  -0.16777684662673050E-002      22       2      14       8
   0.16107368758261191E-003       1       3      14       8
   0.34458854944160078E-003       5       3      14       8
  -0.26122011027697857E-003       9       3      14       8
   0.38220554020415337E-003      10       3      14       8
   0.51295972089304342E-002      11       3      14       8
  -0.16058926294799992E-002      12       3      14       8
  -0.63276415744173038E-002      13       3      14       8
   0.27255142908888129E-003      14       3      14       8
  -0.37904159456888721E-004      18       3      14       8
  -0.29629278856116751E-003      19       3      14       8
   0.20063913212436230E-002      20       3      14       8
   0.33278246396094291E-003      21       3      14       8
   0.61091961021614120E-002      22       3      14       8
  -0.34326821438264805E-002       1       4      14       8
  -0.73436138353050436E-002       5       4      14       8
   0.17525756528090778E-002       9       4      14       8
  -0.73846698951016646E-002      10       4      14       8
   0.58512479168007145E-003      11       4      14       8
  -0.49765167340515126E-002      12       4      14       8
   0.13329547632763658E-002      13       4      14       8
  -0.58084125219270257E-002      14       4      14       8
  -0.20655184028773655E-003      18       4      14       8
   0.57247323904688341E-002      19       4      14       8
   0.40828346604076700E-002      20       4      14       8
  -0.13081097047112570E-004      21       4      14       8
  -0.11348183664246004E-002      22       4      14       8
[truncated: 2,912,521 more chars]
