# Supplementary material for: Transcorrelated Theory with Pseudopotentials
Source: J Chem Theory Comput. 2025 May 13;21(10):5155–70. doi: 10.1021/acs.jctc.5c00343 (PMC12120921; doi:10.1021/acs.jctc.5c00343)
Supplement: Supplementary file 1 [file ct5c00343_si_001.zip › FCIDUMP_Be_with_ecp_commutators]

&FCI
 NORB=22,
 NELEC=2,
 MS2=0,
 ISYM=1,
 ORBSYM=1,1,1,1,1,1,1,1,1,1,1,1,1,1,1,1,1,1,1,1,1,1,
 ST=1,
 III=0,
 OCC=1,
 CLOSED=1,
 IUHF=0,
 /
   0.32020594289497883            1       1       1       1
  -0.28763138325302105E-009       1       1       2       1
   0.23148443317208021E-001       2       1       2       1
   0.31310999254257061E-008       1       1       3       1
   0.35557761927320672E-008       2       1       3       1
   0.23148446728934957E-001       3       1       3       1
   0.10856395133312429E-009       1       1       4       1
  -0.18010214759187236E-008       2       1       4       1
   0.60585405441286586E-009       3       1       4       1
   0.23148438792804558E-001       4       1       4       1
  -0.32721282394367952E-001       1       1       5       1
  -0.70519556643777018E-009       3       1       5       1
   0.64139218315453208E-002       5       1       5       1
  -0.43661263919418958E-008       1       1       6       1
   0.21491729532925777E-002       2       1       6       1
  -0.29087429112322528E-001       3       1       6       1
   0.14536141798514665E-003       4       1       6       1
   0.97754024433721127E-009       5       1       6       1
   0.38624986354882436E-001       6       1       6       1
  -0.23775913432708771E-001       2       1       7       1
  -0.18406586092676210E-002       3       1       7       1
  -0.16793929377079686E-001       4       1       7       1
   0.68684255760052861E-008       6       1       7       1
   0.38624975350965284E-001       7       1       7       1
  -0.22100487458900401E-009       1       1       8       1
   0.16757248368893040E-001       2       1       8       1
   0.11189705492516326E-002       3       1       8       1
  -0.23846609851871856E-001       4       1       8       1
  -0.31494747057833703E-008       6       1       8       1
  -0.60709024575430349E-008       7       1       8       1
   0.38624978148351460E-001       8       1       8       1
   0.23148408953635684E-008       1       1       9       1
   0.13057130771412325E-008       2       1       9       1
  -0.19593647727786458E-008       3       1       9       1
  -0.18565796217202736E-008       4       1       9       1
  -0.46136839544332498E-009       5       1       9       1
   0.28934702412656179E-008       6       1       9       1
   0.30170721578450691E-008       8       1       9       1
   0.12780951909947642E-001       9       1       9       1
  -0.13895113293648051E-009       1       1      10       1
   0.14396285914256334E-008       2       1      10       1
   0.31615835858412405E-009       4       1      10       1
  -0.19047205075886291E-008       7       1      10       1
   0.85782359555393414E-009       8       1      10       1
  -0.52352370712503399E-008       9       1      10       1
   0.12780473180560997E-001      10       1      10       1
   0.47762857878708631E-008       1       1      11       1
  -0.18001479996452888E-008       2       1      11       1
  -0.10841581072828661E-008       3       1      11       1
   0.82974793601505231E-009       4       1      11       1
  -0.93740847203454872E-009       5       1      11       1
   0.13582893478059631E-008       6       1      11       1
   0.14830691166637533E-008       7       1      11       1
  -0.25127556751042531E-008       8       1      11       1
  -0.61460195441231563E-006       9       1      11       1
  -0.59013917625319709E-008      10       1      11       1
   0.12782748380810772E-001      11       1      11       1
  -0.33469109004480637E-008       1       1      12       1
   0.47256057931113347E-009       2       1      12       1
   0.27001616203756584E-008       3       1      12       1
   0.24687437179596196E-008       4       1      12       1
   0.55578462110941363E-009       5       1      12       1
  -0.37778377962198644E-008       6       1      12       1
  -0.27585225901031762E-008       7       1      12       1
  -0.23158077423434539E-008       8       1      12       1
  -0.71269306816126334E-006       9       1      12       1
   0.76569164860115571E-008      10       1      12       1
  -0.22601775224252084E-006      11       1      12       1
   0.12782671318086176E-001      12       1      12       1
   0.89473051385445224E-009       1       1      13       1
   0.14499115335767033E-008       2       1      13       1
  -0.12010074794744720E-008       3       1      13       1
   0.37030268328733408E-008       4       1      13       1
  -0.22529491166216806E-009       5       1      13       1
   0.17393743876006024E-008       6       1      13       1
  -0.45858088125332991E-008       7       1      13       1
  -0.31796072582694610E-008       8       1      13       1
  -0.20257412878891668E-006       9       1      13       1
  -0.46735246441560890E-008      10       1      13       1
  -0.66991615435956980E-007      11       1      13       1
  -0.88671032386488055E-007      12       1      13       1
   0.12782891691660102E-001      13       1      13       1
  -0.62003382394642245E-001       1       1      14       1
  -0.22588299597884469E-008       3       1      14       1
   0.14026323284302604E-001       5       1      14       1
   0.31364087118693126E-008       6       1      14       1
  -0.15706336445229339E-009       8       1      14       1
  -0.14086775146234723E-008       9       1      14       1
   0.63347209764333238E-009      10       1      14       1
  -0.27272508163347284E-008      11       1      14       1
   0.13287359678740984E-008      12       1      14       1
  -0.82844101307246874E-009      13       1      14       1
   0.36239973052070724E-001      14       1      14       1
   0.89901866359316535E-009       1       1      15       1
   0.19854668960520183E-001       2       1      15       1
   0.16045680854500563E-002       3       1      15       1
  -0.87515254666245875E-002       4       1      15       1
  -0.31728763257146199E-009       5       1      15       1
  -0.26890251980569925E-003       6       1      15       1
  -0.16726836782595386E-001       7       1      15       1
   0.27697536638446311E-001       8       1      15       1
   0.44854837038829054E-008       9       1      15       1
   0.10803851095907910E-008      10       1      15       1
  -0.27574741503484557E-008      11       1      15       1
  -0.84228720475770541E-009      12       1      15       1
   0.16310264031730830E-009      13       1      15       1
  -0.11192894771535259E-008      14       1      15       1
   0.48373728396273671E-001      15       1      15       1
  -0.86203637384633084E-008       1       1      16       1
   0.19440562788755719E-002       2       1      16       1
  -0.21665655095151320E-001       3       1      16       1
   0.43819358143813855E-003       4       1      16       1
   0.19267310887426542E-008       5       1      16       1
   0.32349864266126217E-001       6       1      16       1
  -0.69864768478840246E-003       7       1      16       1
  -0.10787263422550362E-003       8       1      16       1
   0.25374164753957247E-008       9       1      16       1
   0.36525647915107247E-009      10       1      16       1
   0.53781495058059575E-009      11       1      16       1
  -0.33984114522208291E-008      12       1      16       1
   0.60784528049887812E-008      13       1      16       1
   0.61533650458034814E-008      14       1      16       1
  -0.13329151214245250E-007      15       1      16       1
   0.48373746147458846E-001      16       1      16       1
  -0.11605179093275762E-008       1       1      17       1
  -0.86824170117308554E-002       2       1      17       1
  -0.11818625885379880E-002       3       1      17       1
  -0.19914569836174824E-001       4       1      17       1
   0.33907906792151662E-009       5       1      17       1
   0.65381147733078104E-003       6       1      17       1
   0.27690017286927521E-001       7       1      17       1
   0.16728640511908224E-001       8       1      17       1
   0.47738795979675924E-008       9       1      17       1
  -0.33641036806970170E-008      10       1      17       1
   0.72494192723383761E-009      11       1      17       1
  -0.51347446766283384E-008      12       1      17       1
  -0.56644057428887148E-008      13       1      17       1
   0.65236350853670895E-009      14       1      17       1
   0.21302969809976085E-008      15       1      17       1
   0.17327802056207073E-007      16       1      17       1
   0.48373711810872563E-001      17       1      17       1
   0.25889868626785124E-007       1       1      18       1
   0.69476127679469227E-008       2       1      18       1
  -0.76465799932109522E-008       3       1      18       1
  -0.14618759206345702E-007       4       1      18       1
  -0.53565845427231386E-008       5       1      18       1
   0.11138759755223182E-007       6       1      18       1
   0.37929793048506149E-008       7       1      18       1
   0.21482969383230000E-007       8       1      18       1
   0.17573712480502272E-001       9       1      18       1
  -0.31629998879808217E-007      10       1      18       1
   0.53451255795134243E-002      11       1      18       1
   0.62728414342611959E-002      12       1      18       1
   0.18650177237360312E-002      13       1      18       1
  -0.16166969546665993E-007      14       1      18       1
   0.25838774051115598E-007      15       1      18       1
   0.84126592963897632E-008      16       1      18       1
   0.49386848067848261E-007      17       1      18       1
   0.59216386425962775E-001      18       1      18       1
  -0.57317357202360652E-008       1       1      19       1
   0.79186491043463629E-008       2       1      19       1
  -0.16704739892927756E-008       3       1      19       1
   0.10577002635529227E-007       4       1      19       1
   0.14277492000017577E-008       5       1      19       1
   0.31914272103765200E-008       6       1      19       1
  -0.17633332698411166E-007       7       1      19       1
  -0.54565157783445654E-008       8       1      19       1
  -0.36250701208984481E-007       9       1      19       1
   0.19499509211404680E-001      10       1      19       1
  -0.44780017205451034E-007      11       1      19       1
   0.58744208374782354E-007      12       1      19       1
  -0.30165193295661500E-007      13       1      19       1
   0.69987710231014060E-008      14       1      19       1
  -0.91629866805573991E-008      15       1      19       1
   0.72364423549094135E-008      16       1      19       1
  -0.32549845990462231E-007      17       1      19       1
  -0.18261841106322398E-006      18       1      19       1
   0.59216200596417301E-001      19       1      19       1
  -0.37909048946364330E-007       1       1      20       1
   0.44358504095310392E-008       2       1      20       1
   0.17520707575037907E-007       3       1      20       1
   0.22966838720604880E-007       4       1      20       1
   0.62947123779486210E-008       5       1      20       1
  -0.24272221498490935E-007       6       1      20       1
  -0.24931604671720957E-007       7       1      20       1
  -0.21901864668292560E-007       8       1      20       1
  -0.48692859138582184E-002       9       1      20       1
   0.74028131379330423E-007      10       1      20       1
  -0.51115927786647228E-002      11       1      20       1
   0.18168453353036667E-001      12       1      20       1
  -0.57711793226659566E-003      13       1      20       1
   0.15035193953413993E-007      14       1      20       1
  -0.91168659943488925E-008      15       1      20       1
  -0.93849090780059526E-008      16       1      20       1
  -0.45635112800716637E-007      17       1      20       1
  -0.33971619301510703E-006      18       1      20       1
   0.50177235697790155E-006      19       1      20       1
   0.59221740682590354E-001      20       1      20       1
   0.28894163437720531E-007       1       1      21       1
  -0.21149725421884303E-008       2       1      21       1
  -0.12312209851968081E-007       3       1      21       1
   0.24861720598318310E-007       4       1      21       1
  -0.59342404752467105E-008       5       1      21       1
   0.16560790936009250E-007       6       1      21       1
  -0.16383639167560280E-007       7       1      21       1
  -0.31065583586827488E-007       8       1      21       1
  -0.63561318806824776E-002       9       1      21       1
  -0.32673860742111784E-007      10       1      21       1
   0.13712632934506452E-001      11       1      21       1
   0.25373039621207961E-002      12       1      21       1
   0.12057664687830368E-001      13       1      21       1
  -0.17315841462952210E-007      14       1      21       1
  -0.11600934107889205E-007      15       1      21       1
   0.45103564748556273E-007      16       1      21       1
  -0.30527662825282556E-007      17       1      21       1
  -0.13641435123238952E-006      18       1      21       1
  -0.17234821297868474E-006      19       1      21       1
  -0.50921564236181724E-006      20       1      21       1
   0.59221483884432102E-001      21       1      21       1
  -0.10991173482043527E-007       1       1      22       1
   0.13108065048697927E-007       2       1      22       1
  -0.20521205337570745E-007       3       1      22       1
   0.89920847069347490E-008       4       1      22       1
   0.18206229444751995E-008       5       1      22       1
   0.29535574834550193E-007       6       1      22       1
  -0.20686384674107155E-007       7       1      22       1
  -0.77893841448484915E-009       8       1      22       1
   0.27008662147257377E-002       9       1      22       1
  -0.78242820330564451E-008      10       1      22       1
  -0.11727243075743535E-001      11       1      22       1
  -0.20927874522474682E-002      12       1      22       1
   0.15200674844043615E-001      13       1      22       1
   0.36824654657797207E-008      14       1      22       1
   0.84770613023246539E-008      15       1      22       1
   0.63778941628063379E-007      16       1      22       1
  -0.78978813009296311E-008      17       1      22       1
   0.35113219682444784E-006      18       1      22       1
  -0.18916587036785268E-007      19       1      22       1
  -0.23981042210936632E-006      20       1      22       1
  -0.62506295795657754E-006      21       1      22       1
   0.59221580049078550E-001      22       1      22       1
   0.29699666076783921E-009       1       1       1       2
   0.19720958870902250E-001       2       1       1       2
   0.23144738788103928E-008       3       1       1       2
  -0.71244651300687093E-009       4       1       1       2
   0.18271155373860608E-002       6       1       1       2
  -0.20213039967901764E-001       7       1       1       2
   0.14246136091623339E-001       8       1       1       2
   0.51046452335144115E-009       9       1       1       2
   0.83301299245342523E-009      10       1       1       2
  -0.76222352026365580E-009      11       1       1       2
   0.15216076610835752E-009      12       1       1       2
   0.41578113974920804E-009      13       1       1       2
  -0.21614571651503337E-009      14       1       1       2
   0.17036239881092458E-001      15       1       1       2
   0.16680929454491946E-002      16       1       1       2
  -0.74499239139076507E-002      17       1       1       2
   0.48661077616940632E-008      18       1       1       2
   0.67972554759434487E-008      19       1       1       2
   0.18736469281548481E-008      20       1       1       2
  -0.20094147149030019E-008      21       1       1       2
   0.65291433904316390E-008      22       1       1       2
   0.16293474424596471E-001       1       2       1       2
   0.18238862315159260            1       1       2       2
   0.45392338892308945E-009       2       1       2       2
   0.58619776271531988E-009       3       1       2       2
   0.30732795086301261E-009       4       1       2       2
  -0.84090515121525589E-002       5       1       2       2
  -0.67761339653948034E-009       6       1       2       2
  -0.75529989636722503E-009       7       1       2       2
   0.12630417031347212E-009       8       1       2       2
  -0.17803027215983166E-002       9       1       2       2
   0.60782521769789193E-003      10       1       2       2
  -0.16024559137701490E-002      11       1       2       2
  -0.82840992015275807E-002      12       1       2       2
   0.11674417853332042E-002      13       1       2       2
  -0.11834400520873724E-001      14       1       2       2
   0.55481558300540371E-009      15       1       2       2
  -0.20289547659127505E-008      16       1       2       2
  -0.19197355711809432E-008      17       1       2       2
  -0.58340511499821611E-002      18       1       2       2
   0.77135914255626692E-003      19       1       2       2
  -0.87405654470508083E-002      20       1       2       2
  -0.11453018466056962E-002      21       1       2       2
   0.31928300597222382E-002      22       1       2       2
   0.83548769403882579E-009       1       2       2       2
   0.14863907129249648            2       2       2       2
   0.18355430290899707E-008       1       1       3       2
   0.36124752001995148E-009       2       1       3       2
  -0.40588314269274150E-009       3       1       3       2
  -0.39491881109886311E-009       5       1       3       2
   0.60145310443068747E-009       6       1       3       2
  -0.38864843730281960E-009       7       1       3       2
   0.12403000748817950E-009       8       1       3       2
  -0.29623781583989917E-002       9       1       3       2
   0.31759233195046435E-003      10       1       3       2
   0.69094322258210997E-002      11       1       3       2
  -0.64759529258486329E-003      12       1       3       2
   0.20440545076082166E-003      13       1       3       2
  -0.12932770727053470E-008      14       1       3       2
   0.92127008194909975E-009      15       1       3       2
   0.93626632077149756E-009      16       1       3       2
  -0.88448673422574710E-009      17       1       3       2
  -0.12241664433315460E-002      18       1       3       2
   0.40303872632640146E-003      19       1       3       2
  -0.21328565393594441E-002      20       1       3       2
   0.74439735214587195E-002      21       1       3       2
  -0.55028874552052126E-002      22       1       3       2
   0.10420076267748300E-008       1       2       3       2
  -0.11602810870905057E-006       2       2       3       2
   0.66700517110242141E-002       3       2       3       2
  -0.28422167474561073E-009       1       1       4       2
   0.29472786139857905E-009       2       1       4       2
   0.15477740591817511E-009       4       1       4       2
  -0.36537291354278467E-009       7       1       4       2
  -0.36769129814629704E-002       9       1       4       2
  -0.63417600186842721E-002      10       1       4       2
  -0.12111387261977587E-002      11       1       4       2
   0.37535679978962534E-003      12       1       4       2
  -0.13085145833847756E-002      13       1       4       2
   0.15644539949434573E-009      14       1       4       2
   0.10714152954063337E-008      15       1       4       2
  -0.29687953790152709E-009      16       1       4       2
  -0.11000808189310962E-008      17       1       4       2
  -0.46324122274540580E-002      18       1       4       2
  -0.80483069926112830E-002      19       1       4       2
   0.20607425466774832E-002      20       1       4       2
  -0.52460809535788194E-003      21       1       4       2
  -0.10673829021084680E-002      22       1       4       2
   0.53639030016138225E-009       1       2       4       2
  -0.33186127749722547E-006       2       2       4       2
  -0.36554096634135585E-007       3       2       4       2
   0.66686988518858802E-002       4       2       4       2
   0.75961705168306375E-002       2       1       5       2
  -0.42281190075080320E-009       3       1       5       2
   0.10294387533230746E-009       4       1       5       2
   0.33696724354842131E-003       6       1       5       2
  -0.37277929117881473E-002       7       1       5       2
   0.26273453794521434E-002       8       1       5       2
  -0.12083432716307277E-009      10       1       5       2
  -0.46279840280312933E-002      15       1       5       2
  -0.45314672650355195E-003      16       1       5       2
   0.20238111562101910E-002      17       1       5       2
  -0.37922589040376240E-009      18       1       5       2
  -0.75052805972785296E-009      19       1       5       2
  -0.19107550159296533E-009      20       1       5       2
  -0.14671738566041430E-009      21       1       5       2
  -0.45705484421841499E-009      22       1       5       2
   0.73648909172338520E-002       1       2       5       2
  -0.19533652939351151E-009       2       2       5       2
  -0.23289268403660205E-009       3       2       5       2
  -0.12600400000603367E-009       4       2       5       2
   0.16986785883043240E-001       5       2       5       2
   0.55793550508171814E-002       1       1       6       2
  -0.43759211957042264E-009       2       1       6       2
   0.59556501749874561E-009       3       1       6       2
  -0.77666090722105065E-003       5       1       6       2
  -0.86314905322139324E-009       6       1       6       2
   0.43943651900340503E-009       7       1       6       2
  -0.15956907808654403E-009       8       1       6       2
   0.17739900110385629E-002       9       1       6       2
  -0.19197778358000264E-003      10       1       6       2
  -0.44367404628725075E-002      11       1       6       2
   0.23576897112356616E-004      12       1       6       2
  -0.78648305725900457E-004      13       1       6       2
  -0.12235318069419244E-002      14       1       6       2
  -0.11784050428652925E-008      15       1       6       2
  -0.14350580183205927E-008      16       1       6       2
   0.99597720965398238E-009      17       1       6       2
   0.10073179119624675E-002      18       1       6       2
  -0.50534082136886882E-003      19       1       6       2
   0.19590208962458897E-002      20       1       6       2
  -0.98533292911639273E-002      21       1       6       2
   0.75012688176363546E-002      22       1       6       2
  -0.13405608694840888E-008       1       2       6       2
   0.22680752626336158E-002       2       2       6       2
  -0.58537112449833135E-003       3       2       6       2
   0.29240911435075098E-005       4       2       6       2
   0.29888572279057936E-009       5       2       6       2
   0.39904658060029106E-002       6       2       6       2
  -0.61723288322013799E-001       1       1       7       2
  -0.74328925760600431E-009       2       1       7       2
  -0.65402343415334578E-009       3       1       7       2
  -0.43301303894962769E-009       4       1       7       2
   0.85920463387022580E-002       5       1       7       2
   0.73857131407529027E-009       6       1       7       2
   0.10992376975588842E-008       7       1       7       2
  -0.20181602740024612E-009       8       1       7       2
   0.23750157209513206E-002       9       1       7       2
   0.19833709646484925E-002      10       1       7       2
   0.99142492110945615E-003      11       1       7       2
   0.41602411168510552E-002      12       1       7       2
  -0.13356170216162911E-003      13       1       7       2
   0.13535701353131341E-001      14       1       7       2
  -0.15168285259848131E-008      15       1       7       2
   0.23619015164634799E-008      16       1       7       2
   0.29576192045464792E-008      17       1       7       2
   0.98392145804763777E-002      18       1       7       2
   0.52210170839631764E-002      19       1       7       2
   0.79673042552718121E-002      20       1       7       2
   0.10047897854738902E-002      21       1       7       2
  -0.21526164774507781E-002      22       1       7       2
  -0.14322133603008109E-008       1       2       7       2
  -0.25091279236589843E-001       2       2       7       2
  -0.37045131157938875E-004       3       2       7       2
  -0.33797403207550740E-003       4       2       7       2
   0.33399937229385473E-009       5       2       7       2
  -0.17193583213121434E-002       6       2       7       2
   0.22854020832748741E-001       7       2       7       2
   0.43502526185940193E-001       1       1       8       2
   0.33915926598694706E-009       3       1       8       2
  -0.60556676921926563E-002       5       1       8       2
  -0.38521316565120755E-009       6       1       8       2
  -0.21130157907873410E-009       7       1       8       2
   0.11826104740420248E-009       8       1       8       2
   0.11825733241798502E-002       9       1       8       2
   0.35078270681980534E-002      10       1       8       2
   0.21164995906602642E-003      11       1       8       2
  -0.32201252564542943E-002      12       1       8       2
   0.11058451184810484E-002      13       1       8       2
  -0.95399520699340577E-002      14       1       8       2
  -0.61476031476389072E-009      15       1       8       2
  -0.11639621790816752E-008      16       1       8       2
  -0.29517381595728295E-009      17       1       8       2
   0.50981525733176858E-003      18       1       8       2
   0.92339143261097531E-002      19       1       8       2
  -0.89057196276292570E-002      20       1       8       2
   0.74107949197284073E-004      21       1       8       2
   0.32744445128011952E-002      22       1       8       2
   0.13110531191387960E-009       1       2       8       2
   0.17684311170180229E-001       2       2       8       2
   0.22518921020212723E-004       3       2       8       2
  -0.47990318808238214E-003       4       2       8       2
   0.12117966012053060E-002       6       2       8       2
  -0.13405930322709139E-001       7       2       8       2
   0.13282339599397338E-001       8       2       8       2
  -0.40366198151206905E-002       2       1       9       2
  -0.67153701993028139E-002       3       1       9       2
  -0.83356804603771546E-002       4       1       9       2
   0.68475936437783292E-002       6       1       9       2
   0.91696181181014236E-002       7       1       9       2
   0.45647012888906831E-002       8       1       9       2
   0.18066355990122053E-007       9       1       9       2
  -0.12657357118631044E-007      10       1       9       2
   0.19725251792705111E-007      11       1       9       2
   0.15753515844744275E-007      12       1       9       2
  -0.18557496606010726E-007      13       1       9       2
  -0.19835353843763852E-009      14       1       9       2
  -0.19651730645954882E-003      15       1       9       2
   0.14615322979323955E-002      16       1       9       2
   0.22803334239649138E-002      17       1       9       2
   0.18495139046881949E-006      18       1       9       2
  -0.11410375569064265E-006      19       1       9       2
   0.39105413627796853E-007      20       1       9       2
  -0.54229952322018039E-008      21       1       9       2
  -0.22276676877011198E-006      22       1       9       2
  -0.35703832427712015E-002       1       2       9       2
  -0.97746371577286520E-009       2       2       9       2
   0.38517772715040883E-009       3       2       9       2
  -0.22845377972389358E-009       4       2       9       2
  -0.30383127890591180E-002       5       2       9       2
  -0.64030044698186785E-009       6       2       9       2
   0.12259859860967708E-008       7       2       9       2
  -0.52257481460929761E-009       8       2       9       2
   0.12750394060189492E-001       9       2       9       2
   0.28551230217117880E-009       1       1      10       2
   0.13779797822656417E-002       2       1      10       2
   0.72000256582670935E-003       3       1      10       2
  -0.14377141266561304E-001       4       1      10       2
  -0.74115001095500794E-003       6       1      10       2
   0.76569430380261528E-002       7       1      10       2
   0.13542240500390544E-001       8       1      10       2
  -0.12696123888779197E-007       9       1      10       2
   0.13770291801722369E-007      10       1      10       2
   0.10742446686681412E-007      11       1      10       2
  -0.78415508045398790E-008      12       1      10       2
   0.31270990344922013E-009      13       1      10       2
  -0.35009871894521852E-009      14       1      10       2
   0.16839536891839440E-002      15       1      10       2
  -0.20971095135964736E-003      16       1      10       2
   0.29841453723093610E-002      17       1      10       2
  -0.10521949177020640E-006      18       1      10       2
   0.11996099012878380E-006      19       1      10       2
  -0.62621149139835306E-007      20       1      10       2
   0.98117707184984506E-007      21       1      10       2
  -0.10820329253585712E-007      22       1      10       2
   0.12188163211990263E-002       1       2      10       2
   0.14740637792105368E-008       2       2      10       2
   0.14456749240667628E-008       3       2      10       2
  -0.14997629425366437E-008       4       2      10       2
   0.10371813356546316E-002       5       2      10       2
  -0.19188100862107267E-008       6       2      10       2
  -0.62851650601800194E-009       7       2      10       2
   0.29904363298864730E-008       8       2      10       2
   0.76114008903946373E-002       9       2      10       2
   0.18192106358927783E-001      10       2      10       2
  -0.36327871434080816E-002       2       1      11       2
   0.15662353911980429E-001       3       1      11       2
  -0.27456764827952056E-002       4       1      11       2
  -0.17125173954366895E-001       6       1      11       2
   0.38275201809737287E-002       7       1      11       2
   0.81697721300346240E-003       8       1      11       2
   0.19001389927094588E-007       9       1      11       2
   0.11030018935709805E-007      10       1      11       2
  -0.41261862580090108E-007      11       1      11       2
   0.93155558916110762E-008      12       1      11       2
  -0.51947843595133921E-008      13       1      11       2
   0.13349277283837003E-009      14       1      11       2
  -0.25065811551258746E-003      15       1      11       2
  -0.37912134490870491E-002      16       1      11       2
   0.73878500268319334E-003      17       1      11       2
   0.73359902087847857E-007      18       1      11       2
   0.64682194749077119E-007      19       1      11       2
   0.10448261652820901E-006      20       1      11       2
  -0.28727509253281787E-006      21       1      11       2
   0.20227922250099243E-006      22       1      11       2
  -0.32131774706451923E-002       1       2      11       2
  -0.16821859268839980E-008       2       2      11       2
  -0.28004295803107091E-008       3       2      11       2
  -0.10843377536642043E-008       4       2      11       2
  -0.27343282545777372E-002       5       2      11       2
   0.37602191488325584E-008       6       2      11       2
   0.30645829578124428E-008       7       2      11       2
  -0.27844325564737124E-009       8       2      11       2
  -0.47036612593432791E-002       9       2      11       2
   0.31814650344580168E-002      10       2      11       2
   0.22152172284810177E-001      11       2      11       2
  -0.30128855684891884E-009       1       1      12       2
  -0.18778899277935499E-001       2       1      12       2
  -0.14680506007157027E-002       3       1      12       2
   0.85058445755459256E-003       4       1      12       2
   0.91077339301486466E-004       6       1      12       2
   0.16058850122551181E-001       7       1      12       2
  -0.12429242446686407E-001       8       1      12       2
   0.15788986544791298E-007       9       1      12       2
  -0.80094337006776165E-008      10       1      12       2
   0.88775170477877361E-008      11       1      12       2
   0.23241099304869900E-007      12       1      12       2
   0.13518371704183168E-007      13       1      12       2
   0.23785419906558540E-009      14       1      12       2
  -0.41736686837846870E-002      15       1      12       2
  -0.47174532816393158E-004      16       1      12       2
   0.16128379318634987E-002      17       1      12       2
   0.19695887100513809E-006      18       1      12       2
  -0.80986567577715725E-007      19       1      12       2
   0.13333128213294344E-006      20       1      12       2
   0.92218285956599068E-007      21       1      12       2
   0.45005981120755138E-007      22       1      12       2
  -0.16609778631700843E-001       1       2      12       2
  -0.10970015860183716E-008       2       2      12       2
   0.16651121951879344E-008       3       2      12       2
   0.82472656965397725E-009       4       2      12       2
  -0.14134441946482888E-001       5       2      12       2
  -0.24709871432222536E-008       6       2      12       2
   0.46471251526520845E-009       7       2      12       2
  -0.17835742717426992E-008       8       2      12       2
   0.54645074260184006E-002       9       2      12       2
  -0.27240230201755859E-002      10       2      12       2
   0.29829582894463722E-002      11       2      12       2
   0.28375665290450047E-001      12       2      12       2
  -0.14290943720715728E-009       1       1      13       2
   0.26462650157336571E-002       2       1      13       2
   0.46332987500133138E-003       3       1      13       2
  -0.29662498205903893E-002       4       1      13       2
  -0.30355454297672347E-003       6       1      13       2
  -0.51526429630542104E-003       7       1      13       2
   0.42684303142392120E-002       8       1      13       2
  -0.18223365266062291E-007       9       1      13       2
   0.90779894811159152E-009      10       1      13       2
  -0.56592888944346418E-008      11       1      13       2
   0.12965615890431837E-007      12       1      13       2
  -0.14056623397594791E-007      13       1      13       2
   0.86424538528005637E-003      15       1      13       2
  -0.67541902797338890E-004      16       1      13       2
   0.38781761441995159E-003      17       1      13       2
  -0.12507835738602285E-006      18       1      13       2
   0.51213523777442601E-007      19       1      13       2
   0.13996131988163203E-006      20       1      13       2
  -0.20434036331620792E-007      21       1      13       2
  -0.10858647081793663E-006      22       1      13       2
   0.23405931042533110E-002       1       2      13       2
  -0.10902097809726713E-008       2       2      13       2
   0.41765038799900417E-009       3       2      13       2
   0.20689226165079264E-008       4       2      13       2
   0.19917725811756546E-002       5       2      13       2
  -0.70546945197507267E-009       6       2      13       2
  -0.49270364789982698E-009       7       2      13       2
  -0.32596770294119489E-008       8       2      13       2
   0.76013576480584203E-003       9       2      13       2
   0.32428337183312843E-002      10       2      13       2
   0.40248934518466006E-003      11       2      13       2
  -0.36788669835398856E-002      12       2      13       2
   0.47635187931853269E-002      13       2      13       2
  -0.36667585474148436E-009       1       1      14       2
   0.51350021421411153E-002       2       1      14       2
  -0.11762289996083468E-008       3       1      14       2
   0.16740378947574512E-009       4       1      14       2
   0.29366401971434784E-003       6       1      14       2
  -0.32487264434045869E-002       7       1      14       2
   0.22896996111940971E-002       8       1      14       2
  -0.19628857905129687E-009      10       1      14       2
  -0.11877833287509874E-009      11       1      14       2
   0.28995861428435170E-009      14       1      14       2
  -0.92823317962475917E-002      15       1      14       2
  -0.90887413597125221E-003      16       1      14       2
   0.40591512355670038E-002      17       1      14       2
   0.49520462692474995E-009      18       1      14       2
  -0.46882366746199114E-009      19       1      14       2
   0.86494212385359712E-009      20       1      14       2
  -0.16660436437006702E-008      21       1      14       2
   0.13323592094936481E-008      22       1      14       2
   0.45781796965127641E-002       1       2      14       2
  -0.60428065064148281E-009       2       2      14       2
  -0.69164162902139563E-009       3       2      14       2
  -0.27581528837871886E-009       4       2      14       2
   0.57704104265767341E-002       5       2      14       2
   0.88708142578620688E-009       6       2      14       2
   0.94495289917594884E-009       7       2      14       2
  -0.22498641226948333E-009       8       2      14       2
  -0.22773291324564475E-002       9       2      14       2
   0.77757070321013910E-003      10       2      14       2
  -0.20499824332549568E-002      11       2      14       2
  -0.10597914142498163E-001      12       2      14       2
   0.14935514076608550E-002      13       2      14       2
   0.99154690018420887E-002      14       2      14       2
   0.26514596149351644E-001       1       1      15       2
   0.80633247056657373E-009       2       1      15       2
   0.23459448131644626E-008       3       1      15       2
   0.16041793861670784E-008       4       1      15       2
  -0.76771622025273807E-002       5       1      15       2
  -0.29658554924654899E-008       6       1      15       2
  -0.23574683813964661E-008       7       1      15       2
  -0.80872363843814544E-009       8       1      15       2
   0.11969205519342285E-003       9       1      15       2
  -0.10303191271385881E-002      10       1      15       2
   0.15329223809778546E-003      11       1      15       2
   0.25553582081022427E-002      12       1      15       2
  -0.52924788651751396E-003      13       1      15       2
  -0.19918300491730163E-001      14       1      15       2
  -0.98563298232400909E-009      15       1      15       2
  -0.69716124688953505E-008      16       1      15       2
  -0.64689625405942388E-008      17       1      15       2
  -0.22340646851217909E-002      18       1      15       2
   0.24983601005600037E-002      19       1      15       2
  -0.56400496101057180E-002      20       1      15       2
  -0.17941672328358621E-003      21       1      15       2
   0.18483505548791373E-002      22       1      15       2
   0.18001205060832218E-008       1       2      15       2
  -0.13714109028789348E-002       2       2      15       2
  -0.13665437540677985E-003       3       2      15       2
   0.74543759976701367E-003       4       2      15       2
  -0.40443315908900410E-009       5       2      15       2
   0.52022532307764529E-003       6       2      15       2
  -0.57159913164122455E-002       7       2      15       2
   0.39967999700644226E-002       8       2      15       2
  -0.95783420430844413E-009       9       2      15       2
   0.39831254660295537E-008      10       2      15       2
  -0.21055870685687893E-008      11       2      15       2
  -0.13492273135032494E-008      12       2      15       2
  -0.26428771487127107E-008      13       2      15       2
  -0.13552245108341288E-008      14       2      15       2
   0.15778512094997341E-001      15       2      15       2
   0.25961652070147292E-002       1       1      16       2
  -0.21912401211154081E-008       2       1      16       2
   0.11775282855750347E-008       3       1      16       2
   0.39547313580078868E-009       4       1      16       2
  -0.75170631682579822E-003       5       1      16       2
  -0.18004478904020497E-008       6       1      16       2
   0.19374999069732963E-008       7       1      16       2
  -0.20389152658465632E-008       8       1      16       2
  -0.89479061703992568E-003       9       1      16       2
   0.12831325991231781E-003      10       1      16       2
   0.23214166356588795E-002      11       1      16       2
   0.28930457527622528E-004      12       1      16       2
   0.41371031338732439E-004      13       1      16       2
  -0.19502920708542016E-002      14       1      16       2
  -0.59098346981581830E-008      15       1      16       2
  -0.36239558024955599E-008      16       1      16       2
   0.20362406834374302E-008      17       1      16       2
   0.38031396211850115E-003      18       1      16       2
  -0.31111614451006538E-003      19       1      16       2
   0.87122376546870987E-003      20       1      16       2
  -0.47358830121859768E-002      21       1      16       2
   0.36144425592796268E-002      22       1      16       2
  -0.26889597432248661E-008       1       2      16       2
  -0.13431786449641405E-003       2       2      16       2
   0.18456358651735873E-002       3       2      16       2
  -0.37323778041949506E-004       4       2      16       2
   0.59611072371767168E-009       5       2      16       2
  -0.14073693433125237E-004       6       2      16       2
  -0.56153750708125630E-003       7       2      16       2
   0.39696959494686223E-003       8       2      16       2
  -0.14885379844352792E-008       9       2      16       2
  -0.20271533640734696E-008      10       2      16       2
   0.40770663147829785E-008      11       2      16       2
  -0.25710070574604413E-008      12       2      16       2
  -0.30960614339815918E-009      13       2      16       2
   0.17374270985716044E-008      14       2      16       2
   0.12409351026597564E-002      15       2      16       2
   0.32276926332492537E-002      16       2      16       2
  -0.11594798379257998E-001       1       1      17       2
  -0.26922921576148939E-008       2       1      17       2
  -0.85342656883640859E-009       3       1      17       2
  -0.12196272224178062E-008       4       1      17       2
   0.33572130442862244E-002       5       1      17       2
   0.82648420511704093E-009       6       1      17       2
   0.37724872917701158E-008       7       1      17       2
  -0.82648997292655154E-009       8       1      17       2
  -0.13950749606829057E-002       9       1      17       2
  -0.18258133390605022E-002      10       1      17       2
  -0.45201221985899587E-003      11       1      17       2
  -0.98712691548061672E-003      12       1      17       2
  -0.23734096774318572E-003      13       1      17       2
   0.87102470043383604E-002      14       1      17       2
  -0.64890467305617687E-008      15       1      17       2
   0.26458556462224916E-008      16       1      17       2
   0.81490933264806660E-008      17       1      17       2
   0.41743642828993453E-002      18       1      17       2
   0.44274796231043197E-002      19       1      17       2
   0.10809379350303695E-002      20       1      17       2
   0.33530490264510620E-003      21       1      17       2
   0.11332574965956799E-005      22       1      17       2
  -0.26020237763154269E-008       1       2      17       2
   0.59958771210397220E-003       2       2      17       2
   0.10064788883668883E-003       3       2      17       2
   0.16959916694283136E-002       4       2      17       2
   0.62304307130428120E-009       5       2      17       2
  -0.22856491999248346E-003       6       2      17       2
   0.24591663392354458E-002       7       2      17       2
  -0.18052928498574834E-002       8       2      17       2
   0.18211877148930185E-008       9       2      17       2
   0.15665611166094897E-008      10       2      17       2
   0.32500288763011401E-008      11       2      17       2
  -0.13085485295309355E-008      12       2      17       2
  -0.17512266738277587E-008      13       2      17       2
   0.16388444031611028E-008      14       2      17       2
  -0.55419156369232734E-002      15       2      17       2
  -0.54262894700784548E-003      16       2      17       2
   0.55278247344750561E-002      17       2      17       2
  -0.41567781056597476E-008       1       1      18       2
  -0.99444428181053052E-002       2       1      18       2
  -0.20866205808481235E-002       3       1      18       2
  -0.78961469975489772E-002       4       1      18       2
   0.96299051937732660E-009       5       1      18       2
   0.19450413593923891E-002       6       1      18       2
   0.18999191508650742E-001       7       1      18       2
   0.98438763544986415E-003       8       1      18       2
   0.33508371031640301E-007       9       1      18       2
  -0.19689580353112192E-007      10       1      18       2
   0.17978427118819999E-007      11       1      18       2
   0.22192926311014234E-007      12       1      18       2
  -0.21540075056434312E-007      13       1      18       2
   0.16051570580538653E-008      14       1      18       2
  -0.10009976755410084E-001      15       1      18       2
   0.17038437666911876E-002      16       1      18       2
   0.18703403422211193E-001      17       1      18       2
   0.29181311850807132E-006      18       1      18       2
  -0.14032789641799136E-006      19       1      18       2
   0.11908422695657120E-006      20       1      18       2
  -0.13456237259917524E-007      21       1      18       2
  -0.18846721746971313E-006      22       1      18       2
  -0.88720213827790627E-002       1       2      18       2
  -0.10981822896006859E-007       2       2      18       2
   0.22696111777250336E-008       3       2      18       2
  -0.46584554432996400E-008       4       2      18       2
   0.26768200228638678E-002       5       2      18       2
  -0.44542587269505166E-008       6       2      18       2
   0.15715753674496926E-007       7       2      18       2
  -0.35868460229082160E-008       8       2      18       2
   0.21511812635029437E-002       9       2      18       2
   0.16412712085975742E-002      10       2      18       2
   0.46462339018635962E-003      11       2      18       2
   0.31086748815591673E-002      12       2      18       2
  -0.48544523315410938E-004      13       2      18       2
   0.23012735077183027E-002      14       2      18       2
  -0.73355191465268358E-008      15       2      18       2
  -0.84325307669760477E-008      16       2      18       2
   0.23235766379684168E-007      17       2      18       2
   0.14464892298243697E-001      18       2      18       2
   0.47148801761982197E-009       1       1      19       2
   0.13148544327366532E-002       2       1      19       2
   0.68702291449956464E-003       3       1      19       2
  -0.13718721277147215E-001       4       1      19       2
  -0.97583039870918547E-003       6       1      19       2
   0.10081548506740923E-001       7       1      19       2
   0.17830400973522339E-001       8       1      19       2
  -0.18549358772172722E-007       9       1      19       2
   0.23342259820546371E-007      10       1      19       2
   0.17031928501414276E-007      11       1      19       2
  -0.18862242453687766E-007      12       1      19       2
  -0.86927528712978844E-008      13       1      19       2
  -0.96031694519385990E-009      14       1      19       2
   0.11194230812546006E-001      15       1      19       2
  -0.13940741106241972E-002      16       1      19       2
   0.19837382471608697E-001      17       1      19       2
  -0.13059009869885104E-006      18       1      19       2
   0.10590045105840664E-006      19       1      19       2
  -0.13853344585141961E-006      20       1      19       2
   0.10008345625583595E-006      21       1      19       2
  -0.12911262351719213E-006      22       1      19       2
   0.11730659314282505E-002       1       2      19       2
   0.10695379865684006E-007       2       2      19       2
   0.71606247663941464E-008       3       2      19       2
  -0.12132398701268801E-007       4       2      19       2
  -0.35393265612635767E-003       5       2      19       2
  -0.92169006933903063E-008       6       2      19       2
  -0.33504287933455417E-008       7       2      19       2
   0.22973320494778794E-007       8       2      19       2
   0.17432467682448212E-002       9       2      19       2
   0.34955118224589978E-002      10       2      19       2
   0.72851478005336520E-003      11       2      19       2
  -0.62331856581044373E-003      12       2      19       2
   0.74252458970801337E-003      13       2      19       2
  -0.30427450572014457E-003      14       2      19       2
   0.23267986370799759E-007      15       2      19       2
  -0.58236743487189331E-008      16       2      19       2
   0.15702931379650443E-007      17       2      19       2
   0.67177251689399245E-002      18       2      19       2
   0.16241478500502282E-001      19       2      19       2
  -0.50894940405430389E-008       1       1      20       2
  -0.14898438764657105E-001       2       1      20       2
  -0.36354662411099722E-002       3       1      20       2
   0.35125887838912987E-002       4       1      20       2
   0.11046626749212526E-008       5       1      20       2
   0.37826022588772811E-002       6       1      20       2
   0.15383914613663159E-001       7       1      20       2
  -0.17195931142682315E-001       8       1      20       2
  -0.89642991314805100E-008       9       1      20       2
  -0.16777428058351686E-007      10       1      20       2
   0.28687573955833547E-007      11       1      20       2
   0.17624448653219127E-007      12       1      20       2
   0.23373059806310934E-007      13       1      20       2
   0.38109264499256934E-008      14       1      20       2
  -0.25265562633601191E-001      15       1      20       2
   0.39026386218561811E-002      16       1      20       2
   0.48420988718518455E-002      17       1      20       2
   0.12299073057251438E-006      18       1      20       2
  -0.14116418301549611E-006      19       1      20       2
   0.12926305581701272E-006      20       1      20       2
   0.29242330247687900E-006      21       1      20       2
   0.32189496462252187E-007      22       1      20       2
  -0.13292009068538696E-001       1       2      20       2
   0.20149724107916163E-008       2       2      20       2
   0.12948815745220602E-007       3       2      20       2
   0.87651774434735952E-008       4       2      20       2
   0.40109046948791612E-002       5       2      20       2
  -0.17989279109615602E-007       6       2      20       2
  -0.10418820620484818E-007       7       2      20       2
  -0.80547417659120081E-008       8       2      20       2
   0.88155292298361561E-003       9       2      20       2
  -0.12289677018374355E-002      10       2      20       2
  -0.25104248985089968E-003      11       2      20       2
   0.49608484956832812E-002      12       2      20       2
  -0.86477397679346544E-003      13       2      20       2
   0.34485852084889376E-002      14       2      20       2
   0.76631860970839454E-008      15       2      20       2
  -0.11458976037633557E-007      16       2      20       2
  -0.19762704705592555E-007      17       2      20       2
   0.91669242554456368E-002      18       2      20       2
  -0.50326435733845437E-002      19       2      20       2
   0.20333094736454678E-001      20       2      20       2
   0.14174819767816558E-008       1       1      21       2
  -0.19522309439215537E-002       2       1      21       2
   0.12688339770587788E-001       3       1      21       2
  -0.89421994011636510E-003       4       1      21       2
  -0.43920557017562005E-009       5       1      21       2
  -0.19025571242289027E-001       6       1      21       2
   0.19402140281381318E-002       7       1      21       2
   0.14307210825272796E-003       8       1      21       2
  -0.47231298761578047E-008       9       1      21       2
   0.10164077159821722E-007      10       1      21       2
  -0.42219795501240337E-007      11       1      21       2
   0.28723841399035016E-007      12       1      21       2
  -0.14126832679843391E-007      13       1      21       2
  -0.78836997946298375E-009      14       1      21       2
  -0.80391629415296631E-003      15       1      21       2
  -0.21214836568734151E-001      16       1      21       2
   0.15022259367515453E-002      17       1      21       2
  -0.17468874596793053E-007      18       1      21       2
   0.10612286138934743E-006      19       1      21       2
   0.29137762850153253E-006      20       1      21       2
  -0.26144176447415405E-006      21       1      21       2
   0.15517619705630298E-006      22       1      21       2
  -0.17417347971978470E-002       1       2      21       2
  -0.10121257141995168E-007       2       2      21       2
  -0.11097425728065969E-007       3       2      21       2
   0.33288700518137940E-008       4       2      21       2
   0.52557546278316229E-003       5       2      21       2
   0.14374151294940484E-007       6       2      21       2
   0.99880033450576720E-008       7       2      21       2
  -0.12691410610783152E-007       8       2      21       2
  -0.12195250982428923E-002       9       2      21       2
   0.32210031484434891E-003      10       2      21       2
   0.35912507078862234E-002      11       2      21       2
   0.30956636760456630E-003      12       2      21       2
   0.15786342933126266E-003      13       2      21       2
   0.45188741095611874E-003      14       2      21       2
  -0.11931051894790917E-007      15       2      21       2
   0.18797363937044491E-007      16       2      21       2
   0.37775867596978975E-008      17       2      21       2
  -0.37922574883019074E-007      18       2      21       2
   0.13189642298252241E-002      19       2      21       2
  -0.14454340422152797E-002      20       2      21       2
   0.14467140349769028E-001      21       2      21       2
  -0.51949740814214386E-008       1       1      22       2
   0.54422264844333603E-002       2       1      22       2
  -0.93797139035344135E-002       3       1      22       2
  -0.18193524719229341E-002       4       1      22       2
   0.10169561682327219E-008       5       1      22       2
   0.14483993200661736E-001       6       1      22       2
  -0.41564674974445374E-002       7       1      22       2
   0.63225427002670913E-002       8       1      22       2
  -0.33560601272677972E-007       9       1      22       2
  -0.18679366470827058E-007      10       1      22       2
   0.25823021884941697E-007      11       1      22       2
  -0.24697977748618488E-008      12       1      22       2
  -0.27173035175586511E-007      13       1      22       2
   0.14796863528122610E-008      14       1      22       2
   0.82799356309586417E-002      15       1      22       2
   0.16191181192354832E-001      16       1      22       2
   0.49818416681341771E-005      17       1      22       2
  -0.18562837036850292E-006      18       1      22       2
  -0.12388422141144409E-006      19       1      22       2
   0.21884844192909008E-007      20       1      22       2
   0.15155556153367629E-006      21       1      22       2
  -0.26526801633251554E-006      22       1      22       2
   0.48554139187045797E-002       1       2      22       2
  -0.13323270543157594E-008       2       2      22       2
   0.97057537910921369E-008       3       2      22       2
   0.11249519049250255E-007       4       2      22       2
  -0.14651366078366167E-002       5       2      22       2
  -0.13794484144326698E-007       6       2      22       2
  -0.86738971036868043E-008       7       2      22       2
  -0.13406179689884634E-007       8       2      22       2
   0.96037021332300043E-003       9       2      22       2
   0.44901759989036635E-003      10       2      22       2
  -0.27969801834370500E-002      11       2      22       2
  -0.15191108610934042E-002      12       2      22       2
   0.38609677247177963E-003      13       2      22       2
  -0.12597277175659480E-002      14       2      22       2
  -0.71845140135946721E-008      15       2      22       2
  -0.84224720559061655E-008      16       2      22       2
  -0.73066252980037305E-008      17       2      22       2
  -0.14452670299863379E-002      18       2      22       2
   0.18383519831133553E-002      19       2      22       2
  -0.38220849362998071E-002      20       2      22       2
  -0.91671333350973362E-002      21       2      22       2
   0.11266079230272745E-001      22       2      22       2
   0.54496836034083787E-009       1       1       1       3
   0.21485185706393469E-008       2       1       1       3
   0.19720961020764857E-001       3       1       1       3
  -0.21383120946309535E-009       4       1       1       3
  -0.14825055633114978E-009       5       1       1       3
  -0.24728611505648437E-001       6       1       1       3
  -0.15648301209918074E-002       7       1       1       3
   0.95129041215160379E-003       8       1       1       3
  -0.10957186430374578E-008       9       1       1       3
  -0.37141861413012578E-009      10       1       1       3
  -0.93660655855330217E-009      11       1       1       3
   0.20483811691158440E-008      12       1       1       3
  -0.59244001235412533E-009      13       1       1       3
  -0.51294446967085692E-009      14       1       1       3
   0.13767945050524905E-002      15       1       1       3
  -0.18590149816977531E-001      16       1       1       3
  -0.10140913908197535E-002      17       1       1       3
  -0.47266342696835203E-008      18       1       1       3
  -0.35162971213192405E-008      19       1       1       3
   0.17365805567545088E-007      20       1       1       3
  -0.82475914781396506E-008      21       1       1       3
  -0.14218936199978797E-007      22       1       1       3
   0.90721625671767245E-009       1       2       1       3
  -0.45765668179075498E-009       3       2       1       3
  -0.20877460443156689E-009       5       2       1       3
   0.63333123287062508E-009       6       2       1       3
   0.10030034586157555E-009       7       2       1       3
  -0.59396881759661829E-002       9       2       1       3
   0.63683877022864749E-003      10       2       1       3
   0.13853206286528506E-001      11       2       1       3
  -0.12984780725869966E-002      12       2       1       3
   0.40981105265775597E-003      13       2       1       3
  -0.67787926839177187E-009      14       2       1       3
   0.53830316243536459E-009      15       2       1       3
   0.10248980181208652E-008      16       2       1       3
   0.14220229761370190E-009      17       2       1       3
  -0.18615912441226606E-002      18       2       1       3
   0.61293672023061160E-003      19       2       1       3
  -0.32434620741886864E-002      20       2       1       3
   0.11320201086067641E-001      21       2       1       3
  -0.83683295012404301E-002      22       2       1       3
   0.16293475312594757E-001       1       3       1       3
   0.16486610358072904E-008       1       1       2       3
  -0.12233678012519199E-008       2       1       2       3
  -0.36264437240697577E-009       3       1       2       3
   0.11332636394803767E-008       4       1       2       3
  -0.37307771443384447E-009       5       1       2       3
   0.39437823720929202E-009       6       1       2       3
   0.58560313080128139E-009       7       1       2       3
  -0.23382127169685820E-008       8       1       2       3
  -0.29623763931722362E-002       9       1       2       3
   0.31759152066286942E-003      10       1       2       3
   0.69094315898189391E-002      11       1       2       3
  -0.64759453446654462E-003      12       1       2       3
   0.20440440855346362E-003      13       1       2       3
  -0.12886406000168286E-008      14       1       2       3
  -0.30804424331279819E-008      15       1       2       3
   0.15259725575514843E-009      16       1       2       3
  -0.15293448972233986E-008      17       1       2       3
  -0.12241596896643081E-002      18       1       2       3
   0.40303524858393251E-003      19       1       2       3
  -0.21328540130064579E-002      20       1       2       3
   0.74439636585014127E-002      21       1       2       3
  -0.55028877703593281E-002      22       1       2       3
  -0.54260769449704133E-009       1       2       2       3
  -0.11700201009633919E-006       2       2       2       3
   0.66700501581682236E-002       3       2       2       3
  -0.36408134365037584E-007       4       2       2       3
  -0.58536907379687386E-003       6       2       2       3
  -0.37044017492763416E-004       7       2       2       3
   0.22517910615603435E-004       8       2       2       3
   0.10212494679149460E-009       9       2       2       3
  -0.24158680049726501E-008      11       2       2       3
   0.16578690365650114E-008      12       2       2       3
   0.25619850758274931E-009      14       2       2       3
  -0.13665588416911578E-003      15       2       2       3
   0.18456392586543640E-002      16       2       2       3
   0.10064831353432374E-003      17       2       2       3
   0.20534603171525344E-008      18       2       2       3
   0.90651193751202307E-009      19       2       2       3
   0.13915208946882239E-007      20       2       2       3
  -0.73905325320600263E-008      21       2       2       3
   0.85094047724806244E-008      22       2       2       3
  -0.41441791150498926E-009       1       3       2       3
   0.66700486053122331E-002       2       3       2       3
   0.18238862462954564            1       1       3       3
  -0.41800978065820513E-009       2       1       3       3
   0.61680004613237952E-009       3       1       3       3
  -0.17594525070089426E-008       4       1       3       3
  -0.84090518615596351E-002       5       1       3       3
  -0.90174950333890623E-009       6       1       3       3
   0.17700931281808492E-008       7       1       3       3
   0.15713873211491362E-008       8       1       3       3
   0.63821821444047166E-002       9       1       3       3
  -0.43407513266705364E-002      10       1       3       3
   0.31367488805956042E-002      11       1       3       3
   0.24209631487431562E-002      12       1       3       3
   0.89496535307981469E-003      13       1       3       3
  -0.11834401689399280E-001      14       1       3       3
   0.22775933232808131E-008      15       1       3       3
  -0.17865004206377006E-008      16       1       3       3
   0.57181790850008013E-008      17       1       3       3
   0.94879327995805590E-002      18       1       3       3
  -0.55088608032838058E-002      19       1       3       3
  -0.23700746677691642E-003      20       1       3       3
   0.12611715459884918E-002      21       1       3       3
  -0.71647406827704270E-003      22       1       3       3
  -0.37693518249230199E-009       1       2       3       3
   0.13530042796081354            2       2       3       3
   0.21851416844063612E-006       3       2       3       3
  -0.58787965601191417E-008       4       2       3       3
   0.21815760422111384E-002       6       2       3       3
  -0.24134320722746783E-001       7       2       3       3
   0.17009850706559495E-001       8       2       3       3
   0.23411965177987619E-008       9       2       3       3
  -0.19741111260460669E-008      10       2       3       3
   0.10877737816990593E-008      11       2       3       3
   0.10481661974711109E-008      12       2       3       3
  -0.89169335933901437E-009      13       2       3       3
   0.10894528182610272E-009      14       2       3       3
   0.20109028047422348E-002      15       2       3       3
   0.19697237421660606E-003      16       2       3       3
  -0.87936627695829551E-003      17       2       3       3
   0.22331348303209772E-007      18       2       3       3
  -0.18438189725524423E-007      19       2       3       3
  -0.52486496466727499E-008      20       2       3       3
   0.89689208540592511E-009      21       2       3       3
  -0.68586334360310290E-008      22       2       3       3
   0.90853694925109270E-009       1       3       3       3
   0.21970615456277449E-006       2       3       3       3
   0.14863770839679599            3       3       3       3
  -0.27455691255216157E-009       1       1       4       3
   0.12530885758985144E-008       2       1       4       3
  -0.17771454887584716E-008       3       1       4       3
   0.10454870680925685E-008       4       1       4       3
   0.24603174673320275E-008       6       1       4       3
  -0.21502446475999938E-008       7       1       4       3
  -0.34001272436744132E-009       8       1       4       3
  -0.14918513040537188E-002       9       1       4       3
  -0.40534425441859543E-003      10       1       4       3
  -0.69927487204020247E-003      11       1       4       3
   0.14435495034638374E-002      12       1       4       3
   0.72190906047788260E-002      13       1       4       3
   0.12121701765089400E-009      14       1       4       3
   0.14582344798869537E-008      15       1       4       3
   0.65427644122398962E-008      16       1       4       3
  -0.28290618898647180E-008      17       1       4       3
  -0.48396940283995779E-003      18       1       4       3
  -0.51442054902610336E-003      19       1       4       3
   0.21408050774965265E-002      20       1       4       3
   0.58955531183304795E-002      21       1       4       3
   0.72154353083641928E-002      22       1       4       3
   0.37668526150601656E-009       1       2       4       3
  -0.36382779380332704E-007       2       2       4       3
  -0.59036844737646283E-008       3       2       4       3
  -0.10090151193575312E-006       4       2       4       3
   0.31725004013331679E-009       6       2       4       3
  -0.16246655751430396E-008       7       2       4       3
   0.60865328362412610E-009       8       2       4       3
  -0.12253127436983220E-008       9       2       4       3
  -0.55533076609259638E-009      10       2       4       3
  -0.51852759385862187E-009      12       2       4       3
  -0.18953976272000138E-008      13       2       4       3
  -0.10975160512808227E-009      14       2       4       3
   0.30775881014381616E-009      15       2       4       3
  -0.28432144811757035E-009      16       2       4       3
  -0.37851135000346833E-007      17       2       4       3
  -0.74795576968001058E-008      18       2       4       3
  -0.32657921602531651E-008      19       2       4       3
  -0.24206206289578467E-008      20       2       4       3
  -0.11299752111197799E-007      21       2       4       3
  -0.18760276913998600E-007      22       2       4       3
  -0.57683807741339875E-009       1       3       4       3
  -0.69535516044188451E-008       2       3       4       3
   0.25878395242848282E-007       3       3       4       3
   0.66700653994198247E-002       4       3       4       3
  -0.13926393538253344E-009       1       1       5       3
  -0.40136742516269468E-009       2       1       5       3
   0.75961699692083783E-002       3       1       5       3
  -0.45605765265285285E-002       6       1       5       3
  -0.28859306141939731E-003       7       1       5       3
   0.17544112246578952E-003       8       1       5       3
   0.10833736243612868E-009       9       1       5       3
   0.10212744262680148E-009      11       1       5       3
  -0.29216212107104368E-009      12       1       5       3
   0.24112968780856740E-009      13       1       5       3
   0.12576884163638398E-009      14       1       5       3
  -0.37401298156859589E-003      15       1       5       3
   0.50501117824277610E-002      16       1       5       3
   0.27548317208208077E-003      17       1       5       3
   0.38916428168726892E-009      18       1       5       3
   0.85762008730418030E-009      19       1       5       3
  -0.19912965150964280E-008      20       1       5       3
   0.23953089607188456E-008      21       1       5       3
   0.36598588569233626E-008      22       1       5       3
  -0.19276762530019172E-009       1       2       5       3
  -0.12292502623155134E-009       6       2       5       3
  -0.50545030190718284E-002       9       2       5       3
   0.54193311761449538E-003      10       2       5       3
   0.11788670065647695E-001      11       2       5       3
  -0.11049678666854316E-002      12       2       5       3
   0.34873704099303541E-003      13       2       5       3
   0.14226563437210153E-009      14       2       5       3
  -0.20066613967223471E-009      16       2       5       3
   0.56166798157345952E-003      18       2       5       3
  -0.18493211043833676E-003      19       2       5       3
   0.97872465070241322E-003      20       2       5       3
  -0.34159049557374258E-002      21       2       5       3
   0.25251688209782233E-002      22       2       5       3
   0.73648907172538551E-002       1       3       5       3
  -0.20646661007121033E-009       3       3       5       3
   0.15309963534567914E-009       4       3       5       3
   0.16986785928052528E-001       5       3       5       3
  -0.75512197440134848E-001       1       1       6       3
   0.47208433887770511E-009       2       1       6       3
  -0.89393703195732659E-009       3       1       6       3
   0.25628077764503097E-008       4       1       6       3
   0.10511499454487205E-001       5       1       6       3
   0.12932801528077798E-008       6       1       6       3
  -0.24209739324711145E-008       7       1       6       3
  -0.24177870700819208E-008       8       1       6       3
  -0.41682023351886210E-002       9       1       6       3
   0.27513750207876970E-002      10       1       6       3
  -0.16586731333262175E-002      11       1       6       3
  -0.15526059037238716E-002      12       1       6       3
  -0.53220854434656917E-003      13       1       6       3
   0.16559562023313594E-001      14       1       6       3
  -0.34368261764688164E-008      15       1       6       3
   0.25191488289092795E-008      16       1       6       3
  -0.80957101510727486E-008      17       1       6       3
  -0.12534314268441609E-001      18       1       6       3
   0.72426965716696819E-002      19       1       6       3
   0.11790693005368948E-003      20       1       6       3
  -0.89188560431476363E-003      21       1       6       3
   0.45260395032182079E-003      22       1       6       3
   0.50066477132266527E-009       1       2       6       3
  -0.29525898566986460E-001       2       2       6       3
   0.43251688109997161E-004       3       2       6       3
   0.27461447007922157E-009       4       2       6       3
  -0.21032227159065307E-002       6       2       6       3
   0.20134612184005016E-001       7       2       6       3
  -0.14192589001935669E-001       8       2       6       3
  -0.33080596042653053E-008       9       2       6       3
   0.27064607380560430E-008      10       2       6       3
  -0.17210466480917226E-008      11       2       6       3
  -0.13591581968222102E-008      12       2       6       3
   0.12046673585099503E-008      13       2       6       3
  -0.13536664126722875E-009      14       2       6       3
  -0.70930772008729664E-002      15       2       6       3
  -0.68980570527230815E-003      16       2       6       3
   0.31018988225648813E-002      17       2       6       3
  -0.31210259269380869E-007      18       2       6       3
   0.25529444133089191E-007      19       2       6       3
   0.82968098291483033E-008      20       2       6       3
  -0.19789312992452609E-008      21       2       6       3
   0.98885900334855931E-008      22       2       6       3
  -0.12911974304624429E-008       1       3       6       3
   0.43249874315416343E-004       2       3       6       3
  -0.30696652351809399E-001       3       3       6       3
   0.29254865344865085E-005       4       3       6       3
   0.28913554729180687E-009       5       3       6       3
   0.32300598138414890E-001       6       3       6       3
  -0.47784175087363144E-002       1       1       7       3
   0.43537806975677466E-009       2       1       7       3
   0.17994543369733779E-008       3       1       7       3
  -0.19370299507505951E-008       4       1       7       3
   0.66516864042902247E-003       5       1       7       3
  -0.23642822830979236E-008       6       1       7       3
   0.85890946368046192E-009       7       1       7       3
   0.27617312169522243E-008       8       1       7       3
   0.18158969384205010E-002       9       1       7       3
   0.15712652191345446E-003      10       1       7       3
  -0.34329443618314219E-002      11       1       7       3
  -0.28845550755694170E-003      12       1       7       3
  -0.27701497363445096E-002      13       1       7       3
   0.10478913297802598E-002      14       1       7       3
   0.21491862553503255E-008      15       1       7       3
  -0.52809814810577676E-008      16       1       7       3
   0.33988610707418772E-008      17       1       7       3
   0.88917042687588349E-003      18       1       7       3
   0.41363631553509826E-003      19       1       7       3
   0.68343045882558902E-003      20       1       7       3
  -0.12518537178774375E-001      21       1       7       3
   0.49385098640065473E-003      22       1       7       3
   0.35869095175721289E-009       1       2       7       3
  -0.18684022331787518E-002       2       2       7       3
  -0.47847769588993123E-003       3       2       7       3
  -0.15825733037557082E-008       4       2       7       3
   0.30023880522572393E-002       6       2       7       3
   0.14723783852239485E-002       7       2       7       3
  -0.10187315005119586E-002       8       2       7       3
   0.64581128438344449E-009       9       2       7       3
   0.69092260738043085E-009      10       2       7       3
   0.27337692715329142E-008      11       2       7       3
  -0.15713037949129936E-008      12       2       7       3
   0.16286196305992095E-008      13       2       7       3
  -0.22528034349835664E-009      14       2       7       3
  -0.44495425075198093E-003      15       2       7       3
  -0.96698588648342840E-004      16       2       7       3
   0.19345227441542158E-003      17       2       7       3
   0.16071452169988882E-008      18       2       7       3
   0.31317481663704431E-008      19       2       7       3
  -0.13537070711069614E-007      20       2       7       3
   0.17814349803757212E-007      21       2       7       3
   0.58452580215227365E-008      22       2       7       3
   0.87970654386506960E-009       1       3       7       3
  -0.47847521585439693E-003       2       3       7       3
  -0.19424864732062689E-002       3       3       7       3
  -0.33796544231069151E-003       4       3       7       3
  -0.16556547838042545E-009       5       3       7       3
   0.18015100899670148E-002       6       3       7       3
   0.39490432473081004E-002       7       3       7       3
   0.29048908067248738E-002       1       1       8       3
  -0.24049256374369365E-008       2       1       8       3
   0.17523185939169274E-008       3       1       8       3
  -0.37015334495882163E-009       4       1       8       3
  -0.40436866444238393E-003       5       1       8       3
  -0.25171783464077598E-008       6       1       8       3
   0.29787816823183209E-008       7       1       8       3
  -0.13898797154109035E-008       8       1       8       3
  -0.15015770546781537E-003       9       1       8       3
   0.21967725025812240E-003      10       1       8       3
   0.29484965023915100E-002      11       1       8       3
  -0.92306385593469314E-003      12       1       8       3
  -0.36371221839756563E-002      13       1       8       3
  -0.63703326610676841E-003      14       1       8       3
  -0.39536220955167047E-008      15       1       8       3
  -0.73697234525254266E-008      16       1       8       3
   0.22735384011201708E-008      17       1       8       3
   0.73949268582449500E-004      18       1       8       3
   0.57825907045868676E-003      19       1       8       3
  -0.39157539772692639E-002      20       1       8       3
  -0.64937950906756182E-003      21       1       8       3
  -0.11923042344901338E-001      22       1       8       3
  -0.87033935750038195E-009       1       2       8       3
   0.11358350834934727E-002       2       2       8       3
   0.33723093979377323E-003       3       2       8       3
   0.60329532736468514E-009       4       2       8       3
   0.14261081299200810E-009       5       2       8       3
  -0.21272508476166663E-002       6       2       8       3
  -0.91429811222040823E-003       7       2       8       3
   0.63084550403943453E-003       8       2       8       3
   0.16243885110605297E-008       9       2       8       3
   0.53555330715966892E-009      10       2       8       3
  -0.18933920507514564E-008      11       2       8       3
   0.19500807733038510E-008      12       2       8       3
   0.20597155628846965E-008      13       2       8       3
   0.32275963738238807E-009      14       2       8       3
   0.27011989678919789E-003      15       2       8       3
   0.63895438829191800E-004      16       2       8       3
  -0.11727366546699003E-003      17       2       8       3
   0.11306059109431529E-007      18       2       8       3
   0.38412642042282290E-008      19       2       8       3
   0.13345386087027390E-007      20       2       8       3
   0.66657287028245367E-008      21       2       8       3
   0.27675747105756905E-007      22       2       8       3
   0.33149318073071167E-009       1       3       8       3
   0.33723094177341093E-003       2       3       8       3
   0.11808746013754401E-002       3       3       8       3
  -0.47989821330879666E-003       4       3       8       3
  -0.13862599814918538E-009       5       3       8       3
  -0.10951579222123781E-002       6       3       8       3
  -0.69304709430169869E-004       7       3       8       3
   0.38771859005088862E-002       8       3       8       3
  -0.12241925657249078E-009       1       1       9       3
  -0.67153674870358447E-002       2       1       9       3
   0.14468854167940266E-001       3       1       9       3
  -0.33818409752269271E-002       4       1       9       3
  -0.16091710566481298E-001       6       1       9       3
   0.70093397874169874E-002       7       1       9       3
  -0.57955098050495204E-003       8       1       9       3
  -0.89400346476540211E-008       9       1       9       3
   0.17094082469598759E-007      10       1       9       3
   0.30537443075998347E-007      11       1       9       3
  -0.96716823535625306E-008      12       1       9       3
   0.55457262538168645E-008      13       1       9       3
   0.10362499518713402E-009      14       1       9       3
  -0.87824504064356300E-003      15       1       9       3
  -0.35789907702217815E-002      16       1       9       3
   0.11840289458785766E-002      17       1       9       3
  -0.12330936389179491E-007      18       1       9       3
   0.14844153649513410E-006      19       1       9       3
  -0.13465824000097868E-006      20       1       9       3
   0.21438887368832453E-006      21       1       9       3
  -0.96954157358483146E-007      22       1       9       3
  -0.59396868313486111E-002       1       2       9       3
   0.37123751892624819E-009       2       2       9       3
   0.25308012826908974E-008       3       2       9       3
  -0.87638915291069787E-009       4       2       9       3
  -0.50545031826642918E-002       5       2       9       3
  -0.34890470265673182E-008       6       2       9       3
   0.11316406473614248E-009       7       2       9       3
   0.15099923578659400E-008       8       2       9       3
  -0.29117261367426288E-002       9       2       9       3
   0.37244324217149058E-002      10       2       9       3
   0.13648237915448010E-001      11       2       9       3
   0.50997717449599508E-002      12       2       9       3
  -0.19493491795857477E-002      13       2       9       3
  -0.37897670780053594E-002      14       2       9       3
   0.17930464805721395E-008      15       2       9       3
  -0.50976886754490234E-008      16       2       9       3
   0.26448708054314665E-009      17       2       9       3
   0.96406640373533441E-003      18       2       9       3
   0.80461154910700628E-003      19       2       9       3
   0.56497431897553282E-003      20       2       9       3
   0.31277646201400017E-002      21       2       9       3
  -0.27076014864191476E-002      22       2       9       3
   0.12797616027931967E-001       1       3       9       3
   0.17746379481955028E-008       2       3       9       3
  -0.10444025968058572E-008       3       3       9       3
  -0.72675064710664588E-009       4       3       9       3
   0.10890427522766803E-001       5       3       9       3
   0.16339746379649515E-008       6       3       9       3
  -0.13885619484282992E-008       7       3       9       3
   0.22219302900481446E-008       8       3       9       3
   0.22139718724953478E-001       9       3       9       3
  -0.89302342342357546E-009       1       1      10       3
   0.72000124314443401E-003       2       1      10       3
  -0.98407335019536427E-002       3       1      10       3
  -0.91893857769098999E-003       4       1      10       3
   0.16289585193911013E-009       5       1      10       3
   0.10621879947820467E-001       6       1      10       3
   0.60659002218692467E-003       7       1      10       3
   0.84808495932997248E-003       8       1      10       3
   0.17507357698494494E-007       9       1      10       3
  -0.10431338187401068E-007      10       1      10       3
  -0.88918387456132116E-008      11       1      10       3
  -0.14453058914295730E-007      12       1      10       3
   0.36579349059877548E-008      13       1      10       3
   0.35598988758988382E-009      14       1      10       3
   0.71433626765831528E-004      15       1      10       3
   0.23371659712262643E-002      16       1      10       3
   0.25836599763715912E-003      17       1      10       3
   0.77706735782725346E-007      18       1      10       3
  -0.13401947511665211E-006      19       1      10       3
  -0.11809287956268905E-006      20       1      10       3
  -0.11487281443335668E-006      21       1      10       3
   0.11718213292353535E-006      22       1      10       3
   0.63683807197887894E-003       1       2      10       3
  -0.65084675123399164E-009       2       2      10       3
  -0.14974040099782730E-008       3       2      10       3
  -0.56012252018412749E-009       4       2      10       3
   0.54193320571330065E-003       5       2      10       3
   0.20433130344478086E-008       6       2      10       3
   0.12846319874267916E-008       7       2      10       3
   0.46647011646686505E-002       9       2      10       3
   0.49503664854910138E-003      10       2      10       3
  -0.81912855785208107E-002      11       2      10       3
  -0.55322327802786954E-003      12       2      10       3
  -0.28975103517923321E-002      13       2      10       3
   0.40628513046938951E-003      14       2      10       3
  -0.93363505753598324E-009      15       2      10       3
   0.37300428256165541E-008      16       2      10       3
   0.13232173454263202E-008      17       2      10       3
   0.34435074793785444E-003      18       2      10       3
   0.11336612401326867E-003      19       2      10       3
   0.31745816950030318E-003      20       2      10       3
  -0.20935207373375753E-002      21       2      10       3
   0.14640445170507428E-002      22       2      10       3
  -0.87040692751313223E-002       1       3      10       3
  -0.77841631736684302E-009       2       3      10       3
   0.10896202233608046E-008       3       3      10       3
   0.17527803474757305E-008       4       3      10       3
  -0.74069292159418577E-002       5       3      10       3
  -0.15760551513262225E-008       6       3      10       3
  -0.61843744979642155E-009       7       3      10       3
  -0.24949025561291549E-008       8       3      10       3
  -0.10022019349229397E-001       9       3      10       3
   0.10478528050009261E-001      10       3      10       3
  -0.88687269070238806E-009       1       1      11       3
   0.15662353440485378E-001       2       1      11       3
   0.71109307937314301E-002       3       1      11       3
  -0.15851519777101300E-002       4       1      11       3
   0.13716497315047120E-009       5       1      11       3
  -0.64031804221467044E-002       6       1      11       3
  -0.13250661428543803E-001       7       1      11       3
   0.11380820061334040E-001       8       1      11       3
   0.30602980421849949E-007       9       1      11       3
  -0.92627946163968760E-008      10       1      11       3
   0.11947049550930915E-007      11       1      11       3
   0.29607919566887209E-007      12       1      11       3
  -0.13097106822860760E-007      13       1      11       3
   0.24737453748679049E-009      14       1      11       3
   0.36674659173242482E-002      15       1      11       3
  -0.13562463632840966E-002      16       1      11       3
  -0.12305362589192135E-002      17       1      11       3
   0.31277828664518622E-006      18       1      11       3
  -0.10308171661233486E-006      19       1      11       3
   0.13110158959051772E-006      20       1      11       3
  -0.49783403475462539E-007      21       1      11       3
  -0.16496817427746705E-006      22       1      11       3
   0.13853205964925890E-001       1       2      11       3
  -0.23442906919821939E-008       2       2      11       3
   0.10765566674068600E-008       3       2      11       3
  -0.23832144520433366E-009       4       2      11       3
   0.11788670149384098E-001       5       2      11       3
  -0.17043203250735858E-008       6       2      11       3
   0.28015929553574000E-008       7       2      11       3
  -0.15939517500655305E-008       8       2      11       3
  -0.23440658777980987E-002       9       2      11       3
   0.90720188861200804E-003      10       2      11       3
   0.40914423877328899E-002      11       2      11       3
  -0.16444366343077835E-001      12       2      11       3
   0.26387053886864280E-002      13       2      11       3
   0.88393739087205148E-002      14       2      11       3
  -0.28291645937719136E-008      15       2      11       3
  -0.32717056209634466E-008      16       2      11       3
   0.85092682650842082E-009      17       2      11       3
  -0.23903989392755520E-002      18       2      11       3
   0.67387135000162223E-003      19       2      11       3
  -0.42644023789970798E-002      20       2      11       3
   0.95974989346819589E-003      21       2      11       3
   0.33378933361859111E-003      22       2      11       3
   0.62895686118639021E-002       1       3      11       3
   0.10685945949450142E-008       2       3      11       3
   0.21754541770771713E-008       3       3      11       3
  -0.93862445856054798E-009       4       3      11       3
   0.53522464192837073E-002       5       3      11       3
  -0.29749980826966252E-008       6       3      11       3
  -0.64217896058295209E-009       7       3      11       3
   0.20157644290777748E-008       8       3      11       3
   0.21310953065754344E-003       9       3      11       3
  -0.39809815935028378E-002      10       3      11       3
   0.24401540462393560E-001      11       3      11       3
   0.14147396154083427E-008       1       1      12       3
  -0.14680493908733288E-002       2       1      12       3
   0.54884679440064315E-002       3       1      12       3
   0.32722413271097498E-002       4       1      12       3
  -0.28133033294859440E-009       5       1      12       3
  -0.59939560612145889E-002       6       1      12       3
  -0.11133478280296260E-002       7       1      12       3
  -0.35629154017680935E-002       8       1      12       3
  -0.96249711740533419E-008       9       1      12       3
  -0.14871036804270621E-007      10       1      12       3
   0.29644547646184200E-007      11       1      12       3
  -0.26709044188182536E-008      12       1      12       3
   0.41020252131951527E-008      13       1      12       3
  -0.97222210482519931E-009      14       1      12       3
  -0.53420777479140289E-003      15       1      12       3
  -0.13129195567637270E-002      16       1      12       3
  -0.64244577145466497E-003      17       1      12       3
  -0.22598886772000399E-007      18       1      12       3
  -0.11616610890170665E-006      19       1      12       3
  -0.52539564292848459E-007      20       1      12       3
   0.19150626645700245E-006      21       1      12       3
  -0.15342498321624291E-006      22       1      12       3
  -0.12984776144212748E-002       1       2      12       3
   0.13969381847839524E-008       2       2      12       3
   0.11759524478410311E-008       3       2      12       3
  -0.71432888780745994E-009       4       2      12       3
  -0.11049679191956834E-002       5       2      12       3
  -0.15414721649475089E-008       6       2      12       3
  -0.11716871455668289E-008       7       2      12       3
   0.19734070943582142E-008       8       2      12       3
  -0.20549015423999969E-002       9       2      12       3
  -0.25747161199191730E-002      10       2      12       3
   0.89393359484603915E-003      11       2      12       3
   0.15505217346952738E-002      12       2      12       3
  -0.60303662538053603E-003      13       2      12       3
  -0.82845906508964497E-003      14       2      12       3
   0.30127143185832496E-008      15       2      12       3
  -0.10027288253070734E-008      16       2      12       3
   0.22192207491545370E-009      17       2      12       3
  -0.35666112225581667E-003      18       2      12       3
  -0.69291914470924823E-003      19       2      12       3
   0.25827825124264965E-003      20       2      12       3
   0.98336308924551886E-003      21       2      12       3
  -0.94259308870208011E-003      22       2      12       3
   0.48545204840883338E-002       1       3      12       3
   0.97563965542716844E-009       2       3      12       3
  -0.38894458147768892E-009       3       3      12       3
   0.83875822692885569E-009       4       3      12       3
   0.41310674436001796E-002       5       3      12       3
   0.62238447372787920E-009       6       3      12       3
  -0.18176326464075146E-008       7       3      12       3
  -0.18061792468702908E-009       8       3      12       3
   0.54384601842271812E-002       9       3      12       3
  -0.40387637628872619E-002      10       3      12       3
   0.75431528482433055E-003      11       3      12       3
   0.66390098759313027E-002      12       3      12       3
  -0.49153198637597639E-009       1       1      13       3
   0.46332854906538956E-003       2       1      13       3
   0.20288940987542151E-002       3       1      13       3
   0.16364362862987009E-001       4       1      13       3
   0.15103608650796200E-009       5       1      13       3
  -0.20545694135052960E-002       6       1      13       3
  -0.10692433223909153E-001       7       1      13       3
  -0.14038853099406388E-001       8       1      13       3
   0.58581723888053948E-008       9       1      13       3
   0.35735876999399189E-008      10       1      13       3
  -0.13434856490069409E-007      11       1      13       3
   0.46924775903675214E-008      12       1      13       3
   0.10092011931669798E-007      13       1      13       3
   0.49623533080070919E-009      14       1      13       3
  -0.14261639302390445E-002      15       1      13       3
  -0.39155520178096192E-003      16       1      13       3
  -0.36244377176476578E-002      17       1      13       3
   0.30906494408712976E-007      18       1      13       3
   0.28692445127985887E-007      19       1      13       3
   0.23956130669001499E-007      20       1      13       3
  -0.55888986319253104E-007      21       1      13       3
   0.16321389510818039E-006      22       1      13       3
   0.40981047203385220E-003       1       2      13       3
  -0.35444981134180310E-009       2       2      13       3
  -0.64308614095333214E-009       3       2      13       3
  -0.18350758453244788E-008       4       2      13       3
   0.34873711893380465E-003       5       2      13       3
   0.90850789209383950E-009       6       2      13       3
   0.19016979402553276E-008       7       2      13       3
   0.17458963821554027E-008       8       2      13       3
  -0.86875722239655104E-002       9       2      13       3
  -0.13314963658437259E-001      10       2      13       3
  -0.23205752903031294E-003      11       2      13       3
  -0.97310144954759904E-005      12       2      13       3
  -0.32252744154981868E-002      13       2      13       3
   0.26150710340147425E-003      14       2      13       3
   0.16651718005912891E-008      15       2      13       3
   0.47205994279828859E-009      16       2      13       3
   0.47393606731468068E-008      17       2      13       3
  -0.22201106407735739E-002      18       2      13       3
  -0.35821544367838970E-002      19       2      13       3
   0.68338800293592304E-003      20       2      13       3
   0.16717242181369673E-003      21       2      13       3
  -0.78150277565203620E-003      22       2      13       3
   0.17945420335503362E-002       1       3      13       3
  -0.35349754462546233E-009       2       3      13       3
  -0.15870544208584415E-008       3       3      13       3
   0.67345639952861496E-009       4       3      13       3
   0.15271058078916400E-002       5       3      13       3
   0.21208162008425932E-008       6       3      13       3
  -0.11199018026639430E-008       8       3      13       3
  -0.20237853791534510E-002       9       3      13       3
  -0.24112178123374311E-002      10       3      13       3
  -0.29604616665284539E-003      11       3      13       3
   0.44512103269281995E-002      12       3      13       3
   0.22575059705351258E-001      13       3      13       3
  -0.37488831975240220E-009       1       1      14       3
  -0.11195738517668413E-008       2       1      14       3
   0.51350002614539182E-002       3       1      14       3
   0.10310562386257736E-009       5       1      14       3
  -0.39744854457907583E-002       6       1      14       3
  -0.25150432938312450E-003       7       1      14       3
   0.15289415983979346E-003       8       1      14       3
  -0.17471258940382722E-009       9       1      14       3
   0.33653590682102490E-009      10       1      14       3
  -0.43487857465740414E-009      12       1      14       3
   0.10529029609825077E-008      13       1      14       3
   0.36578630724818779E-009      14       1      14       3
  -0.75015731110361162E-003      15       1      14       3
   0.10128993871161432E-001      16       1      14       3
   0.55253632468418661E-003      17       1      14       3
  -0.18037794310062035E-008      18       1      14       3
   0.33223444209422201E-008      19       1      14       3
  -0.10179529987924399E-008      20       1      14       3
   0.89661374120557503E-008      21       1      14       3
   0.11679228114374794E-007      22       1      14       3
  -0.59437970419146528E-009       1       2      14       3
   0.31341406652056959E-009       3       2      14       3
   0.13601646932486294E-009       5       2      14       3
  -0.42289546226417397E-009       6       2      14       3
  -0.12231789384376433E-009       7       2      14       3
   0.11420187428724954E-009       8       2      14       3
  -0.37897671686320622E-002       9       2      14       3
   0.40628515635298670E-003      10       2      14       3
   0.88393735961859975E-002      11       2      14       3
  -0.82845915176012609E-003      12       2      14       3
   0.26150707242211888E-003      13       2      14       3
   0.44159704247705340E-009      14       2      14       3
  -0.66783204924082024E-009      16       2      14       3
   0.48287051048047434E-003      18       2      14       3
  -0.15898495391903587E-003      19       2      14       3
   0.84151024230573435E-003      20       2      14       3
  -0.29370102319134007E-002      21       2      14       3
   0.21711495790643844E-002      22       2      14       3
   0.45781790398511137E-002       1       3      14       3
   0.19888199286228357E-009       2       3      14       3
  -0.60813267918564316E-009       3       3      14       3
   0.51804860028618201E-009       4       3      14       3
   0.57704105709223599E-002       5       3      14       3
   0.86032371858890040E-009       6       3      14       3
  -0.60071891845423861E-009       7       3      14       3
  -0.44696516001530626E-009       8       3      14       3
   0.81644330778488268E-002       9       3      14       3
  -0.55529417959781892E-002      10       3      14       3
   0.40127734801829471E-002      11       3      14       3
   0.30970457641294759E-002      12       3      14       3
   0.11448986405355696E-002      13       3      14       3
   0.99154694869331740E-002      14       3      14       3
   0.21427893907100663E-002       1       1      15       3
  -0.30955348078682816E-008       2       1      15       3
   0.21241080171731110E-008       3       1      15       3
   0.16557510743585427E-008       4       1      15       3
  -0.62043315985410834E-003       5       1      15       3
  -0.31437125512912935E-008       6       1      15       3
   0.21876882720969987E-008       7       1      15       3
  -0.43123575045625353E-008       8       1      15       3
   0.53771057775199257E-003       9       1      15       3
  -0.43714113990946269E-004      10       1      15       3
  -0.22456254459633502E-002      11       1      15       3
   0.32708886033407558E-003      12       1      15       3
   0.87325429043932316E-003      13       1      15       3
  -0.16097066608865343E-002      14       1      15       3
  -0.59494725061635040E-008      15       1      15       3
  -0.82396349469922273E-008      16       1      15       3
  -0.20574989534664849E-008      17       1      15       3
  -0.14014075739413601E-003      18       1      15       3
   0.10594453455150172E-003      19       1      15       3
  -0.17777375957431223E-002      20       1      15       3
   0.28411232028087868E-002      21       1      15       3
  -0.50198467315885117E-002      22       1      15       3
  -0.19079457752846032E-008       1       2      15       3
   0.16254346260858855E-003       2       2      15       3
  -0.16913701733800893E-002       3       2      15       3
   0.44975211733609374E-009       4       2      15       3
   0.32106081775501451E-009       5       2      15       3
   0.10149492240488776E-003       6       2      15       3
  -0.46482103198200529E-003       7       2      15       3
   0.32796693786365898E-003       8       2      15       3
   0.10955866186872435E-008       9       2      15       3
  -0.15882690564109356E-008      10       2      15       3
  -0.28136433364832460E-008      11       2      15       3
   0.36421895637603518E-008      12       2      15       3
   0.15390947919950177E-008      13       2      15       3
   0.85542481265489041E-009      14       2      15       3
   0.10241334005581231E-002      15       2      15       3
  -0.27428593318096304E-002      16       2      15       3
  -0.51042635158830342E-003      17       2      15       3
   0.11097361280191825E-007      18       2      15       3
  -0.10996818451139466E-007      19       2      15       3
   0.22074203841704910E-007      20       2      15       3
   0.70929579551429111E-008      21       2      15       3
   0.21539835108831356E-007      22       2      15       3
   0.51981808429400137E-009       1       3      15       3
  -0.16913724109392863E-002       2       3      15       3
  -0.11085345426232310E-003       3       3      15       3
   0.74552134430966614E-003       4       3      15       3
  -0.23124535279569363E-009       5       3      15       3
  -0.56789689887709648E-003       6       3      15       3
  -0.23758484830237940E-005       7       3      15       3
  -0.33760398328694765E-004       8       3      15       3
   0.30953744461402164E-008       9       3      15       3
  -0.40784079310418992E-008      10       3      15       3
   0.37754725004590778E-008      11       3      15       3
  -0.13302645312510483E-008      13       3      15       3
  -0.59411785364233158E-009      14       3      15       3
   0.31889579608199636E-002      15       3      15       3
  -0.28933042170525360E-001       1       1      16       3
   0.31038671020769660E-009       2       1      16       3
  -0.23641604522560685E-008       3       1      16       3
   0.60778435798262623E-008       4       1      16       3
   0.83774103654036848E-002       5       1      16       3
   0.33732422828131483E-008       6       1      16       3
  -0.48536973230796587E-008       7       1      16       3
  -0.65579299392147542E-008       8       1      16       3
   0.21897095483687564E-002       9       1      16       3
  -0.14299603155374222E-002      10       1      16       3
   0.82990633852293000E-003      11       1      16       3
   0.80331079417515837E-003      12       1      16       3
   0.23955772874554969E-003      13       1      16       3
   0.21735086105505723E-001      14       1      16       3
  -0.82790276523532600E-008      15       1      16       3
   0.59985322422965235E-008      16       1      16       3
  -0.16994800852186498E-007      17       1      16       3
  -0.60194132798072359E-002      18       1      16       3
   0.34675977460175210E-002      19       1      16       3
   0.55793349273374287E-004      20       1      16       3
  -0.29704127193535049E-003      21       1      16       3
   0.23099071080076805E-003      22       1      16       3
   0.47344544802998422E-009       1       2      16       3
  -0.21943228907795632E-002       2       2      16       3
  -0.16553590402479612E-003       3       2      16       3
   0.40534452824938420E-009       4       2      16       3
  -0.56615857456827597E-003       6       2      16       3
   0.63267271576898741E-002       7       2      16       3
  -0.44590381446358122E-002       8       2      16       3
  -0.41369846392946700E-008       9       2      16       3
   0.37695626884097086E-008      10       2      16       3
  -0.35516183433430002E-008      11       2      16       3
  -0.64940964648203769E-009      12       2      16       3
   0.75659160020398301E-009      13       2      16       3
  -0.10986740263979163E-001      15       2      16       3
  -0.13538774619851080E-002      16       2      16       3
   0.47983677641120475E-002      17       2      16       3
  -0.37483949112049800E-007      18       2      16       3
   0.34131903251353027E-007      19       2      16       3
   0.22475172702083971E-007      20       2      16       3
  -0.13617779325745977E-007      21       2      16       3
   0.92796133889108418E-008      22       2      16       3
  -0.27966233305092161E-008       1       3      16       3
  -0.16553801289237799E-003       2       3      16       3
   0.14959584701022743E-002       3       3      16       3
  -0.37320032057610379E-004       4       3      16       3
   0.62118439539902485E-009       5       3      16       3
   0.76113897393345342E-002       6       3      16       3
   0.48708618283527575E-003       7       3      16       3
  -0.29504486788726829E-003       8       3      16       3
   0.22860186316871658E-008       9       3      16       3
  -0.28572623329057407E-008      10       3      16       3
  -0.39808714601752618E-008      11       3      16       3
   0.20700494956883762E-008      12       3      16       3
   0.46989488922654905E-008      13       3      16       3
   0.18314453761310794E-008      14       3      16       3
  -0.11176459206194145E-002      15       3      16       3
   0.18193998072496342E-001      16       3      16       3
  -0.15782930958588403E-002       1       1      17       3
  -0.17402713093693522E-008       2       1      17       3
   0.54730587795602986E-008       3       1      17       3
  -0.16425058208046130E-008       4       1      17       3
   0.45698645352628813E-003       5       1      17       3
  -0.75138685084278684E-008       6       1      17       3
   0.27992287964772074E-008       7       1      17       3
   0.92756765106045093E-009       8       1      17       3
  -0.72493034321809385E-003       9       1      17       3
  -0.15807438647023596E-003      10       1      17       3
   0.75348844299430256E-003      11       1      17       3
   0.39341693357605712E-003      12       1      17       3
   0.22193108825294501E-002      13       1      17       3
   0.11856458741760470E-002      14       1      17       3
  -0.25837333458669015E-008      15       1      17       3
  -0.17351213925802762E-007      16       1      17       3
   0.37769380551361884E-008      17       1      17       3
   0.26179275676953474E-003      18       1      17       3
   0.38333372663500929E-003      19       1      17       3
  -0.68933803965256742E-003      20       1      17       3
  -0.53083207182839888E-002      21       1      17       3
  -0.27496419821936109E-002      22       1      17       3
  -0.40137561539255936E-009       1       2      17       3
  -0.11973059594922161E-003       2       2      17       3
   0.73963387755677471E-003       3       2      17       3
  -0.37390324341241255E-007       4       2      17       3
  -0.57059661586963988E-004       6       2      17       3
   0.34352245628245916E-003       7       2      17       3
  -0.24221721905491416E-003       8       2      17       3
   0.54082609576547434E-009       9       2      17       3
   0.12733615552410291E-008      10       2      17       3
   0.68397527895319840E-009      11       2      17       3
   0.79049829163799891E-009      12       2      17       3
   0.40424342228665082E-008      13       2      17       3
   0.13247704314518552E-009      14       2      17       3
  -0.69182346396708886E-003      15       2      17       3
   0.11755674800285997E-002      16       2      17       3
   0.32974720796418344E-003      17       2      17       3
  -0.41710937731129755E-009      18       2      17       3
   0.71128141521965798E-008      19       2      17       3
   0.10072988984932899E-007      20       2      17       3
   0.26420886007117650E-007      21       2      17       3
   0.33353798901745628E-007      22       2      17       3
   0.17963133022257981E-008       1       3      17       3
   0.73963709313705571E-003       2       3      17       3
   0.81641757539070264E-004       3       3      17       3
   0.16964785390048566E-002       4       3      17       3
  -0.40442980356184257E-009       5       3      17       3
   0.41738562731513857E-003       6       3      17       3
  -0.29122477857474100E-004       7       3      17       3
  -0.49706435482303648E-004       8       3      17       3
   0.80208455510610898E-009       9       3      17       3
  -0.37685830550672348E-008      10       3      17       3
   0.67655695773923111E-009      11       3      17       3
  -0.84855478285220863E-009      12       3      17       3
  -0.92622178365921149E-009      13       3      17       3
  -0.13917858977781132E-008      14       3      17       3
  -0.60960148299573331E-004      15       3      17       3
   0.82317838109133626E-003      16       3      17       3
   0.31510769045610286E-002      17       3      17       3
   0.33388906501310056E-008       1       1      18       3
  -0.20865996542842546E-002       2       1      18       3
   0.16172574156603614E-001       3       1      18       3
  -0.82496186038437576E-003       4       1      18       3
  -0.73156353157425262E-009       5       1      18       3
  -0.24203218584595468E-001       6       1      18       3
   0.17169244019004126E-002       7       1      18       3
   0.14284212617972364E-003       8       1      18       3
  -0.53465667290523904E-008       9       1      18       3
   0.14078490465626405E-007      10       1      18       3
   0.44839839152927320E-007      11       1      18       3
  -0.44483071405438522E-008      12       1      18       3
  -0.47834175120723135E-008      13       1      18       3
  -0.25885916312856050E-008      14       1      18       3
  -0.62780447909041386E-003      15       1      18       3
  -0.26969865207305925E-001      16       1      18       3
   0.11730106288582887E-002      17       1      18       3
   0.66631953106585437E-007      18       1      18       3
   0.69431558243479879E-007      19       1      18       3
  -0.16704614814755066E-006      20       1      18       3
   0.17588929347512460E-006      21       1      18       3
  -0.25352335085471076E-006      22       1      18       3
  -0.18615754067754754E-002       1       2      18       3
   0.21605173585606769E-008       2       2      18       3
   0.18489092753007357E-007       3       2      18       3
  -0.56321245204275317E-008       4       2      18       3
   0.56166585175654489E-003       5       2      18       3
  -0.25481241855182399E-007       6       2      18       3
   0.58238685888869087E-009       7       2      18       3
   0.93329773569163683E-008       8       2      18       3
  -0.14651451091235684E-002       9       2      18       3
   0.34434065481924207E-003      10       2      18       3
   0.41436870321807113E-002      11       2      18       3
   0.22392690283099423E-003      12       2      18       3
  -0.10137486156037232E-004      13       2      18       3
   0.48286951228059980E-003      14       2      18       3
   0.11603046274447631E-007      15       2      18       3
  -0.31559696446168843E-007      16       2      18       3
  -0.59689483980119298E-009      17       2      18       3
  -0.46431204295787601E-003      18       2      18       3
   0.14095500473442525E-002      19       2      18       3
  -0.18129254783777918E-002      20       2      18       3
   0.10937685697997836E-001      21       2      18       3
  -0.10003988671480907E-001      22       2      18       3
   0.14428491274683854E-001       1       3      18       3
   0.12520174132035501E-007       2       3      18       3
  -0.81983532367207627E-008       3       3      18       3
  -0.74230181785490252E-008       4       3      18       3
  -0.43532842721399579E-002       5       3      18       3
   0.12488908460184091E-007       6       3      18       3
  -0.79191482051618756E-008       7       3      18       3
   0.18209755034150582E-007       8       3      18       3
   0.43351125130911801E-002       9       3      18       3
  -0.26691204265933983E-002      10       3      18       3
   0.14410415445524245E-002      11       3      18       3
   0.15407013588225921E-002      12       3      18       3
   0.32209721213675307E-003      13       3      18       3
  -0.37425497524545669E-002      14       3      18       3
   0.18161296846921339E-007      15       3      18       3
   0.22294504655254685E-007      16       3      18       3
   0.14844850970477104E-007      17       3      18       3
   0.21696581256887525E-001      18       3      18       3
  -0.10037769940449573E-007       1       1      19       3
   0.68701176792505456E-003       2       1      19       3
  -0.93900787570261081E-002       3       1      19       3
  -0.87685341809886101E-003       4       1      19       3
   0.19484482778241821E-008       5       1      19       3
   0.13985334339142333E-001       6       1      19       3
   0.79868549494772336E-003       7       1      19       3
   0.11166188590990929E-002       8       1      19       3
   0.16775507808956516E-007       9       1      19       3
  -0.54538817293310312E-008      10       1      19       3
  -0.74006097305296127E-008      11       1      19       3
  -0.19169270994906137E-008      12       1      19       3
   0.12872049675483844E-007      13       1      19       3
   0.48642370655704310E-008      14       1      19       3
   0.47485784821984302E-003      15       1      19       3
   0.15536508851866360E-001      16       1      19       3
   0.17175031055229333E-002      17       1      19       3
   0.76223072380176925E-007      18       1      19       3
  -0.53852102965235466E-007      19       1      19       3
  -0.11472697599006797E-006      20       1      19       3
  -0.71187549940800653E-007      21       1      19       3
   0.12352534923185617E-006      22       1      19       3
   0.61292788906639525E-003       1       2      19       3
  -0.12248614467166221E-007       2       2      19       3
  -0.12185703374914552E-007       3       2      19       3
  -0.31954018418113815E-009       4       2      19       3
  -0.18493082212239640E-003       5       2      19       3
   0.15834919451302761E-007       6       2      19       3
   0.14946119221645667E-007       7       2      19       3
  -0.97583241909580105E-008       8       2      19       3
   0.11162086132319503E-002       9       2      19       3
   0.11332549001398347E-003      10       2      19       3
  -0.23414772140214163E-002      11       2      19       3
  -0.22937591293127045E-004      12       2      19       3
  -0.12971345834737378E-003      13       2      19       3
  -0.15898376951494880E-003      14       2      19       3
  -0.24581675698130974E-007      15       2      19       3
   0.28069577227219407E-007      16       2      19       3
   0.84538683221606717E-008      17       2      19       3
   0.14095525409858719E-002      18       2      19       3
   0.46403448285283529E-003      19       2      19       3
   0.74952112183695910E-003      20       2      19       3
  -0.85721796998473807E-002      21       2      19       3
   0.40007858753467948E-002      22       2      19       3
  -0.83774299363342762E-002       1       3      19       3
  -0.10930705050358725E-007       2       3      19       3
   0.97333382648194582E-008       3       3      19       3
   0.20402132767399517E-007       4       3      19       3
   0.25275929079613107E-002       5       3      19       3
  -0.14453631732209654E-007       6       3      19       3
  -0.48368951769280784E-008       7       3      19       3
  -0.31018097117659204E-007       8       3      19       3
  -0.22955160410783096E-002       9       3      19       3
   0.17287485175836149E-002      10       3      19       3
  -0.91174300681297956E-003      11       3      19       3
  -0.92504554603668613E-003      12       3      19       3
  -0.55215876403629123E-003      13       3      19       3
   0.21729888195149210E-002      14       3      19       3
  -0.46513869390600472E-007      15       3      19       3
  -0.25786692685156731E-007      16       3      19       3
  -0.36566096491518438E-007      17       3      19       3
  -0.10924879810570179E-001      18       3      19       3
   0.90098593504153984E-002      19       3      19       3
   0.10744084552620515E-007       1       1      20       3
  -0.36354605058417167E-002       2       1      20       3
  -0.40390253510668160E-003       3       1      20       3
   0.36490908533136374E-002       4       1      20       3
  -0.19195727277966909E-008       5       1      20       3
   0.22753451303415340E-003       6       1      20       3
   0.13195326183422572E-002       7       1      20       3
  -0.75609083321494215E-002       8       1      20       3
  -0.16839752987377238E-007       9       1      20       3
  -0.58863217661007527E-008      10       1      20       3
   0.15974686750065312E-007      11       1      20       3
  -0.14250887795543985E-007      12       1      20       3
   0.17802387703720416E-007      13       1      20       3
  -0.58071617617112609E-008      14       1      20       3
  -0.79636165865716643E-002      15       1      20       3
   0.24952087226355320E-003      16       1      20       3
  -0.30883217991191717E-002      17       1      20       3
  -0.16517674297657842E-006      18       1      20       3
  -0.12093747197008845E-006      19       1      20       3
  -0.88770404411947383E-007      20       1      20       3
   0.21959539607593657E-006      21       1      20       3
  -0.49795357161728476E-007      22       1      20       3
  -0.32434584803535125E-002       1       2      20       3
   0.11827772212922906E-007       2       2      20       3
  -0.44129598616002808E-008       3       2      20       3
  -0.10105897837490613E-007       4       2      20       3
   0.97872409081782900E-003       5       2      20       3
   0.69761327428136939E-008       6       2      20       3
  -0.52388753971318354E-008       7       2      20       3
   0.20502776335651426E-007       8       2      20       3
  -0.18891441647602374E-003       9       2      20       3
  -0.91709118448102007E-003      10       2      20       3
  -0.20611092954666145E-003      11       2      20       3
   0.11665821835608950E-002      12       2      20       3
  -0.30672302703524862E-003      13       2      20       3
   0.84150952639242189E-003      14       2      20       3
   0.23163897739182418E-007      15       2      20       3
   0.21188481100772928E-007      16       2      20       3
   0.16852831343683719E-007      17       2      20       3
   0.20713789459787620E-003      18       2      20       3
  -0.32055454593656278E-002      19       2      20       3
   0.49018240823852938E-002      20       2      20       3
  -0.16575129826011618E-002      21       2      20       3
   0.43010571035296413E-003      22       2      20       3
  -0.36033357521682085E-003       1       3      20       3
  -0.43550649337780204E-008       2       3      20       3
  -0.79575970600245578E-008       3       3      20       3
   0.68201118380839216E-008       4       3      20       3
   0.10872955894251128E-003       5       3      20       3
   0.10719175383020356E-007       6       3      20       3
  -0.18373434720980139E-009       7       3      20       3
  -0.11607145330035061E-007       8       3      20       3
   0.62847096277662996E-004       9       3      20       3
  -0.33340517717314219E-004      10       3      20       3
  -0.11378152482034716E-002      11       3      20       3
   0.40454091948729327E-003      12       3      20       3
   0.94975826534394092E-003      13       3      20       3
   0.93488245369264725E-004      14       3      20       3
  -0.22625989437170890E-007      15       3      20       3
   0.21908369526733290E-007      16       3      20       3
   0.39744187584682814E-008      17       3      20       3
  -0.14015038402071569E-003      18       3      20       3
  -0.13649880844144991E-003      19       3      20       3
   0.45194311927511562E-002      20       3      20       3
  -0.74155608856625569E-008       1       1      21       3
   0.12688317543045786E-001       2       1      21       3
   0.21496823657617759E-002       3       1      21       3
   0.10049139767048337E-001       4       1      21       3
   0.15410430805568807E-008       5       1      21       3
  -0.17221221689905683E-002       6       1      21       3
  -0.24171847045423772E-001       7       1      21       3
  -0.12540139336562658E-002       8       1      21       3
   0.22496436313212202E-007       9       1      21       3
  -0.34458133627578472E-008      10       1      21       3
  -0.61754304430940111E-009      11       1      21       3
   0.32058266346585653E-007      12       1      21       3
  -0.43495600568370767E-008      13       1      21       3
   0.37657227479019612E-008      14       1      21       3
   0.12726886971994499E-001      15       1      21       3
  -0.13305580717216949E-002      16       1      21       3
  -0.23779703667256499E-001      17       1      21       3
   0.18382160750652249E-006      18       1      21       3
  -0.81988090845309674E-007      19       1      21       3
   0.22351803390182798E-006      20       1      21       3
  -0.78362838726103370E-007      21       1      21       3
  -0.55002079192713046E-007      22       1      21       3
   0.11320184548458040E-001       1       2      21       3
  -0.75034680119510142E-008       2       2      21       3
   0.31441937729257470E-008       3       2      21       3
  -0.10374968917988661E-007       4       2      21       3
  -0.34159019815703778E-002       5       2      21       3
  -0.49726703919120018E-008       6       2      21       3
   0.16458920722710881E-007       7       2      21       3
   0.55386229850199806E-008       8       2      21       3
  -0.22885724959475330E-002       9       2      21       3
  -0.20935323652257550E-002      10       2      21       3
  -0.60834732396350139E-003      11       2      21       3
  -0.37083478776369790E-002      12       2      21       3
   0.82666414850552169E-004      13       2      21       3
  -0.29370041593852290E-002      14       2      21       3
   0.83543583789524009E-008      15       2      21       3
  -0.13725199570201834E-007      16       2      21       3
   0.21050425751826603E-007      17       2      21       3
  -0.10937853551348898E-001      18       2      21       3
  -0.85721957206332904E-002      19       2      21       3
  -0.10003901389864579E-001      20       2      21       3
  -0.46396307137171037E-003      21       2      21       3
   0.18129801372034971E-002      22       2      21       3
   0.19178912277522870E-002       1       3      21       3
   0.39369309918645714E-008       2       3      21       3
   0.40167595579226043E-009       3       3      21       3
   0.19119954979252799E-009       4       3      21       3
  -0.57872715566457825E-003       5       3      21       3
  -0.63971652732577429E-009       6       3      21       3
  -0.46133028673637497E-008       7       3      21       3
   0.29242062096944011E-008       8       3      21       3
  -0.15235191868487956E-002       9       3      21       3
  -0.35469804567516783E-003      10       3      21       3
   0.34210646049475765E-002      11       3      21       3
   0.45605123133927642E-003      12       3      21       3
   0.30166035484295332E-002      13       3      21       3
  -0.49759454335633678E-003      14       3      21       3
   0.12145062799979043E-007      15       3      21       3
   0.11995641975819031E-007      16       3      21       3
  -0.42688236411202865E-008      17       3      21       3
  -0.24619258770394369E-006      18       3      21       3
  -0.14523082908025988E-002      19       3      21       3
  -0.73949522926683767E-003      20       3      21       3
   0.21699437406400485E-001      21       3      21       3
  -0.60356349151242428E-008       1       1      22       3
  -0.93797152772739315E-002       2       1      22       3
  -0.12212692807843282E-002       3       1      22       3
   0.12298881700866075E-001       4       1      22       3
   0.17722152772873890E-008       5       1      22       3
   0.87397579881030765E-003       6       1      22       3
   0.95345569173152121E-003       7       1      22       3
  -0.23022030189440532E-001       8       1      22       3
  -0.24421118968565587E-007       9       1      22       3
   0.18636495402306191E-007      10       1      22       3
  -0.25546956203672126E-007      11       1      22       3
  -0.93277729950540816E-008      12       1      22       3
   0.83541388432162905E-008      13       1      22       3
   0.62167172056003216E-008      14       1      22       3
  -0.22487040990597014E-001      15       1      22       3
   0.10348725450984881E-002      16       1      22       3
  -0.12317793131973566E-001      17       1      22       3
  -0.24923726075746603E-006      18       1      22       3
   0.12786904230596155E-006      19       1      22       3
  -0.35541242874256710E-007      20       1      22       3
  -0.62679510517945876E-007      21       1      22       3
   0.15593159192314637E-006      22       1      22       3
  -0.83683304281092739E-002       1       2      22       3
   0.46734200211468589E-008       2       2      22       3
  -0.75384989776776854E-008       3       2      22       3
  -0.11464336666216189E-007       4       2      22       3
   0.25251687728581038E-002       5       2      22       3
   0.11075047650054823E-007       6       2      22       3
   0.43140423440796542E-008       7       2      22       3
   0.16445080619702465E-007       8       2      22       3
  -0.10066136888350335E-002       9       2      22       3
  -0.30117521526609702E-002      10       2      22       3
  -0.29051882862396390E-003      11       2      22       3
   0.29945107594202204E-002      12       2      22       3
  -0.10233011877537937E-002      13       2      22       3
   0.21711484485326016E-002      14       2      22       3
   0.16256680205403149E-007      15       2      22       3
   0.12415408753173934E-007      16       2      22       3
   0.29222095090060959E-007      17       2      22       3
  -0.16575176301423071E-002      18       2      22       3
  -0.10337578991336343E-001      19       2      22       3
   0.11367855733845909E-001      20       2      22       3
  -0.20712572325728951E-003      21       2      22       3
  -0.44375767759973605E-002      22       2      22       3
  -0.10895930501241167E-002       1       3      22       3
  -0.88117952613528337E-008       2       3      22       3
  -0.25677995653213527E-007       3       3      22       3
   0.84143998217333734E-008       4       3      22       3
   0.32878740471813523E-003       5       3      22       3
   0.34772596943600613E-007       6       3      22       3
   0.54654743507283932E-008       7       3      22       3
  -0.17759290769627093E-007       8       3      22       3
   0.85038938977769149E-004       9       3      22       3
  -0.10075771421679238E-003      10       3      22       3
  -0.30206577834449629E-002      11       3      22       3
   0.77186754001716150E-003      12       3      22       3
   0.33728479698944174E-002      13       3      22       3
   0.28269359681322079E-003      14       3      22       3
  -0.29687122229874696E-007      15       3      22       3
   0.54197187408713205E-007      16       3      22       3
  -0.81027111902912062E-008      17       3      22       3
  -0.73937002757438119E-003      18       3      22       3
  -0.41253017487930140E-003      19       3      22       3
   0.56913060207323170E-002      20       3      22       3
   0.14004747263864553E-003      21       3      22       3
   0.19847381368566848E-001      22       3      22       3
  -0.48335348824525092E-009       1       1       1       4
  -0.13279224903143971E-008       2       1       1       4
   0.78548033153029456E-009       3       1       1       4
   0.19720956185022485E-001       4       1       1       4
   0.12357834169572619E-003       6       1       1       4
  -0.14277322477480500E-001       7       1       1       4
  -0.20273142916673821E-001       8       1       1       4
  -0.84237549440018656E-009       9       1       1       4
   0.22861679538030071E-009      10       1       1       4
   0.79974080806198413E-009      11       1       1       4
   0.15060144627924499E-008      12       1       1       4
   0.24540931446971526E-008      13       1       1       4
   0.42099662962866640E-009      14       1       1       4
  -0.75092208593449724E-002      15       1       1       4
   0.37599054620276947E-003      16       1       1       4
  -0.17087638974197239E-001      17       1       1       4
  -0.83484008481670828E-008      18       1       1       4
   0.76045300816638857E-008      19       1       1       4
   0.17573408865884770E-007      20       1       1       4
   0.21505898708778252E-007      21       1       1       4
   0.73604606928653892E-008      22       1       1       4
  -0.23934752740254448E-009       1       2       1       4
   0.18729224064171693E-009       2       2       1       4
  -0.18507595148182944E-009       3       2       1       4
  -0.11989231675734993E-009       4       2       1       4
   0.27409232350918205E-009       6       2       1       4
   0.25433333485886640E-009       8       2       1       4
  -0.73728573245513459E-002       9       2       1       4
  -0.12716498184684934E-001      10       2       1       4
  -0.24285348135470171E-002      11       2       1       4
   0.75232644098815072E-003      12       2       1       4
  -0.26236235304631897E-002      13       2       1       4
   0.77113486151224471E-009      15       2       1       4
   0.66692834011924299E-009      16       2       1       4
  -0.18087150317513328E-009      17       2       1       4
  -0.70446134658031269E-002      18       2       1       4
  -0.12239277004381195E-001      19       2       1       4
   0.31338468262204506E-002      20       2       1       4
  -0.79780215852511558E-003      21       2       1       4
  -0.16231741302806645E-002      22       2       1       4
   0.85897300360730416E-009       2       3       1       4
  -0.58655490121994842E-009       3       3       1       4
   0.20593294793229294E-009       4       3       1       4
   0.88217843013130270E-009       6       3       1       4
  -0.10846032707685625E-008       7       3       1       4
   0.40946614587890952E-009       8       3       1       4
  -0.29912118301307824E-002       9       3       1       4
  -0.81279599055032509E-003      10       3       1       4
  -0.14020532955702908E-002      11       3       1       4
   0.28942696663295363E-002      12       3       1       4
   0.14474135306700131E-001      13       3       1       4
   0.18149001188225507E-008      15       3       1       4
   0.21648971200880863E-008      16       3       1       4
  -0.11819872309265621E-008      17       3       1       4
  -0.73599880039107695E-003      18       3       1       4
  -0.78229493448946628E-003      19       3       1       4
   0.32556363393913971E-002      20       3       1       4
   0.89655992228288781E-002      21       3       1       4
   0.10972760521944309E-001      22       3       1       4
   0.16293473577240411E-001       1       4       1       4
  -0.10647613541604331E-008       1       1       2       4
  -0.16292401656541190E-009       2       1       2       4
   0.95715891053129225E-009       3       1       2       4
   0.22828022993450875E-009       5       1       2       4
  -0.13585480185798338E-008       6       1       2       4
   0.26851678855186544E-009       7       1       2       4
  -0.36769142787034660E-002       9       1       2       4
  -0.63417613786753320E-002      10       1       2       4
  -0.12111397330525472E-002      11       1       2       4
   0.37535618255718159E-003      12       1       2       4
  -0.13085150787753867E-002      13       1       2       4
   0.63426936671740943E-009      14       1       2       4
   0.43655550208687226E-009      15       1       2       4
  -0.22609938079584941E-008      16       1       2       4
  -0.72811277142208892E-009      17       1       2       4
  -0.46324197109415266E-002      18       1       2       4
  -0.80483107695150588E-002      19       1       2       4
   0.20607424867464461E-002      20       1       2       4
  -0.52461172386934264E-003      21       1       2       4
  -0.10673811997898176E-002      22       1       2       4
  -0.33101962964033810E-006       2       2       2       4
  -0.37063488207247511E-007       3       2       2       4
   0.66686999703639439E-002       4       2       2       4
   0.29248908998879763E-005       6       2       2       4
  -0.33797580462041317E-003       7       2       2       4
  -0.47990380730270245E-003       8       2       2       4
  -0.32560896518425605E-009       9       2       2       4
  -0.35754592646248201E-009      10       2       2       4
  -0.43735931858362122E-009      11       2       2       4
  -0.41609762071620233E-009      12       2       2       4
   0.10603020339212024E-008      13       2       2       4
   0.74543870234148972E-003      15       2       2       4
  -0.37322403484029444E-004      16       2       2       4
   0.16959901865971246E-002      17       2       2       4
  -0.47323217414135424E-008      18       2       2       4
  -0.64600936382376709E-008      19       2       2       4
   0.33135860600561508E-008      20       2       2       4
   0.24033029791739867E-008      21       2       2       4
   0.77923290363424220E-008      22       2       2       4
   0.80159805720175660E-009       1       3       2       4
  -0.36917525938149510E-007       2       3       2       4
  -0.70415632669646621E-008       3       3       2       4
  -0.10095136389690311E-006       4       3       2       4
  -0.17516746931198180E-009       5       3       2       4
   0.18141054078643397E-008       6       3       2       4
  -0.85838497514851451E-009       7       3       2       4
   0.19848537247309886E-009       8       3       2       4
  -0.57244623438867083E-009       9       3       2       4
   0.82680919369336006E-009      10       3       2       4
  -0.14710587782828289E-008      11       3       2       4
  -0.75688047545952460E-009      12       3       2       4
  -0.76116890323931727E-009      13       3       2       4
  -0.51188646835581203E-009      14       3       2       4
  -0.84741217277679447E-009      15       3       2       4
   0.26922029126040707E-008      16       3       2       4
  -0.36820197915602866E-007      17       3       2       4
  -0.73456723023162164E-008      18       3       2       4
   0.57592514558861581E-008      19       3       2       4
  -0.76715440882614462E-008      20       3       2       4
  -0.90958215446824490E-008      21       3       2       4
  -0.36760684169566215E-008      22       3       2       4
  -0.36533589906571918E-009       1       4       2       4
   0.66687010888420092E-002       2       4       2       4
   0.93200717536601905E-009       1       1       3       4
   0.10907185598094506E-008       2       1       3       4
  -0.18487186066183566E-008       3       1       3       4
   0.14136019269998427E-008       4       1       3       4
  -0.22058346519455299E-009       5       1       3       4
   0.25415224424973541E-008       6       1       3       4
  -0.22605765548780555E-008       7       1       3       4
  -0.88937268095493426E-009       8       1       3       4
  -0.14918511137208006E-002       9       1       3       4
  -0.40534479398975944E-003      10       1       3       4
  -0.69927472911967886E-003      11       1       3       4
   0.14435500874402001E-002      12       1       3       4
   0.72190904322175110E-002      13       1       3       4
  -0.70810299835094451E-009      14       1       3       4
   0.86833704964892533E-009      15       1       3       4
   0.67582230856289446E-008      16       1       3       4
  -0.33670298959763959E-008      17       1       3       4
  -0.48396801461367679E-003      18       1       3       4
  -0.51442182963703077E-003      19       1       3       4
   0.21408087075786607E-002      20       1       3       4
   0.58955515521528744E-002      21       1       3       4
   0.72154325581875612E-002      22       1       3       4
   0.21431524541695275E-009       1       2       3       4
  -0.36995886828225778E-007       2       2       3       4
  -0.59872756838767505E-008       3       2       3       4
  -0.10056537298676427E-006       4       2       3       4
   0.37621318266409231E-009       6       2       3       4
  -0.11819548548641727E-008       7       2       3       4
  -0.24805664718900436E-009       8       2       3       4
  -0.17045497764501214E-008       9       2       3       4
   0.45493801425604082E-009      10       2       3       4
  -0.10800312088804030E-008      11       2       3       4
   0.46643829740581412E-009      12       2       3       4
  -0.16604429303070773E-008      13       2       3       4
  -0.12356695957061907E-008      15       2       3       4
  -0.12612507314752937E-009      16       2       3       4
  -0.37782390834149310E-007      17       2       3       4
  -0.92399421684183105E-008      18       2       3       4
   0.44078850221914445E-009      19       2       3       4
   0.40367975651337152E-008      20       2       3       4
  -0.13308980823072831E-007      21       2       3       4
  -0.13855372335213779E-007      22       2       3       4
  -0.64841119527328381E-009       1       3       3       4
  -0.70371428145309673E-008       2       3       3       4
   0.26524048912191455E-007       3       3       3       4
   0.66700648267666775E-002       4       3       3       4
   0.17147721263427256E-009       5       3       3       4
   0.29246095764478271E-005       6       3       3       4
  -0.33796495659069821E-003       7       3       3       4
  -0.47989761985915724E-003       8       3       3       4
   0.84601660559006848E-009       9       3       3       4
   0.29072709548067866E-009      10       3       3       4
  -0.14323045138414997E-008      11       3       3       4
   0.12541823167389884E-008      12       3       3       4
   0.72311119326023325E-009      13       3       3       4
   0.56496809441221978E-009      14       3       3       4
   0.74552192681115275E-003      15       3       3       4
  -0.37320881304343653E-004      16       3       3       4
   0.16964803702432078E-002      17       3       3       4
   0.15492188565336190E-008      18       3       3       4
   0.10647594410093556E-007      19       3       3       4
   0.70061004463027142E-008      20       3       3       4
  -0.23354983133223384E-008      21       3       3       4
   0.10606637487443099E-007      22       3       3       4
   0.57404780683956711E-009       1       4       3       4
  -0.10061522494791425E-006       2       4       3       4
   0.66700642541135296E-002       3       4       3       4
   0.18238862100148717            1       1       4       4
   0.14511389743690003E-008       3       1       4       4
   0.18475195640246613E-008       4       1       4       4
  -0.84090510865999137E-002       5       1       4       4
  -0.20731614841920606E-008       6       1       4       4
  -0.15421154056494205E-008       7       1       4       4
  -0.19868860164447343E-008       8       1       4       4
  -0.46018772610179511E-002       9       1       4       4
   0.37329265457092236E-002      10       1       4       4
  -0.15342881600500693E-002      11       1       4       4
   0.58631328367820361E-002      12       1       4       4
  -0.20624065124794149E-002      13       1       4       4
  -0.11834398607498117E-001      14       1       4       4
  -0.14577305911350945E-008      15       1       4       4
  -0.28605020146423227E-008      16       1       4       4
  -0.56451420668053372E-008      17       1       4       4
  -0.36538614883764764E-002      18       1       4       4
   0.47375018424164949E-002      19       1       4       4
   0.89775425803554285E-002      20       1       4       4
  -0.11584644557068179E-003      21       1       4       4
  -0.24763673896114661E-002      22       1       4       4
   0.13529907780968381            2       2       4       4
  -0.10050029533392754E-006       3       2       4       4
   0.33681085689828595E-006       4       2       4       4
   0.21815748770319717E-002       6       2       4       4
  -0.24134324220987498E-001       7       2       4       4
   0.17009857266457089E-001       8       2       4       4
  -0.14308678769043602E-008       9       2       4       4
   0.74813179946998251E-009      10       2       4       4
   0.42486456271534213E-009      11       2       4       4
   0.17033920437427315E-009      12       2       4       4
   0.22030442123405562E-008      13       2       4       4
  -0.11576876842165047E-009      14       2       4       4
   0.20113880025666472E-002      15       2       4       4
   0.19690189158196028E-003      16       2       4       4
  -0.87944624632670500E-003      17       2       4       4
  -0.14847060518070583E-007      18       2       4       4
   0.67917766035737681E-008      19       2       4       4
   0.22648460615277632E-008      20       2       4       4
   0.11513812705758585E-007      21       2       4       4
   0.49732306166647495E-008      22       2       4       4
   0.25632929509664524E-009       1       3       4       4
  -0.10091120557885220E-006       2       3       4       4
   0.13530044268237557            3       3       4       4
   0.10372181750362483E-007       4       3       4       4
  -0.29525893833160701E-001       6       3       4       4
  -0.18683995515476992E-002       7       3       4       4
   0.11358372061409977E-002       8       3       4       4
   0.35985112964164842E-009       9       3       4       4
  -0.11866376958936848E-008      10       3       4       4
  -0.73071044787593873E-009      11       3       4       4
   0.17855826753869410E-009      12       3       4       4
   0.59472958886099350E-009      13       3       4       4
   0.16254491115103158E-003      15       3       4       4
  -0.21943110840164115E-002      16       3       4       4
  -0.11970769997868520E-003      17       3       4       4
   0.60667390927170505E-008      18       3       4       4
  -0.47753611384676794E-008      19       3       4       4
   0.31886817017464123E-008      20       3       4       4
  -0.34778090409442179E-008      21       3       4       4
   0.11321975611986376E-007      22       3       4       4
   0.40399933337885823E-009       1       4       4       4
   0.33665573876865386E-006       2       4       4       4
   0.11017530445011882E-007       3       4       4       4
   0.14863905608615766            4       4       4       4
   0.11352123785948403E-009       1       1       5       4
   0.23975878082136424E-009       2       1       5       4
  -0.21942974490499824E-009       3       1       5       4
   0.75961708498582083E-002       4       1       5       4
   0.22791498663433563E-004       6       1       5       4
  -0.26330984855438078E-002       7       1       5       4
  -0.37388779405685231E-002       8       1       5       4
   0.23666430571184882E-009       9       1       5       4
  -0.12735617050448253E-009      10       1       5       4
  -0.24923624756157857E-009      12       1       5       4
  -0.32196217331867958E-009      13       1       5       4
   0.20399194701129246E-002      15       1       5       4
  -0.10213988656662031E-003      16       1       5       4
   0.46419479496395072E-002      17       1       5       4
   0.27873941834606762E-008      18       1       5       4
  -0.19734132573179717E-008      19       1       5       4
  -0.31300479964911306E-008      20       1       5       4
  -0.30424390265033559E-008      21       1       5       4
  -0.59461414926837028E-009      22       1       5       4
  -0.62741017774439085E-002       9       2       5       4
  -0.10821399175138885E-001      10       2       5       4
  -0.20666176806184940E-002      11       2       5       4
   0.64020253226322057E-003      12       2       5       4
  -0.22326295516339151E-002      13       2       5       4
  -0.20893923771322138E-009      15       2       5       4
  -0.10560117264013404E-009      16       2       5       4
   0.21254636132625204E-002      18       2       5       4
   0.36927700894292762E-002      19       2       5       4
  -0.94564904654958148E-003      20       2       5       4
   0.24074027773620396E-003      21       2       5       4
   0.48979847680668870E-003      22       2       5       4
  -0.17543444994734195E-009       2       3       5       4
   0.15646129851722384E-009       3       3       5       4
  -0.23190127661005370E-009       6       3       5       4
   0.21573081548960577E-009       7       3       5       4
  -0.25454367017872753E-002       9       3       5       4
  -0.69166724323963815E-003      10       3       5       4
  -0.11931057602665859E-002      11       3       5       4
   0.24629393383646990E-002      12       3       5       4
   0.12317066592327522E-001      13       3       5       4
  -0.37910487609627525E-009      15       3       5       4
  -0.53202753709639843E-009      16       3       5       4
   0.23048051255746731E-009      17       3       5       4
   0.22206272318972463E-003      18       3       5       4
   0.23602967706364561E-003      19       3       5       4
  -0.98240004748216666E-003      20       3       5       4
  -0.27054008836943071E-002      21       3       5       4
  -0.33110658486013851E-002      22       3       5       4
   0.73648910839746911E-002       1       4       5       4
  -0.10808675534598267E-009       3       4       5       4
   0.16986785851836762E-001       5       4       5       4
   0.37736565881418550E-003       1       1       6       4
  -0.15060840160556293E-008       2       1       6       4
   0.26585273069622542E-008       3       1       6       4
  -0.19401269677491811E-008       4       1       6       4
  -0.52530171434970061E-004       5       1       6       4
  -0.36613940588032312E-008       6       1       6       4
   0.31118160405148172E-008       7       1       6       4
   0.12174568075659252E-008       8       1       6       4
   0.75513253558828308E-003       9       1       6       4
  -0.28112867273895865E-004      10       1       6       4
   0.37979642959134617E-003      11       1       6       4
  -0.87456397182275418E-003      12       1       6       4
  -0.46210324794112387E-002      13       1       6       4
  -0.82754225678357499E-004      14       1       6       4
  -0.11428041632972411E-008      15       1       6       4
  -0.95727024762223643E-008      16       1       6       4
   0.44903940186125257E-008      17       1       6       4
   0.16148421148646627E-003      18       1       6       4
  -0.74004851600932735E-004      19       1       6       4
  -0.25429762517289959E-002      20       1       6       4
  -0.77647989195685965E-002      21       1       6       4
  -0.95595441711792857E-002      22       1       6       4
  -0.27379722210173777E-009       1       2       6       4
   0.14755311770364449E-003       2       2       6       4
   0.35489045873584239E-009       3       2       6       4
   0.43250665161326593E-004       4       2       6       4
   0.10509168514045637E-004       6       2       6       4
  -0.26342443612252254E-003       7       2       6       4
  -0.16005547806923200E-003       8       2       6       4
   0.23593573973689498E-008       9       2       6       4
  -0.67520524938518759E-009      10       2       6       4
   0.14644479474255149E-008      11       2       6       4
  -0.70625090382756528E-009      12       2       6       4
   0.24302965466772522E-008      13       2       6       4
   0.37368452816014670E-004      15       2       6       4
   0.33749718439656573E-005      16       2       6       4
  -0.11115244633089046E-004      17       2       6       4
   0.12299875459517909E-007      18       2       6       4
  -0.12752117782973362E-008      19       2       6       4
  -0.53776468229438496E-008      20       2       6       4
   0.18587442457574658E-007      21       2       6       4
   0.20119497243519424E-007      22       2       6       4
   0.95038877078743186E-009       1       3       6       4
   0.18012199531425424E-008       2       3       6       4
   0.14755290053491713E-003       3       3       6       4
  -0.58536438139041231E-003       4       3       6       4
  -0.25022032245032504E-009       5       3       6       4
  -0.14224045366192275E-003       6       3       6       4
   0.21943346348945389E-002       7       3       6       4
   0.31316698401000148E-002       8       3       6       4
  -0.12062486401558741E-008       9       3       6       4
  -0.34146421293485017E-009      10       3       6       4
   0.18966541229576015E-008      11       3       6       4
  -0.18371395229091922E-008      12       3       6       4
  -0.10415430641658165E-008      13       3       6       4
  -0.82402165214173513E-009      14       3       6       4
  -0.23204400284430307E-004      15       3       6       4
  -0.37382351525747871E-004      16       3       6       4
  -0.61440830120925403E-004      17       3       6       4
  -0.25059867588457381E-008      18       3       6       4
  -0.14256576038588853E-007      19       3       6       4
  -0.10687872108580474E-007      20       3       6       4
   0.26084733150950002E-008      21       3       6       4
  -0.15011650453834089E-007      22       3       6       4
  -0.84411171149977095E-009       1       4       6       4
   0.43250855139665426E-004       2       4       6       4
  -0.58536357686982045E-003       3       4       6       4
   0.15340481874594831E-003       4       4       6       4
   0.15566953419417454E-009       5       4       6       4
   0.38357663875863636E-002       6       4       6       4
  -0.43597769068979997E-001       1       1       7       4
   0.14164998630769568E-009       2       1       7       4
  -0.20614928083179224E-008       3       1       7       4
  -0.14631909684406071E-008       4       1       7       4
   0.60689255355105397E-002       5       1       7       4
   0.29496231273814986E-008       6       1       7       4
   0.10357155312959438E-008       7       1       7       4
   0.16734999829329396E-008       8       1       7       4
   0.36310776402307308E-002       9       1       7       4
   0.19263341266658337E-002      10       1       7       4
   0.12110689329567633E-002      11       1       7       4
  -0.23864271973229132E-002      12       1       7       4
   0.11375740968760650E-002      13       1       7       4
   0.95608367561663653E-002      14       1       7       4
   0.69692456821561012E-009      15       1       7       4
   0.42177235954491200E-008      16       1       7       4
   0.55131837366480436E-008      17       1       7       4
   0.77537997667211133E-002      18       1       7       4
   0.50708066135388696E-002      19       1       7       4
  -0.91624930870778491E-002      20       1       7       4
   0.16043963497039035E-003      21       1       7       4
   0.24147059717430234E-002      22       1       7       4
  -0.17047099432515180E-001       2       2       7       4
  -0.11590926743754786E-008       3       2       7       4
  -0.47848119569781548E-003       4       2       7       4
  -0.10673295248022736E-002       6       2       7       4
   0.13433750553840513E-001       7       2       7       4
  -0.56447202189934100E-002       8       2       7       4
   0.16730379805864449E-008       9       2       7       4
  -0.22696270476930405E-009      10       2       7       4
   0.23510653367905336E-009      11       2       7       4
   0.30583355853398129E-009      12       2       7       4
  -0.28350252103662407E-008      13       2       7       4
   0.16513175907720538E-009      14       2       7       4
  -0.41166274210901726E-002      15       2       7       4
  -0.39990960377361655E-003      16       2       7       4
   0.17428165874537149E-002      17       2       7       4
   0.17996898185422076E-007      18       2       7       4
   0.19627910785960270E-008      19       2       7       4
  -0.58525912927428334E-008      20       2       7       4
  -0.10806273715013977E-007      21       2       7       4
  -0.11541297691385693E-007      22       2       7       4
  -0.10613066098810700E-008       1       3       7       4
  -0.91085839822254955E-009       2       3       7       4
  -0.17047088573932587E-001       3       3       7       4
  -0.37041252064303241E-004       4       3       7       4
   0.21443779324940059E-009       5       3       7       4
   0.14233314233224957E-001       6       3       7       4
   0.10399882988102590E-002       7       3       7       4
  -0.34973052623188367E-003       8       3       7       4
   0.33437383424754541E-009       9       3       7       4
   0.23942048618863188E-008      11       3       7       4
   0.59180672268540765E-009      12       3       7       4
   0.28396543549519688E-009      13       3       7       4
   0.60888425304440121E-009      14       3       7       4
  -0.33261590715533205E-003      15       3       7       4
   0.44686508278362867E-002      16       3       7       4
   0.24004758713771617E-003      17       3       7       4
   0.34424167878126509E-008      18       3       7       4
  -0.38224563091222447E-008      19       3       7       4
   0.54214181063615701E-008      20       3       7       4
   0.12906320809147459E-007      21       3       7       4
  -0.60489003433204907E-008      22       3       7       4
  -0.47848232945106595E-003       2       4       7       4
  -0.37042090750642192E-004       3       4       7       4
  -0.17723030976606179E-001       4       4       7       4
  -0.82146028660527696E-004       6       4       7       4
   0.13323757012885013E-001       7       4       7       4
  -0.61906824906274582E-001       1       1       8       4
  -0.97480724958999244E-009       3       1       8       4
  -0.21170389210497010E-008       4       1       8       4
   0.86175950330326708E-002       5       1       8       4
   0.13935534720735097E-008       6       1       8       4
   0.18630935799847388E-008       7       1       8       4
   0.22336993842686614E-008       8       1       8       4
   0.10073771114846083E-002       9       1       8       4
  -0.42444676833439448E-002      10       1       8       4
   0.33633119363738254E-003      11       1       8       4
  -0.28605075860507908E-002      12       1       8       4
   0.76618780010122257E-003      13       1       8       4
   0.13575948906799038E-001      14       1       8       4
   0.20538415562613847E-008      15       1       8       4
   0.17790386008412440E-008      16       1       8       4
   0.56980907312859857E-008      17       1       8       4
   0.40318332963767284E-003      18       1       8       4
  -0.11173107972956897E-001      19       1       8       4
  -0.79683564096702780E-002      20       1       8       4
   0.25570165626667587E-004      21       1       8       4
   0.22148005958672599E-002      22       1       8       4
  -0.24206089164030688E-001       2       2       8       4
  -0.35059207433569411E-009       3       2       8       4
   0.33723749043084421E-003       4       2       8       4
  -0.14824440408548363E-002       6       2       8       4
   0.15252682072065687E-001       7       2       8       4
  -0.13444260088197123E-001       8       2       8       4
   0.12527803967437829E-008       9       2       8       4
  -0.11217521299732208E-008      10       2       8       4
  -0.89971437604969813E-009      11       2       8       4
  -0.48174729898087821E-009      12       2       8       4
  -0.17865828595543115E-008      13       2       8       4
  -0.58003199935625889E-002      15       2       8       4
  -0.57010666995438463E-003      16       2       8       4
   0.25767181070574770E-002      17       2       8       4
   0.12509706672569002E-007      18       2       8       4
  -0.12942529664604279E-007      19       2       8       4
   0.52494754471354700E-009      20       2       8       4
  -0.11957090544786376E-007      21       2       8       4
  -0.38846368648425308E-009      22       2       8       4
   0.29954383451097393E-009       1       3       8       4
   0.15567131396558904E-009       2       3       8       4
  -0.24206082953406066E-001       3       3       8       4
   0.22519991014731126E-004       4       3       8       4
   0.20213101255153902E-001       6       3       8       4
   0.11943126037487004E-002       7       3       8       4
  -0.89774791038512249E-003       8       3       8       4
  -0.79330342784454053E-009       9       3       8       4
   0.20423917470456593E-008      10       3       8       4
  -0.45589222848462908E-009      11       3       8       4
  -0.75392357520249187E-009      12       3       8       4
  -0.12859587786289840E-008      13       3       8       4
  -0.26511491877843717E-009      14       3       8       4
  -0.46895539026113673E-003      15       3       8       4
   0.63451183238486296E-002      16       3       8       4
   0.34839218823817819E-003      17       3       8       4
  -0.12609921456668982E-007      18       3       8       4
   0.10603711388020503E-007      19       3       8       4
  -0.94840819225511061E-008      20       3       8       4
  -0.38170494850083717E-008      21       3       8       4
  -0.15167951099255110E-007      22       3       8       4
  -0.72791315230637765E-009       1       4       8       4
   0.33723852199944010E-003       2       4       8       4
   0.22519473850643770E-004       3       4       8       4
  -0.25165893607110419E-001       4       4       8       4
   0.14132317926486989E-009       5       4       8       4
  -0.11664156185060903E-003       6       4       8       4
   0.13475232276700789E-001       7       4       8       4
   0.22967301952156672E-001       8       4       8       4
  -0.44849533738119765E-009       1       1       9       4
  -0.83356823864374693E-002       2       1       9       4
  -0.33818407305920475E-002       3       1       9       4
  -0.10432232339040301E-001       4       1       9       4
   0.14910897819769806E-009       5       1       9       4
   0.29147698581434797E-002       6       1       9       4
   0.14017340786184929E-001       7       1       9       4
   0.38884313650722783E-002       8       1       9       4
   0.11673044491164074E-007       9       1       9       4
  -0.11887946890332897E-008      10       1       9       4
  -0.14282574785953004E-007      11       1       9       4
  -0.16238097101770867E-008      12       1       9       4
  -0.36267771303030173E-008      13       1       9       4
   0.50387882947331558E-009      14       1       9       4
  -0.86892078312729361E-003      15       1       9       4
   0.57252665726077278E-003      16       1       9       4
   0.30996634629420930E-002      17       1       9       4
   0.50287654165515938E-007      18       1       9       4
  -0.16730766023401917E-007      19       1       9       4
  -0.30042543976327017E-007      20       1       9       4
  -0.14756820730920350E-006      21       1       9       4
   0.72701028737371806E-007      22       1       9       4
  -0.73728581458917530E-002       1       2       9       4
  -0.78428463775165991E-009       2       2       9       4
  -0.14529519398180091E-008       3       2       9       4
  -0.11298311459678973E-008       4       2       9       4
  -0.62741016885387128E-002       5       2       9       4
   0.20388806022743836E-008       6       2       9       4
   0.18973433434379065E-008       7       2       9       4
   0.58981941758980315E-009       8       2       9       4
   0.99670385330992949E-002       9       2       9       4
   0.76908404488541414E-002      10       2       9       4
   0.97127360238882408E-003      11       2       9       4
   0.70209661848688459E-002      12       2       9       4
  -0.31565908257002160E-003      13       2       9       4
  -0.47037455110214739E-002      14       2       9       4
  -0.47698596386744099E-009      15       2       9       4
   0.16365892449357710E-008      16       2       9       4
   0.37939674550846241E-008      17       2       9       4
   0.28275557030600982E-002      18       2       9       4
   0.20870487066373842E-002      19       2       9       4
   0.15097248292089234E-002      20       2       9       4
  -0.31512161077190936E-003      21       2       9       4
   0.62300721194439261E-004      22       2       9       4
  -0.29912115949339503E-002       1       3       9       4
  -0.74858854113664988E-009       2       3       9       4
   0.11866013767829903E-008       3       3       9       4
  -0.14856545995593079E-009       4       3       9       4
  -0.25454367241136899E-002       5       3       9       4
  -0.17239201115563935E-008       6       3       9       4
   0.87501127422319743E-009       7       3       9       4
  -0.36131933881479174E-009       8       3       9       4
   0.29437020691733050E-002       9       3       9       4
   0.27850151083527301E-002      10       3       9       4
  -0.77941944525139915E-002      11       3       9       4
  -0.23517622489268339E-002      12       3       9       4
  -0.69702401466141643E-002      13       3       9       4
  -0.19085388230145372E-002      14       3       9       4
  -0.91918209797503867E-009      15       3       9       4
  -0.16107289855089305E-008      16       3       9       4
  -0.47163971750410640E-009      17       3       9       4
  -0.42530722818038061E-003      18       3       9       4
   0.59698848086780728E-003      19       3       9       4
  -0.11638803952724556E-003      20       3       9       4
  -0.34185463617973874E-002      21       3       9       4
  -0.62015288562462150E-003      22       3       9       4
  -0.92272307962097226E-002       1       4       9       4
   0.17084194622115483E-009       2       4       9       4
  -0.11466156781840066E-008       3       4       9       4
  -0.17083249804800650E-008       4       4       9       4
  -0.78521150917727229E-002       5       4       9       4
   0.16560377347667660E-008       6       4       9       4
   0.12320509495856350E-008       7       4       9       4
   0.19933400292354473E-008       8       4       9       4
   0.16845917295933825E-001       9       4       9       4
   0.60464178616103617E-009       1       1      10       4
  -0.14377143827847567E-001       2       1      10       4
  -0.91893966399808570E-003       3       1      10       4
   0.84627540168198088E-002       4       1      10       4
  -0.12324908123391111E-009       5       1      10       4
  -0.10853474120608177E-003       6       1      10       4
   0.74367715821091283E-002       7       1      10       4
  -0.16386064608640886E-001       8       1      10       4
  -0.10979278274946509E-008       9       1      10       4
  -0.70050304901422110E-009      10       1      10       4
   0.43696748052315941E-008      11       1      10       4
   0.40013054596588452E-009      12       1      10       4
  -0.29682124207287399E-007      13       1      10       4
  -0.36349717811246451E-009      14       1      10       4
  -0.39387545836228896E-002      15       1      10       4
  -0.47268374692484751E-004      16       1      10       4
  -0.46501092920977073E-003      17       1      10       4
  -0.19433601212006135E-007      18       1      10       4
   0.10324930656507516E-008      19       1      10       4
   0.17040380078809191E-008      20       1      10       4
  -0.10361635519262642E-006      21       1      10       4
  -0.24230480163769430E-006      22       1      10       4
  -0.12716499238466659E-001       1       2      10       4
  -0.21436872122784461E-009       2       2      10       4
   0.80691880377747161E-009       3       2      10       4
   0.67425935700041536E-009       4       2      10       4
  -0.10821399101809242E-001       5       2      10       4
  -0.11281107500714551E-008       6       2      10       4
  -0.36940659184249909E-009       7       2      10       4
  -0.90655201781351539E-009       8       2      10       4
   0.13307733453291402E-002       9       2      10       4
  -0.98852012367319688E-002      10       2      10       4
   0.13946143814549277E-002      11       2      10       4
   0.13572215116438021E-001      12       2      10       4
  -0.26984004529066190E-002      13       2      10       4
  -0.81127551288653968E-002      14       2      10       4
  -0.14865552448271897E-008      15       2      10       4
  -0.10640580040179412E-008      16       2      10       4
  -0.11734925800461155E-008      17       2      10       4
   0.13031292236881016E-002      18       2      10       4
  -0.22642313938667363E-002      19       2      10       4
   0.38562182330331438E-002      20       2      10       4
   0.14761877107342358E-003      21       2      10       4
  -0.13294664920534970E-002      22       2      10       4
  -0.81279646243006317E-003       1       3      10       4
   0.13129464631191244E-008       2       3      10       4
   0.74098432269780932E-009       3       3      10       4
  -0.14171166017118134E-008       4       3      10       4
  -0.69166720832375536E-003       5       3      10       4
  -0.84239062533603656E-009       6       3      10       4
  -0.39034333798434956E-009       7       3      10       4
   0.26941522726212926E-008       8       3      10       4
   0.35785622763157446E-002       9       3      10       4
  -0.63183850260026828E-003      10       3      10       4
  -0.13789310868158900E-001      11       3      10       4
   0.19536111545652036E-002      12       3      10       4
   0.54446562987540501E-002      13       3      10       4
  -0.51853971522780801E-003      14       3      10       4
   0.32662247089918451E-008      15       3      10       4
  -0.21060489212456012E-008      16       3      10       4
   0.71063839553378329E-009      17       3      10       4
   0.13607894063595564E-003      18       3      10       4
  -0.14482770133239579E-003      19       3      10       4
   0.13167755865636872E-002      20       3      10       4
  -0.16581196995565917E-002      21       3      10       4
   0.37954804795869322E-002      22       3      10       4
   0.74852532429143144E-002       1       4      10       4
   0.39047712009201565E-009       2       4      10       4
  -0.24878922051840907E-008       3       4      10       4
   0.50598943092097542E-009       4       4      10       4
   0.63697478643230335E-002       5       4      10       4
   0.35176170308704921E-008       6       4      10       4
  -0.63200804702955014E-009       7       4      10       4
  -0.40014249217682127E-009       8       4      10       4
   0.24105974481819850E-002       9       4      10       4
   0.23063339389931426E-001      10       4      10       4
   0.69480568448574441E-009       1       1      11       4
  -0.27456777973768765E-002       2       1      11       4
  -0.15851514956127717E-002       3       1      11       4
  -0.34781392211317764E-002       4       1      11       4
  -0.12657678772868545E-009       5       1      11       4
   0.14659728319505955E-002       6       1      11       4
   0.46751429745188105E-002       7       1      11       4
   0.12982137641143598E-002       8       1      11       4
  -0.14460225554307090E-007       9       1      11       4
   0.37868190039674871E-008      10       1      11       4
  -0.12301646732687536E-007      11       1      11       4
   0.13491944103659410E-007      12       1      11       4
  -0.68214292340062187E-008      13       1      11       4
  -0.37518688381939107E-009      14       1      11       4
  -0.29044784450091917E-003      15       1      11       4
   0.29973654453296770E-003      16       1      11       4
   0.10361471884900064E-002      17       1      11       4
  -0.10749491290273525E-006      18       1      11       4
   0.61707168569124215E-007      19       1      11       4
   0.14523579829785667E-006      20       1      11       4
  -0.31881982271641846E-007      21       1      11       4
  -0.30656090703250364E-007      22       1      11       4
  -0.24285354187554994E-002       1       2      11       4
  -0.20267604424347677E-009       2       2      11       4
  -0.13960617006035072E-008       3       2      11       4
  -0.20666176046859586E-002       5       2      11       4
   0.19023883428254853E-008       6       2      11       4
   0.38082413426232431E-009       7       2      11       4
  -0.19927839663937369E-009       8       2      11       4
   0.29703870682921333E-002       9       2      11       4
   0.27559650550038682E-002      10       2      11       4
  -0.36880902419323812E-003      11       2      11       4
   0.30535377784996626E-002      12       2      11       4
   0.36154839537551123E-002      13       2      11       4
  -0.15493758034718847E-002      14       2      11       4
  -0.47144369622415927E-009      15       2      11       4
   0.18440203612806679E-008      16       2      11       4
   0.78506133214202649E-009      17       2      11       4
   0.95458880709301875E-003      18       2      11       4
   0.70088417382115824E-003      19       2      11       4
   0.55599736680097872E-003      20       2      11       4
  -0.92685454561851116E-004      21       2      11       4
   0.22460787959004255E-003      22       2      11       4
  -0.14020529721775498E-002       1       3      11       4
  -0.15543660279385011E-008       2       3      11       4
  -0.18901568329885148E-008       3       3      11       4
  -0.61405217591517550E-009       4       3      11       4
  -0.11931057859188544E-002       5       3      11       4
   0.24624089556483892E-008       6       3      11       4
   0.24369271117494642E-008       7       3      11       4
  -0.71158377704292860E-009       8       3      11       4
  -0.13032350683274039E-002       9       3      11       4
  -0.20899275690642277E-002      10       3      11       4
  -0.33914415203724481E-002      11       3      11       4
  -0.72342744240396525E-003      12       3      11       4
  -0.25444682279463634E-002      13       3      11       4
  -0.89458747279452561E-003      14       3      11       4
  -0.12214578809482506E-008      15       3      11       4
   0.31083927875076768E-008      16       3      11       4
   0.23822495738481502E-008      17       3      11       4
  -0.34471372799892012E-003      18       3      11       4
   0.12087677804223031E-003      19       3      11       4
   0.19006571508788510E-007      20       3      11       4
  -0.11445947980369704E-002      21       3      11       4
  -0.20434621484526338E-003      22       3      11       4
  -0.30763867878000435E-002       1       4      11       4
  -0.90722537498076283E-009       2       4      11       4
  -0.30640363869000914E-009       3       4      11       4
   0.25256069417416126E-008       4       4      11       4
  -0.26179189468997291E-002       5       4      11       4
   0.34741216265738663E-009       6       4      11       4
  -0.99482286802420326E-009       7       4      11       4
  -0.36502613651304033E-008       8       4      11       4
   0.44879123002043988E-002       9       4      11       4
   0.79949657058053022E-003      10       4      11       4
   0.51900325122447794E-002      11       4      11       4
   0.83491654978778473E-009       1       1      12       4
   0.85058349052466475E-003       2       1      12       4
   0.32722418776143410E-002       3       1      12       4
   0.13290428338762067E-001       4       1      12       4
  -0.16752932912202745E-009       5       1      12       4
  -0.33757119899941171E-002       6       1      12       4
  -0.92106515668208388E-002       7       1      12       4
  -0.11041157995154035E-001       8       1      12       4
  -0.18738323543972949E-008       9       1      12       4
   0.56850551131709093E-009      10       1      12       4
   0.14065144161363304E-007      11       1      12       4
   0.26729446693813876E-008      12       1      12       4
  -0.83337033539239373E-008      13       1      12       4
  -0.61289770904580473E-009      14       1      12       4
  -0.10272805387051285E-002      15       1      12       4
  -0.69168304737337520E-003      16       1      12       4
  -0.30092142448370999E-002      17       1      12       4
  -0.92367826291833477E-008      18       1      12       4
   0.11899154855352765E-007      19       1      12       4
  -0.92111966794067137E-008      20       1      12       4
   0.57921456170051095E-007      21       1      12       4
  -0.11095173398022565E-006      22       1      12       4
   0.75232599743315818E-003       1       2      12       4
  -0.66995502167685782E-009       2       2      12       4
   0.29735160733230649E-009       3       2      12       4
   0.21164721336454760E-009       4       2      12       4
   0.64020257771200473E-003       5       2      12       4
  -0.52531337869224139E-009       6       2      12       4
   0.54807700731593018E-009       7       2      12       4
  -0.77261651386904108E-009       8       2      12       4
  -0.58785345216259650E-002       9       2      12       4
  -0.72445629220957318E-002      10       2      12       4
   0.12999361544508011E-002      11       2      12       4
  -0.65887246927506414E-003      12       2      12       4
  -0.16914265240999106E-002      13       2      12       4
   0.48027306349473912E-003      14       2      12       4
  -0.63344200708047254E-009      15       2      12       4
  -0.32282592937743665E-009      16       2      12       4
   0.29251592088599043E-009      17       2      12       4
  -0.18506942967726559E-002      18       2      12       4
  -0.27249097436973326E-002      19       2      12       4
   0.32196278440149310E-003      20       2      12       4
   0.45147201050393834E-003      21       2      12       4
  -0.80148338016291956E-003      22       2      12       4
   0.28942697486414783E-002       1       3      12       4
  -0.66518024519449594E-009       2       3      12       4
   0.11858271093888285E-008       3       3      12       4
   0.52820863496139093E-009       4       3      12       4
   0.24629393209554280E-002       5       3      12       4
  -0.17399010939591671E-008       6       3      12       4
   0.23791388846011832E-009       7       3      12       4
  -0.10305685576048587E-008       8       3      12       4
  -0.69246483016130607E-003       9       3      12       4
  -0.19569513226484871E-002      10       3      12       4
   0.68661027609907734E-003      11       3      12       4
   0.41867840499347385E-002      12       3      12       4
   0.13802347782962979E-001      13       3      12       4
   0.18467732628723846E-002      14       3      12       4
  -0.22371959370791485E-008      15       3      12       4
  -0.15534372179065159E-008      16       3      12       4
  -0.36849115614732237E-009      17       3      12       4
   0.63900178922398406E-003      18       3      12       4
  -0.64845671612003323E-003      19       3      12       4
   0.74800430468334738E-003      20       3      12       4
   0.24698953074844287E-002      21       3      12       4
   0.24718237415404347E-002      22       3      12       4
   0.11755255409404218E-001       1       4      12       4
   0.81144470007851690E-009       2       4      12       4
   0.88021682862743215E-009       3       4      12       4
   0.67007833008443532E-009       4       4      12       4
   0.10003374861160524E-001       5       4      12       4
  -0.11617418640780105E-008       6       4      12       4
  -0.15091847362839415E-008       7       4      12       4
  -0.10906028517595596E-001       9       4      12       4
   0.67628133635446739E-002      10       4      12       4
  -0.37382446482232992E-002      11       4      12       4
   0.16728759091298763E-001      12       4      12       4
   0.13805443637799427E-008       1       1      13       4
  -0.29662505975823995E-002       2       1      13       4
   0.16364363040523446E-001       3       1      13       4
  -0.46751585406230190E-002       4       1      13       4
  -0.26169666530688728E-009       5       1      13       4
  -0.17836633274025068E-001       6       1      13       4
   0.43910784035890915E-002       7       1      13       4
   0.29573804944620571E-002       8       1      13       4
  -0.29839495277697345E-008       9       1      13       4
  -0.29476921533714002E-007      10       1      13       4
  -0.67584971150546984E-008      11       1      13       4
  -0.80979476255031171E-008      12       1      13       4
  -0.12952872837940958E-008      13       1      13       4
  -0.85821836308693640E-009      14       1      13       4
   0.90251297112714735E-004      15       1      13       4
  -0.39521921044351205E-002      16       1      13       4
   0.10855155615558415E-002      17       1      13       4
  -0.56187878693852658E-007      18       1      13       4
  -0.25239568805547212E-006      19       1      13       4
  -0.24334981670002820E-007      20       1      13       4
  -0.66717962930150725E-007      21       1      13       4
  -0.30107691958646119E-008      22       1      13       4
  -0.26236240062973305E-002       1       2      13       4
   0.45632400763451802E-009       2       2      13       4
  -0.17618092070004344E-008       3       2      13       4
   0.21298331421144033E-008       4       2      13       4
  -0.22326295031764799E-002       5       2      13       4
   0.24746274340114741E-008       6       2      13       4
  -0.21585072273289503E-008       7       2      13       4
  -0.21852722651683692E-008       8       2      13       4
  -0.32750949234274097E-002       9       2      13       4
   0.34867422909991464E-002      10       2      13       4
   0.16013101679818662E-001      11       2      13       4
   0.11382763034784823E-002      12       2      13       4
   0.94584400377882528E-003      13       2      13       4
  -0.16739870197693702E-002      14       2      13       4
  -0.91046801548463893E-009      15       2      13       4
   0.45795792677039822E-008      16       2      13       4
  -0.25073512237635126E-008      17       2      13       4
   0.51797397701728405E-003      18       2      13       4
   0.11152753194192367E-002      19       2      13       4
  -0.53087666331659241E-003      20       2      13       4
   0.35050200246206594E-002      21       2      13       4
  -0.25862415591627660E-002      22       2      13       4
   0.14474135164700242E-001       1       3      13       4
  -0.91926088376183108E-009       2       3      13       4
   0.65730828947306911E-009       3       3      13       4
   0.61183176400241175E-009       4       3      13       4
   0.12317066630767582E-001       5       3      13       4
  -0.98522556608921893E-009       6       3      13       4
   0.46429490409851426E-009       7       3      13       4
  -0.13788936343673108E-008       8       3      13       4
   0.13304040840916584E-001       9       3      13       4
  -0.74557717367100653E-002      10       3      13       4
   0.36512524571900356E-002      11       3      13       4
   0.72979809901078576E-002      12       3      13       4
  -0.31072062220008157E-002      13       3      13       4
   0.92355282557744639E-002      14       3      13       4
  -0.23517068600698025E-008      15       3      13       4
  -0.18836295409903578E-008      16       3      13       4
  -0.38342074459661981E-009      17       3      13       4
   0.43595260639265688E-002      18       3      13       4
  -0.23679116471256255E-002      19       3      13       4
  -0.55001449292272051E-004      20       3      13       4
  -0.78622715499581796E-003      21       3      13       4
  -0.82597104914089101E-003      22       3      13       4
  -0.41351345147719277E-002       1       4      13       4
   0.28816727264883139E-008       2       4      13       4
  -0.10300096034012671E-008       3       4      13       4
   0.49104778799778095E-009       4       4      13       4
  -0.35188785451668635E-002       5       4      13       4
   0.16809086446022479E-008       6       4      13       4
  -0.36177054112730507E-008       7       4      13       4
   0.16918916043235322E-008       8       4      13       4
   0.12627725018254277E-002       9       4      13       4
  -0.83163120504044555E-003      10       4      13       4
  -0.10673028263364875E-003      11       4      13       4
  -0.77271694607297593E-003      12       4      13       4
   0.24405808318328240E-001      13       4      13       4
   0.46054468558737581E-009       1       1      14       4
   0.58954572174049333E-009       2       1      14       4
  -0.83203409417159579E-009       3       1      14       4
   0.51350031670745295E-002       4       1      14       4
   0.19863434286994624E-004       6       1      14       4
  -0.22947145048813769E-002       7       1      14       4
  -0.32583875569182135E-002       8       1      14       4
   0.75605653739513160E-009       9       1      14       4
  -0.73023050732156381E-009      10       1      14       4
  -0.10831159794330154E-009      11       1      14       4
  -0.52283169423892037E-009      12       1      14       4
  -0.29397642096053332E-009      13       1      14       4
  -0.36590174740154682E-009      14       1      14       4
   0.40914593813083031E-002      15       1      14       4
  -0.20486047503382642E-003      16       1      14       4
   0.93103384670209354E-002      17       1      14       4
   0.97503973047055862E-008      18       1      14       4
  -0.75134499118146326E-008      19       1      14       4
  -0.69656879095308502E-008      20       1      14       4
  -0.40550889043349773E-008      21       1      14       4
   0.14434616656973577E-008      22       1      14       4
   0.14877334926131109E-009       1       2      14       4
   0.14937492436004447E-009       4       2      14       4
  -0.19785031519675354E-009       8       2      14       4
  -0.47037453544908139E-002       9       2      14       4
  -0.81127546514406634E-002      10       2      14       4
  -0.15493757968386963E-002      11       2      14       4
   0.48027311797666227E-003      12       2      14       4
  -0.16739869098040402E-002      13       2      14       4
  -0.47688855259479439E-009      15       2      14       4
  -0.23128374358623427E-009      16       2      14       4
   0.18272749263091642E-002      18       2      14       4
   0.31747002054189543E-002      19       2      14       4
  -0.81306985452214600E-003      20       2      14       4
   0.20698793796506668E-003      21       2      14       4
   0.42113022245895244E-003      22       2      14       4
  -0.48899835839143687E-009       2       3      14       4
   0.50947851392549640E-009       3       3      14       4
  -0.14232924613854102E-009       4       3      14       4
  -0.75125371883021844E-009       6       3      14       4
   0.61872262321167534E-009       7       3      14       4
  -0.18955426332446492E-009       8       3      14       4
  -0.19085388759062785E-002       9       3      14       4
  -0.51853953108199841E-003      10       3      14       4
  -0.89458756624067313E-003      11       3      14       4
   0.18467733017296919E-002      12       3      14       4
   0.92355280320462092E-002      13       3      14       4
  -0.10302976174128721E-008      15       3      14       4
  -0.16818806983314855E-008      16       3      14       4
   0.67037904990809819E-009      17       3      14       4
   0.19090764032286182E-003      18       3      14       4
   0.20291801751599024E-003      19       3      14       4
  -0.84466757821163320E-003      20       3      14       4
  -0.23261086299168118E-002      21       3      14       4
  -0.28468638330089889E-002      22       3      14       4
   0.45781804918236446E-002       1       4      14       4
   0.13417551841044418E-009       2       4      14       4
  -0.32367909177755214E-009       3       4      14       4
  -0.30967706388393996E-009       4       4      14       4
   0.57704102625384598E-002       5       4      14       4
   0.46594930989449400E-009       6       4      14       4
   0.11117239090653436E-009       7       4      14       4
   0.44838832779053704E-009       8       4      14       4
  -0.58871049593059426E-002       9       4      14       4
   0.47753714454996325E-002      10       4      14       4
  -0.19627930778944227E-002      11       4      14       4
   0.75008690359690136E-002      12       4      14       4
  -0.26384506477378947E-002      13       4      14       4
   0.99154683354960652E-002      14       4      14       4
  -0.11687083654652269E-001       1       1      15       4
   0.75395994460033467E-009       2       1      15       4
   0.94125412701685524E-009       3       1      15       4
  -0.16880696777128780E-008       4       1      15       4
   0.33839337917119967E-002       5       1      15       4
  -0.12307257373273935E-008       6       1      15       4
   0.60605311321656046E-009       7       1      15       4
   0.24892675270544781E-008       8       1      15       4
   0.53154683209055177E-003       9       1      15       4
   0.24098720048676241E-002      10       1      15       4
   0.17769653741900223E-003      11       1      15       4
   0.62882536836183524E-003      12       1      15       4
  -0.55311920339963663E-004      13       1      15       4
   0.87795727909028443E-002      14       1      15       4
   0.49607616240014766E-008      15       1      15       4
  -0.21590127463323800E-008      16       1      15       4
   0.14451157921406902E-008      17       1      15       4
  -0.17574673598034383E-002      18       1      15       4
  -0.58438102134719394E-002      19       1      15       4
  -0.98973158129065861E-003      20       1      15       4
   0.16742328427364146E-005      21       1      15       4
   0.34872946986517074E-003      22       1      15       4
   0.36092771478226432E-009       1       2      15       4
  -0.88644599747599549E-003       2       2      15       4
  -0.17431118393541933E-008       3       2      15       4
  -0.16908834592954205E-002       4       2      15       4
  -0.12051482968916893E-009       5       2      15       4
  -0.23129219700776987E-003       6       2      15       4
   0.25893291101668709E-002       7       2      15       4
  -0.17531303887326944E-002       8       2      15       4
  -0.44404687171891052E-009      10       2      15       4
  -0.38376436027430003E-009      11       2      15       4
  -0.15574171907950805E-008      12       2      15       4
  -0.11350052279265157E-008      13       2      15       4
  -0.18237422561098555E-009      14       2      15       4
  -0.55854196762895785E-002      15       2      15       4
  -0.37827337662993182E-003      16       2      15       4
  -0.64879684178708306E-003      17       2      15       4
  -0.23330728779309108E-008      18       2      15       4
  -0.11971796653832227E-007      19       2      15       4
  -0.15802365615083753E-008      20       2      15       4
  -0.57816730283319915E-008      21       2      15       4
  -0.19726017963182350E-008      22       2      15       4
   0.15758930108346856E-008       1       3      15       4
  -0.14284920641566206E-008       2       3      15       4
  -0.88636267755155601E-003       3       3      15       4
  -0.13665532739116451E-003       4       3      15       4
  -0.35692055545745459E-009       5       3      15       4
   0.31263008884324286E-002       6       3      15       4
   0.20057150229880623E-003       7       3      15       4
  -0.11638275671370954E-003       8       3      15       4
  -0.90234269754040703E-009       9       3      15       4
   0.34441088852087840E-008      10       3      15       4
  -0.20534561818859639E-008      11       3      15       4
  -0.13085152594107913E-008      12       3      15       4
  -0.13576800637977889E-008      13       3      15       4
  -0.10212740930158719E-008      14       3      15       4
  -0.45140836953146764E-003      15       3      15       4
   0.48563592260094709E-002      16       3      15       4
   0.55090425756962342E-004      17       3      15       4
  -0.14895778810300773E-007      18       3      15       4
   0.21759842176596695E-007      19       3      15       4
  -0.17095609293203969E-007      20       3      15       4
  -0.98300228982122162E-008      21       3      15       4
  -0.15498962169804423E-007      22       3      15       4
  -0.90032960056177538E-009       1       4      15       4
  -0.16908825110498531E-002       2       4      15       4
  -0.13665569344070751E-003       3       4      15       4
   0.60435280911830984E-003       4       4      15       4
   0.12492268750395749E-009       5       4      15       4
  -0.14951456507363114E-004       6       4      15       4
   0.18233018976014496E-002       7       4      15       4
   0.24867106985927111E-002       8       4      15       4
   0.21221473727847732E-008       9       4      15       4
  -0.34647053310607365E-008      11       4      15       4
   0.12194374025433319E-008      12       4      15       4
   0.44093908186755367E-008      13       4      15       4
   0.37645671984953670E-009      14       4      15       4
   0.55665554857828679E-002      15       4      15       4
   0.58517960234656793E-003       1       1      16       4
  -0.23413783135021691E-008       2       1      16       4
   0.64373592122611083E-008       3       1      16       4
  -0.18029945899735730E-008       4       1      16       4
  -0.16943588374535219E-003       5       1      16       4
  -0.88907618898186758E-008       6       1      16       4
   0.36401710268991026E-008       7       1      16       4
   0.62490398175137972E-009       8       1      16       4
  -0.35058025912233689E-003       9       1      16       4
   0.28922929528347155E-004      10       1      16       4
  -0.18353061003714574E-003      11       1      16       4
   0.42353436001282200E-003      12       1      16       4
   0.24199901031205871E-002      13       1      16       4
  -0.43959875415065309E-003      14       1      16       4
  -0.25395141044383539E-008      15       1      16       4
  -0.20600565577331407E-007      16       1      16       4
   0.37319203520161173E-008      17       1      16       4
  -0.35266183556132028E-005      18       1      16       4
  -0.70138292822711322E-004      19       1      16       4
  -0.11118475078975192E-002      20       1      16       4
  -0.37253551220795210E-002      21       1      16       4
  -0.46129171229076556E-002      22       1      16       4
  -0.70169819183476949E-009       1       2      16       4
   0.44387825796624828E-004       2       2      16       4
   0.64372652078936772E-009       3       2      16       4
  -0.16560465130875581E-003       4       2      16       4
   0.11724838945164072E-009       5       2      16       4
   0.11536880670259035E-004       6       2      16       4
  -0.12462051744407778E-003       7       2      16       4
   0.94928241495510096E-004       8       2      16       4
   0.19654899356440865E-008       9       2      16       4
  -0.17331401452845317E-008      10       2      16       4
   0.26422005626896669E-008      11       2      16       4
  -0.61587022554486463E-009      12       2      16       4
   0.34785752182555563E-008      13       2      16       4
   0.24978106250877356E-009      14       2      16       4
   0.11097003868133659E-003      15       2      16       4
   0.27385005761203661E-004      16       2      16       4
  -0.35137195679636383E-003      17       2      16       4
   0.64075377016242585E-008      18       2      16       4
  -0.64564259668854307E-008      19       2      16       4
  -0.79636876174817847E-009      20       2      16       4
   0.34120108704063327E-007      21       2      16       4
   0.23984063176068836E-007      22       2      16       4
   0.24099194792671801E-008       1       3      16       4
   0.27359018116317250E-008       2       3      16       4
   0.44388440978862614E-004       3       3      16       4
   0.18456524749237762E-002       4       3      16       4
  -0.59277386444369081E-009       5       3      16       4
  -0.15622380831436215E-003       6       3      16       4
  -0.47176300375753740E-004       7       3      16       4
  -0.46892976070155078E-004       8       3      16       4
  -0.26278482913657747E-008       9       3      16       4
  -0.21725544061344302E-009      10       3      16       4
   0.26081382665081869E-008      11       3      16       4
  -0.20505645323087266E-008      12       3      16       4
  -0.20261069241237270E-008      13       3      16       4
  -0.18693804348432402E-008      14       3      16       4
   0.12621663138873503E-002      15       3      16       4
  -0.30519265201421825E-003      16       3      16       4
   0.28179271010188162E-002      17       3      16       4
  -0.80574827047601107E-008      18       3      16       4
  -0.20370938657359272E-007      19       3      16       4
  -0.70309355792870843E-008      20       3      16       4
   0.31616420341729194E-008      21       3      16       4
  -0.25917960579419632E-007      22       3      16       4
  -0.13649607626289197E-008       1       4      16       4
  -0.16560461726914991E-003       2       4      16       4
   0.18456544813700388E-002       3       4      16       4
  -0.30273116086307132E-004       4       4      16       4
   0.25092746551013703E-009       5       4      16       4
  -0.64207722905070268E-004       6       4      16       4
  -0.88231037799699327E-004       7       4      16       4
  -0.12704643155062381E-003       8       4      16       4
   0.14426819872933738E-008       9       4      16       4
   0.48961883364896484E-008      10       4      16       4
   0.22730295290439237E-009      11       4      16       4
  -0.13671565841897018E-008      12       4      16       4
   0.40854282508290780E-008      13       4      16       4
   0.73298022979881197E-009      14       4      16       4
  -0.12329950884973511E-003      15       4      16       4
   0.31123462951509382E-002      16       4      16       4
  -0.26594598415720493E-001       1       1      17       4
  -0.10444282717208209E-008       2       1      17       4
  -0.23633132500743842E-008       3       1      17       4
  -0.45883328373232508E-008       4       1      17       4
   0.77003268963552109E-002       5       1      17       4
   0.32751472093398900E-008       6       1      17       4
   0.48515272289511800E-008       7       1      17       4
   0.42809323736843361E-008       8       1      17       4
  -0.18969987122395165E-002       9       1      17       4
   0.28449517371503379E-003      10       1      17       4
  -0.63415015319156511E-003      11       1      17       4
   0.18429100241055406E-002      12       1      17       4
  -0.66455638102684328E-003      13       1      17       4
   0.19978399388733095E-001      14       1      17       4
   0.32627315166655317E-009      15       1      17       4
   0.36888355731288671E-008      16       1      17       4
   0.14860140731728993E-007      17       1      17       4
   0.32839015481990067E-002      18       1      17       4
  -0.69000793784136194E-003      19       1      17       4
  -0.57618328796931193E-002      20       1      17       4
  -0.30327651331610782E-005      21       1      17       4
   0.14478204792011701E-002      22       1      17       4
  -0.34220057091323115E-009       1       2      17       4
  -0.20174552253155622E-002       2       2      17       4
  -0.37474562798343067E-007       3       2      17       4
   0.73955236547319867E-003       4       2      17       4
   0.16362098237867296E-009       5       2      17       4
  -0.52550965421578578E-003       6       2      17       4
   0.58006610237383910E-002       7       2      17       4
  -0.41199064357319223E-002       8       2      17       4
   0.30004620821687559E-008       9       2      17       4
  -0.15322617697769090E-008      10       2      17       4
   0.68527839354973021E-009      11       2      17       4
   0.11818663860913789E-009      12       2      17       4
  -0.32804714699879055E-008      13       2      17       4
   0.47986975876704809E-009      14       2      17       4
  -0.96175543958871030E-002      15       2      17       4
  -0.10155994973178879E-002      16       2      17       4
   0.55580344512382376E-002      17       2      17       4
   0.35850757045699849E-007      18       2      17       4
  -0.10004211712378782E-007      19       2      17       4
  -0.74189906900895595E-008      20       2      17       4
  -0.56884926711355202E-008      21       2      17       4
  -0.75630013937939849E-008      22       2      17       4
  -0.13445037642867885E-008       1       3      17       4
  -0.37004568936264984E-007       2       3      17       4
  -0.20169632717699083E-002       3       3      17       4
   0.10067132891104289E-003       4       3      17       4
   0.24803146672730018E-009       5       3      17       4
   0.71141328286841859E-002       6       3      17       4
   0.44819140336700122E-003       7       3      17       4
  -0.27657815750066559E-003       8       3      17       4
  -0.40196977700288296E-009       9       3      17       4
   0.13605989309791060E-008      10       3      17       4
   0.25729043068084113E-008      11       3      17       4
  -0.49622606236651232E-009      12       3      17       4
   0.84052851856342614E-009      13       3      17       4
   0.65971359066436878E-009      14       3      17       4
  -0.74967883549688905E-003      15       3      17       4
   0.11037007473792410E-001      16       3      17       4
   0.75660189571176884E-003      17       3      17       4
  -0.73395020658875744E-008      18       3      17       4
   0.20257894966632710E-008      19       3      17       4
  -0.30545573109749424E-008      20       3      17       4
   0.20302023331003399E-007      21       3      17       4
  -0.91520622955882552E-008      22       3      17       4
  -0.11596916180712422E-008       1       4      17       4
   0.73955218236749197E-003       2       4      17       4
   0.10066953508011881E-003       3       4      17       4
   0.13755391582688892E-002       4       4      17       4
   0.29505377730151310E-009       5       4      17       4
  -0.36567031308441649E-004       6       4      17       4
   0.40179469650312464E-002       7       4      17       4
   0.57504941259984921E-002       8       4      17       4
   0.44657239739197362E-008       9       4      17       4
  -0.13405793574627467E-008      10       4      17       4
  -0.26874988312430449E-008      11       4      17       4
  -0.24604175157095124E-008      12       4      17       4
  -0.19388996850223377E-008      13       4      17       4
   0.95546993855041514E-009      14       4      17       4
   0.56028937175109060E-002      15       4      17       4
  -0.28053598712390442E-003      16       4      17       4
   0.15855127351921131E-001      17       4      17       4
  -0.37595511559117542E-008       1       1      18       4
  -0.78961673791027066E-002       2       1      18       4
  -0.82495769786317423E-003       3       1      18       4
  -0.62281102974964427E-002       4       1      18       4
   0.13630491222322039E-008       5       1      18       4
   0.31184115430669463E-003       6       1      18       4
   0.14972230383854663E-001       7       1      18       4
   0.77844976139679876E-003       8       1      18       4
   0.13989547841204705E-007       9       1      18       4
  -0.12284698803586507E-007      10       1      18       4
  -0.18443438453752932E-007      11       1      18       4
   0.70630030776767853E-008      12       1      18       4
  -0.18369083562389518E-007      13       1      18       4
   0.43225990215922790E-008      14       1      18       4
  -0.78744529119038516E-002      15       1      18       4
  -0.15704031674499172E-004      16       1      18       4
   0.14713261268814944E-001      17       1      18       4
  -0.18430713049737754E-007      18       1      18       4
  -0.74307396503263923E-007      19       1      18       4
   0.23906766007757209E-007      20       1      18       4
  -0.21101951037291199E-006      21       1      18       4
  -0.43026420207668622E-007      22       1      18       4
  -0.70446287471787779E-002       1       2      18       4
  -0.96473704749298109E-008       2       2      18       4
  -0.10394558818698153E-007       3       2      18       4
  -0.40913353458728008E-008       4       2      18       4
   0.21254657882255144E-002       5       2      18       4
   0.13796500896770875E-007       6       2      18       4
   0.14807461720970628E-007       7       2      18       4
  -0.36732229445163095E-008       8       2      18       4
   0.15400844287898775E-002       9       2      18       4
   0.13031489944464753E-002      10       2      18       4
   0.56339886320173199E-003      11       2      18       4
   0.22511206519300092E-002      12       2      18       4
  -0.26190181984487879E-004      13       2      18       4
   0.18272766040530995E-002      14       2      18       4
  -0.11905022454167526E-007      15       2      18       4
   0.90201563391307310E-008      16       2      18       4
   0.25658693441344853E-007      17       2      18       4
   0.92672712775629107E-002      18       2      18       4
   0.53340461353982450E-002      19       2      18       4
   0.45127152184161667E-002      20       2      18       4
   0.54775183166176698E-003      21       2      18       4
  -0.12267852560542817E-002      22       2      18       4
  -0.73599522166352144E-003       1       3      18       4
  -0.10477416535930420E-007       2       3      18       4
   0.12900805565863509E-007       3       3      18       4
  -0.45798667311621709E-009       4       3      18       4
   0.22206226607626397E-003       5       3      18       4
  -0.18959269075313777E-007       6       3      18       4
   0.11145428424224238E-007       7       3      18       4
  -0.70959505662352421E-008       8       3      18       4
   0.98391626329835582E-003       9       3      18       4
   0.13616233241775047E-003      10       3      18       4
  -0.19366581044043497E-002      11       3      18       4
  -0.19072144719475842E-003      12       3      18       4
  -0.15651726368971679E-002      13       3      18       4
   0.19090766461467453E-003      14       3      18       4
  -0.14297327465915403E-007      15       3      18       4
  -0.21633483615312206E-007      16       3      18       4
  -0.10045799059282693E-008      17       3      18       4
   0.59229350790971041E-003      18       3      18       4
   0.55730989756841930E-003      19       3      18       4
   0.77188350974717601E-003      20       3      18       4
  -0.85700838501284460E-002      21       3      18       4
   0.19191676339710799E-002      22       3      18       4
  -0.55564478563209386E-002       1       4      18       4
   0.27279856380800735E-008       2       4      18       4
  -0.39035116140493413E-008       3       4      18       4
  -0.11634557686622184E-007       4       4      18       4
   0.16764600770716354E-002       5       4      18       4
   0.57788946467684720E-008       6       4      18       4
   0.62380609722687921E-008       7       4      18       4
   0.15094215572756746E-007       8       4      18       4
   0.23780736935035077E-002       9       4      18       4
   0.10277636508169671E-002      10       4      18       4
   0.79032147559374936E-003      11       4      18       4
  -0.14854447329250607E-002      12       4      18       4
   0.66725206369181464E-003      13       4      18       4
   0.14412650972669130E-002      14       4      18       4
   0.15645320033824012E-007      15       4      18       4
   0.16568419869786242E-008      16       4      18       4
   0.34347098198570987E-007      17       4      18       4
   0.98981556287748781E-002      18       4      18       4
   0.72968542181090141E-008       1       1      19       4
  -0.13718736156801024E-001       2       1      19       4
  -0.87685945359097664E-003       3       1      19       4
   0.80752253488019718E-002       4       1      19       4
  -0.14526958544506648E-008       5       1      19       4
  -0.14289822889074647E-003       6       1      19       4
   0.97916269660930904E-002       7       1      19       4
  -0.21574786776061537E-001       8       1      19       4
  -0.80759291852986857E-008       9       1      19       4
   0.46985081246453682E-008      10       1      19       4
   0.13865457198080073E-007      11       1      19       4
  -0.92810798184862802E-008      12       1      19       4
  -0.37504063113199475E-007      13       1      19       4
  -0.41126614730911610E-008      14       1      19       4
  -0.26183218730700331E-001      15       1      19       4
  -0.31423299967642200E-003      16       1      19       4
  -0.30912023159278901E-002      17       1      19       4
  -0.73190885823097612E-007      18       1      19       4
   0.77238361630431488E-007      19       1      19       4
  -0.55283734632394661E-007      20       1      19       4
  -0.14009580332183457E-006      21       1      19       4
  -0.24850474587856951E-006      22       1      19       4
  -0.12239287985383290E-001       1       2      19       4
   0.20010666142503935E-008       2       2      19       4
   0.11045203322616373E-007       3       2      19       4
   0.52296526544770096E-008       4       2      19       4
   0.36927710712125897E-002       5       2      19       4
  -0.15152471799212329E-007       6       2      19       4
  -0.74245752911987658E-008       7       2      19       4
  -0.37872459757448783E-008       8       2      19       4
  -0.20712737779002548E-004       9       2      19       4
  -0.22641432895226846E-002      10       2      19       4
   0.24972709088518403E-003      11       2      19       4
   0.41739931767629497E-002      12       2      19       4
  -0.93462253676917671E-003      13       2      19       4
   0.31746976897991048E-002      14       2      19       4
  -0.29408466887594911E-008      15       2      19       4
  -0.16230554821252472E-007      16       2      19       4
  -0.12869284514569424E-007      17       2      19       4
   0.53340525557830582E-002      18       2      19       4
  -0.92673737802059855E-002      19       2      19       4
   0.12611692469627869E-001      20       2      19       4
   0.60411307660401304E-003      21       2      19       4
  -0.43928700005758554E-002      22       2      19       4
  -0.78229994597276082E-003       1       3      19       4
   0.13816389436810051E-007       2       3      19       4
   0.12004313121888812E-008       3       3      19       4
  -0.13063202362101987E-007       4       3      19       4
   0.23603022906617047E-003       5       3      19       4
   0.18952336202989591E-009       6       3      19       4
  -0.52567507190176535E-008       7       3      19       4
   0.25975196904897291E-007       8       3      19       4
   0.86006663240841170E-003       9       3      19       4
  -0.14472999697752895E-003      10       3      19       4
  -0.37564268059830999E-002      11       3      19       4
   0.64756358635960516E-003      12       3      19       4
   0.19073240175360307E-002      13       3      19       4
   0.20291747972655589E-003      14       3      19       4
   0.31311170408677981E-007      15       3      19       4
  -0.62642071680692490E-008      16       3      19       4
   0.80323119701855741E-008      17       3      19       4
   0.55729654817098569E-003      18       3      19       4
  -0.59243262731252977E-003      19       3      19       4
   0.44866668811903779E-002      20       3      19       4
  -0.67892709712036982E-002      21       3      19       4
   0.13063033825801807E-001      22       3      19       4
   0.72043651332330651E-002       1       4      19       4
   0.35006944176225283E-008       2       4      19       4
  -0.17981963439284819E-007       3       4      19       4
   0.51949975957095138E-008       4       4      19       4
  -0.21736605451767475E-002       5       4      19       4
   0.25434565597680463E-007       6       4      19       4
  -0.66465449054764274E-008       7       4      19       4
  -0.41158909293661180E-008       8       4      19       4
   0.55217452730110762E-003       9       4      19       4
   0.46112930048719646E-002      10       4      19       4
   0.18311869688402755E-003      11       4      19       4
   0.15484943545501719E-002      12       4      19       4
  -0.19045132022510626E-003      13       4      19       4
  -0.18687122709314565E-002      14       4      19       4
   0.98260972319915305E-009      15       4      19       4
   0.33768486230415651E-007      16       4      19       4
  -0.96875457107122234E-008      17       4      19       4
   0.42071564504526909E-002      18       4      19       4
   0.20808263092535705E-001      19       4      19       4
   0.54517196212677778E-008       1       1      20       4
   0.35125889841179743E-002       2       1      20       4
   0.36490958889109524E-002       3       1      20       4
   0.15302315404292631E-001       4       1      20       4
  -0.11678974077765876E-008       5       1      20       4
  -0.49102740990448288E-002       6       1      20       4
  -0.17691685213608088E-001       7       1      20       4
  -0.15385870541765326E-001       8       1      20       4
  -0.46206815994480024E-008       9       1      20       4
  -0.95449230602894584E-008      10       1      20       4
   0.28332577529912514E-007      11       1      20       4
   0.89994175106024098E-008      12       1      20       4
   0.29220924616694788E-008      13       1      20       4
  -0.43259762305231673E-008      14       1      20       4
  -0.44333647818213069E-002      15       1      20       4
  -0.49809267306875817E-002      16       1      20       4
  -0.25810796772779518E-001      17       1      20       4
   0.19505760310387301E-007      18       1      20       4
  -0.47715797023840596E-007      19       1      20       4
  -0.44321865523513112E-007      20       1      20       4
   0.18986373163399645E-006      21       1      20       4
  -0.17795544584463667E-006      22       1      20       4
   0.31338467405569790E-002       1       2      20       4
  -0.71926113892507305E-008       2       2      20       4
   0.54900963034049607E-008       3       2      20       4
   0.67278612862993376E-008       4       2      20       4
  -0.94564899335752991E-003       5       2      20       4
  -0.86711021203965995E-008       6       2      20       4
   0.23166776595635289E-008       7       2      20       4
  -0.13109770795026688E-007       8       2      20       4
  -0.26178528493529711E-002       9       2      20       4
  -0.32766052166278616E-002      10       2      20       4
   0.58498124341462956E-004      11       2      20       4
  -0.92566043131520092E-003      12       2      20       4
  -0.57250938287067648E-003      13       2      20       4
  -0.81306949108874175E-003      14       2      20       4
  -0.13880019410393265E-007      15       2      20       4
  -0.47829226935345486E-008      16       2      20       4
  -0.90348341651566359E-008      17       2      20       4
  -0.91397123275956497E-002      18       2      20       4
  -0.10238571429490136E-001      19       2      20       4
  -0.84840817278891820E-003      20       2      20       4
   0.13596705179911121E-002      21       2      20       4
  -0.29731195047761868E-002      22       2      20       4
   0.32556385584343022E-002       1       3      20       4
   0.16151766646543474E-008       2       3      20       4
   0.67802633942986673E-008       3       3      20       4
   0.65321985872970426E-008       4       3      20       4
  -0.98240056956345025E-003       5       3      20       4
  -0.93781758831696418E-008       6       3      20       4
  -0.77357165023614364E-008       7       3      20       4
  -0.55411094089796758E-008       8       3      20       4
  -0.36655883890951695E-003       9       3      20       4
  -0.71483744309877150E-003      10       3      20       4
   0.91182005511082891E-003      11       3      20       4
   0.10714316541423395E-002      12       3      20       4
   0.41691709235964032E-002      13       3      20       4
  -0.84466929952041361E-003      14       3      20       4
  -0.83573587622989095E-008      15       3      20       4
  -0.51211936940834357E-008      16       3      20       4
  -0.82708800682477969E-008      17       3      20       4
   0.24775390973778644E-002      18       3      20       4
  -0.20216822810807979E-002      19       3      20       4
   0.29787741606994108E-002      20       3      20       4
   0.12737006408177438E-001      21       3      20       4
   0.91917841116712622E-002      22       3      20       4
   0.13652316292162689E-001       1       4      20       4
   0.97160440813631592E-008       2       4      20       4
   0.69793929798738573E-008       3       4      20       4
   0.74202938830821934E-008       4       4      20       4
  -0.41196313097085369E-002       5       4      20       4
  -0.88504322412329537E-008       6       4      20       4
  -0.17368324106200631E-007       7       4      20       4
  -0.40526800853838531E-009       8       4      20       4
  -0.33997966048365529E-002       9       4      20       4
   0.12624813528775967E-002      10       4      20       4
  -0.11887739452592634E-002      11       4      20       4
   0.37960510858935049E-002      12       4      20       4
  -0.37620468914906148E-003      13       4      20       4
  -0.35420696422689387E-002      14       4      20       4
   0.13746939822930613E-007      15       4      20       4
  -0.63517719384749377E-008      16       4      20       4
  -0.28915019407116547E-007      17       4      20       4
  -0.90269302301808751E-002      18       4      20       4
   0.51691104907992044E-002      19       4      20       4
   0.21213675467605157E-001      20       4      20       4
   0.12254659049927649E-007       1       1      21       4
  -0.89422945419390261E-003       2       1      21       4
   0.10049139013850036E-001       3       1      21       4
  -0.19742767958753253E-003       4       1      21       4
  -0.23790958999486289E-008       5       1      21       4
  -0.14993045040668517E-001       6       1      21       4
   0.30977654715000954E-003       7       1      21       4
   0.49312441136000374E-004       8       1      21       4
  -0.28601206894680984E-007       9       1      21       4
  -0.12207887652919240E-007      10       1      21       4
  -0.21241396843738550E-007      11       1      21       4
   0.13180058016592967E-007      12       1      21       4
  -0.61858722728712790E-008      13       1      21       4
  -0.70754526026535665E-008      14       1      21       4
   0.74188080967388937E-005      15       1      21       4
  -0.16688712553868473E-001      16       1      21       4
  -0.13740915729241751E-004      17       1      21       4
  -0.20797081952792925E-006      18       1      21       4
  -0.14287531364387957E-006      19       1      21       4
   0.18178576458325485E-006      20       1      21       4
   0.34907326440191562E-007      21       1      21       4
  -0.17782133871058454E-007      22       1      21       4
  -0.79780974044263789E-003       1       2      21       4
   0.53796026647433024E-009       2       2      21       4
  -0.15069211441132944E-007       3       2      21       4
   0.70906416806023437E-008       4       2      21       4
   0.24074144092798048E-003       5       2      21       4
   0.20523390911757027E-007       6       2      21       4
  -0.52712888549287043E-008       7       2      21       4
  -0.88085470730330725E-008       8       2      21       4
  -0.10121209937527258E-002       9       2      21       4
   0.14758339278780200E-003      10       2      21       4
   0.25880955531758414E-002      11       2      21       4
   0.46612263382490012E-004      12       2      21       4
   0.17425564988355236E-003      13       2      21       4
   0.20698947987820540E-003      14       2      21       4
  -0.56881791153256585E-008      15       2      21       4
   0.33026847014870745E-007      16       2      21       4
  -0.30488808203886569E-008      17       2      21       4
  -0.54774322924429721E-003      18       2      21       4
   0.60416415528705787E-003      19       2      21       4
  -0.12268109053638330E-002      20       2      21       4
   0.92688351275038057E-002      21       2      21       4
  -0.45126495567041547E-002      22       2      21       4
   0.89655979826009265E-002       1       3      21       4
  -0.11713620948411878E-007       2       3      21       4
  -0.85194151231499299E-008       3       3      21       4
  -0.50403000223676260E-008       4       3      21       4
  -0.27054002817854103E-002       5       3      21       4
   0.10702476987774822E-007       6       3      21       4
   0.17948486409526652E-007       7       3      21       4
  -0.42294273152959889E-008       8       3      21       4
   0.23204719264765155E-002       9       3      21       4
  -0.16582146101303398E-002      10       3      21       4
   0.88696398075691530E-003      11       3      21       4
   0.98769140808845904E-003      12       3      21       4
   0.24048130001278969E-003      13       3      21       4
  -0.23261057341346396E-002      14       3      21       4
  -0.11860335876371309E-007      15       3      21       4
   0.78863150926755421E-008      16       3      21       4
   0.24973586976143085E-007      17       3      21       4
   0.85697899012227678E-002      18       3      21       4
  -0.67892834462461582E-002      19       3      21       4
   0.19191852150416153E-002      20       3      21       4
   0.59241441459528419E-003      21       3      21       4
  -0.77187572145739122E-003      22       3      21       4
  -0.17613158976117059E-003       1       4      21       4
   0.73520321956802633E-008       2       4      21       4
  -0.77324728340877403E-008       3       4      21       4
   0.18790728881185705E-007       4       4      21       4
   0.53147024525202247E-004       5       4      21       4
   0.11274887592574417E-007       6       4      21       4
  -0.22734880215945769E-007       7       4      21       4
  -0.15998266428390454E-007       8       4      21       4
  -0.46205439880497005E-003       9       4      21       4
   0.32513496847485909E-004      10       4      21       4
  -0.97655107563664341E-004      11       4      21       4
   0.51361886723429769E-003      12       4      21       4
   0.29053988070934554E-002      13       4      21       4
   0.45695249711209029E-004      14       4      21       4
  -0.30196250644051158E-008      15       4      21       4
   0.27799327721695753E-007      16       4      21       4
  -0.27650814860244809E-007      17       4      21       4
   0.27349395491350464E-007      18       4      21       4
   0.13321097585205978E-003      19       4      21       4
   0.21847155071510046E-002      20       4      21       4
   0.98996786736351462E-002      21       4      21       4
   0.11543494405475868E-008       1       1      22       4
  -0.18193512373145754E-002       2       1      22       4
   0.12298876893193783E-001       3       1      22       4
  -0.42209689159011902E-002       4       1      22       4
  -0.18458448854264037E-001       6       1      22       4
   0.46624484185915794E-002       7       1      22       4
   0.42764875724491998E-002       8       1      22       4
   0.85064697849822955E-009       9       1      22       4
  -0.37838924873446440E-007      10       1      22       4
   0.90007485151308174E-008      11       1      22       4
  -0.14516699879811366E-007      12       1      22       4
  -0.47536127072676532E-008      13       1      22       4
  -0.27869341606836415E-009      14       1      22       4
   0.15622187645273641E-002      15       1      22       4
  -0.20664560467532574E-001      16       1      22       4
   0.64855542151523726E-002      17       1      22       4
  -0.33346201107680494E-007      18       1      22       4
  -0.24284279675869599E-006      19       1      22       4
  -0.16963260128751832E-006      20       1      22       4
  -0.14263271288277476E-007      21       1      22       4
  -0.52069845665810972E-007      22       1      22       4
  -0.16231737923855009E-002       1       2      22       4
  -0.89277315253277056E-009       2       2      22       4
  -0.16425924616408732E-008       3       2      22       4
   0.13727744010055393E-007       4       2      22       4
   0.48979823225002558E-003       5       2      22       4
   0.22197295460536950E-008       6       2      22       4
  -0.10058443604934030E-007       7       2      22       4
  -0.16420311178261969E-007       8       2      22       4
  -0.64187800106000714E-003       9       2      22       4
   0.10292780336831164E-002      10       2      22       4
   0.33979199856093737E-002      11       2      22       4
   0.17204410193053104E-003      12       2      22       4
   0.12106477359251377E-003      13       2      22       4
   0.42112874949349309E-003      14       2      22       4
  -0.11130084619840666E-007      15       2      22       4
   0.10810366659651002E-007      16       2      22       4
  -0.13699221870405448E-007      17       2      22       4
   0.13597045425438044E-002      18       2      22       4
   0.31636525604832148E-002      19       2      22       4
  -0.24253338823791966E-002      20       2      22       4
   0.91397403134414711E-002      21       2      22       4
  -0.84203270090223506E-002      22       2      22       4
   0.10972755777852203E-001       1       3      22       4
   0.12374964819783128E-008       2       3      22       4
   0.14989504866718739E-007       3       3      22       4
  -0.19026612144947373E-008       4       3      22       4
  -0.33110647478365503E-002       5       3      22       4
  -0.20576206926390926E-007       6       3      22       4
  -0.14377627470834561E-008       7       3      22       4
   0.43833248812271687E-008       8       3      22       4
   0.32647834091694256E-002       9       3      22       4
  -0.17662604335770247E-002      10       3      22       4
   0.10481990359026859E-002      11       3      22       4
   0.99642895038695419E-003      12       3      22       4
  -0.75293659935884408E-003      13       3      22       4
  -0.28468603548440392E-002      14       3      22       4
  -0.27463239218572146E-008      15       3      22       4
  -0.29966173151462975E-007      16       3      22       4
   0.19766098303652475E-008      17       3      22       4
   0.12736981260479938E-001      18       3      22       4
  -0.47539948455658440E-002      19       3      22       4
   0.62189030291407224E-003      20       3      22       4
  -0.24774741453894899E-002      21       3      22       4
  -0.35710512501538772E-002      22       3      22       4
  -0.37658332086389721E-002       1       4      22       4
   0.19448939595973501E-007       2       4      22       4
  -0.11910928996590256E-007       3       4      22       4
  -0.12439961578200666E-007       4       4      22       4
   0.11363511670599532E-002       5       4      22       4
   0.18417236047638941E-007       6       4      22       4
  -0.11221044973380106E-007       7       4      22       4
   0.29161483271708712E-007       8       4      22       4
   0.31672818595433175E-003       9       4      22       4
  -0.34828775997720830E-003      10       4      22       4
  -0.95875663783977775E-004      11       4      22       4
  -0.30811174431676178E-003      12       4      22       4
   0.39058896566874311E-002      13       4      22       4
   0.97703716400615874E-003      14       4      22       4
   0.37824274399027451E-007      15       4      22       4
   0.33102265503831723E-007      16       4      22       4
   0.13028521488810577E-007      17       4      22       4
   0.21849461004457612E-002      18       4      22       4
  -0.14260368185393915E-002      19       4      22       4
  -0.18693243506963393E-002      20       4      22       4
   0.90268677673563114E-002      21       4      22       4
   0.14952905469600205E-001      22       4      22       4
  -0.27613734927091210E-001       1       1       1       5
  -0.70519556688436830E-009       3       1       1       5
   0.53577559587112342E-002       5       1       1       5
   0.97754024454039330E-009       6       1       1       5
  -0.46136839559582400E-009       9       1       1       5
  -0.93740847202777245E-009      11       1       1       5
   0.55578462116076500E-009      12       1       1       5
  -0.22529491155194790E-009      13       1       1       5
   0.12114684650236063E-001      14       1       1       5
  -0.31728763282133009E-009      15       1       1       5
   0.19267310888495391E-008      16       1       1       5
   0.33907906778043270E-009      17       1       1       5
  -0.53565845423926105E-008      18       1       1       5
   0.14277492016514073E-008      19       1       1       5
   0.62947123778776819E-008      20       1       1       5
  -0.59342404753374489E-008      21       1       1       5
   0.18206229446915370E-008      22       1       1       5
  -0.75697182546404888E-002       2       2       1       5
  -0.39491881107768729E-009       3       2       1       5
  -0.63753354700648462E-003       6       2       1       5
   0.70529089067211661E-002       7       2       1       5
  -0.49708848248371292E-002       8       2       1       5
  -0.62017073979960743E-002      15       2       1       5
  -0.60723757181146661E-003      16       2       1       5
   0.27119985725589583E-002      17       2       1       5
   0.96299051921464334E-009      18       2       1       5
   0.11046626746047799E-008      20       2       1       5
  -0.43920557040156609E-009      21       2       1       5
   0.10169561681481774E-008      22       2       1       5
  -0.14825055677774790E-009       1       3       1       5
  -0.37307771441266865E-009       2       3       1       5
  -0.75697186040475685E-002       3       3       1       5
   0.86285206031386959E-002       6       3       1       5
   0.54601363881874923E-003       7       3       1       5
  -0.33193209109069733E-003       8       3       1       5
   0.16289585201407255E-009      10       3       1       5
   0.13716497322331603E-009      11       3       1       5
  -0.28133033293800649E-009      12       3       1       5
   0.15103608662908771E-009      13       3       1       5
   0.10310562387565343E-009      14       3       1       5
  -0.50119380734168616E-003      15       3       1       5
   0.67673767614250847E-002      16       3       1       5
   0.36915944231195755E-003      17       3       1       5
  -0.73156353167504954E-009      18       3       1       5
   0.19484482781092087E-008      19       3       1       5
  -0.19195727278852588E-008      20       3       1       5
   0.15410430806123613E-008      21       3       1       5
   0.17722152771484755E-008      22       3       1       5
   0.22828022026922755E-009       2       4       1       5
  -0.22058346676664614E-009       3       4       1       5
  -0.75697178290878211E-002       4       4       1       5
  -0.43120112593286881E-004       6       4       1       5
   0.49817675997626352E-002       7       4       1       5
   0.70738808756425535E-002       8       4       1       5
   0.14910897774411192E-009       9       4       1       5
  -0.12324908101685892E-009      10       4       1       5
  -0.12657678756224348E-009      11       4       1       5
  -0.16752932840713164E-009      12       4       1       5
  -0.26169666490158202E-009      13       4       1       5
   0.27335839553741421E-002      15       4       1       5
  -0.13687227214578043E-003      16       4       1       5
   0.62204199686729713E-002      17       4       1       5
   0.13630491212827859E-008      18       4       1       5
  -0.14526958544860284E-008      19       4       1       5
  -0.11678974067231963E-008      20       4       1       5
  -0.23790959008829062E-008      21       4       1       5
   0.43015900858771466E-002       1       5       1       5
   0.84615121329358108E-002       2       1       2       5
  -0.70814364019708165E-009       3       1       2       5
   0.36783871787211089E-009       4       1       2       5
   0.42500539985395745E-003       6       1       2       5
  -0.47017367531066463E-002       7       1       2       5
   0.33137797990831662E-002       8       1       2       5
  -0.22369146541356207E-009       9       1       2       5
  -0.24147551118079488E-009      10       1       2       5
   0.28739579797527193E-009      11       1       2       5
  -0.27823583882938324E-009      13       1       2       5
  -0.36919047501380920E-002      15       1       2       5
  -0.36149023539880061E-003      16       1       2       5
   0.16144643228482298E-002      17       1       2       5
  -0.71548051989583721E-009      18       1       2       5
  -0.82564347208111984E-009      19       1       2       5
  -0.88369796978857099E-009      20       1       2       5
  -0.27792411537053270E-009      21       1       2       5
  -0.18214497520800388E-008      22       1       2       5
   0.82302325333390262E-002       1       2       2       5
  -0.11528671929866147E-009       3       2       2       5
  -0.12207019002593417E-009       4       2       2       5
   0.16828477023451326E-001       5       2       2       5
   0.14473374483277408E-009       6       2       2       5
   0.20889121687238393E-009       7       2       2       5
  -0.31149203037158933E-002       9       2       2       5
   0.10633057310870996E-002      10       2       2       5
  -0.28031880367532305E-002      11       2       2       5
  -0.14490222417018561E-001      12       2       2       5
   0.20418852324046734E-002      13       2       2       5
   0.57261626902115311E-002      14       2       2       5
  -0.10627971040083593E-009      15       2       2       5
   0.58359658112213791E-009      16       2       2       5
   0.77617098861875384E-009      17       2       2       5
   0.23220690639364117E-002      18       2       2       5
  -0.30702427622372958E-003      19       2       2       5
   0.34792986733238633E-002      20       2       2       5
   0.45591387463346966E-003      21       2       2       5
  -0.12709475810292780E-002      22       2       2       5
  -0.49410634387784535E-009       1       3       2       5
   0.20754168904494447E-009       2       3       2       5
  -0.26951705649464581E-009       4       3       2       5
   0.47003839645063010E-009       8       3       2       5
  -0.51817416590640526E-002       9       3       2       5
   0.55558348941628897E-003      10       3       2       5
   0.12085353101683554E-001      11       3       2       5
  -0.11327874372060560E-002      12       3       2       5
   0.35751119960595267E-003      13       3       2       5
   0.25837359580414425E-009      14       3       2       5
   0.50616941330577829E-009      15       3       2       5
   0.45711522835278584E-009      17       3       2       5
   0.48723039870179744E-003      18       3       2       5
  -0.16042069623167169E-003      19       3       2       5
   0.84900574333457500E-003      20       3       2       5
  -0.29631602042056431E-002      21       3       2       5
   0.21904863376404921E-002      22       3       2       5
   0.30037654586774593E-009       1       4       2       5
  -0.24303648580500925E-009       3       4       2       5
   0.32742349687161406E-009       6       4       2       5
  -0.64321169972076757E-002       9       4       2       5
  -0.11093962875955106E-001      10       4       2       5
  -0.21186638150055620E-002      11       4       2       5
   0.65627537741934155E-003      12       4       2       5
  -0.22888313346463747E-002      13       4       2       5
  -0.13311052012734157E-009      14       4       2       5
  -0.32546855602207428E-009      15       4       2       5
   0.49753811976916224E-009      16       4       2       5
   0.43247210942903853E-009      17       4       2       5
   0.18437866852778438E-002      18       4       2       5
   0.32033807055691387E-002      19       4       2       5
  -0.82031063609716180E-003      20       4       2       5
   0.20883349469055649E-003      21       4       2       5
   0.42488149052195400E-003      22       4       2       5
   0.16670168163859415E-001       2       5       2       5
  -0.74764152482200705E-009       1       1       3       5
  -0.71865305994881632E-009       2       1       3       5
   0.84615112615071039E-002       3       1       3       5
  -0.20988262295892616E-009       4       1       3       5
   0.16860314326984821E-009       5       1       3       5
  -0.57520975791835755E-002       6       1       3       5
  -0.36399205023152081E-003       7       1       3       5
   0.22127788797935826E-003       8       1       3       5
   0.29078701457982660E-009       9       1       3       5
   0.13228222296639649E-009      11       1       3       5
  -0.40489408976155904E-009      12       1       3       5
   0.42791016946318186E-009      13       1       3       5
   0.53626178104121198E-009      14       1       3       5
  -0.29836372773185758E-003      15       1       3       5
   0.40286516826725204E-002      16       1       3       5
   0.21976343554280670E-003      17       1       3       5
   0.11160322223057079E-008      18       1       3       5
   0.40715259392121903E-009      19       1       3       5
  -0.17812298938909337E-008      20       1       3       5
   0.36108318146431096E-008      21       1       3       5
   0.53036132079597752E-008      22       1       3       5
  -0.51005326008631336E-009       1       2       3       5
  -0.18004018794817223E-009       2       2       3       5
  -0.13071671655238401E-009       6       2       3       5
   0.21638989848073751E-009       7       2       3       5
  -0.51817411805118773E-002       9       2       3       5
   0.55558326043458678E-003      10       2       3       5
   0.12085352970086630E-001      11       2       3       5
  -0.11327872152632115E-002      12       2       3       5
   0.35751094626376500E-003      13       2       3       5
   0.25419867496741591E-009      14       2       3       5
  -0.62031593298174380E-009      15       2       3       5
  -0.27652800620875632E-009      16       2       3       5
   0.29358719529713075E-009      17       2       3       5
   0.48723368539751517E-003      18       2       3       5
  -0.16042251067755609E-003      19       2       3       5
   0.84900678785589264E-003      20       2       3       5
  -0.29631645809100092E-002      21       2       3       5
   0.21904863073778525E-002      22       2       3       5
   0.82302320095525815E-002       1       3       3       5
  -0.12114345744135497E-009       3       3       3       5
   0.50071803641701202E-009       4       3       3       5
   0.16828477154963262E-001       5       3       3       5
   0.17460354993455522E-009       6       3       3       5
  -0.44455067184457427E-009       7       3       3       5
  -0.53779700258984896E-009       8       3       3       5
   0.11164741049545535E-001       9       3       3       5
  -0.75934906426371653E-002      10       3       3       5
   0.54870193839972135E-002      11       3       3       5
   0.42351189876318231E-002      12       3       3       5
   0.15655635866275979E-002      13       3       3       5
   0.57261631316559000E-002      14       3       3       5
  -0.63787856778035214E-009      15       3       3       5
   0.46246630121830057E-009      16       3       3       5
  -0.14238754321223250E-008      17       3       3       5
  -0.37763617581855458E-002      18       3       3       5
   0.21926221131234481E-002      19       3       3       5
   0.94324207545635016E-004      20       3       3       5
  -0.50202361126065384E-003      21       3       3       5
   0.28520856233151990E-003      22       3       3       5
  -0.20075237161727269E-009       1       4       3       5
  -0.20927162465532846E-009       2       4       3       5
   0.51909561370560545E-009       3       4       3       5
  -0.29031736859501259E-009       4       4       3       5
  -0.74038759998897846E-009       6       4       3       5
   0.41860768661314157E-009       7       4       3       5
   0.18801947370896357E-009       8       4       3       5
  -0.26095110412250105E-002       9       4       3       5
  -0.70908852465086211E-003      10       4       3       5
  -0.12231368545727970E-002      11       4       3       5
   0.25249221245399020E-002      12       4       3       5
   0.12627057523030484E-001      13       4       3       5
   0.20338080292793567E-009      14       4       3       5
  -0.21263064516168713E-009      15       4       3       5
  -0.16902742877248088E-008      16       4       3       5
   0.43302625152884540E-009      17       4       3       5
   0.19263213422842000E-003      18       4       3       5
   0.20474922527894223E-003      19       4       3       5
  -0.85219061885379965E-003      20       4       3       5
  -0.23468216679300145E-002      21       4       3       5
  -0.28722122626408312E-002      22       4       3       5
   0.16860314339859722E-009       1       5       3       5
   0.14133688858693010E-009       2       5       3       5
   0.16670168381873997E-001       3       5       3       5
   0.35714773958322961E-009       2       1       4       5
  -0.19331262448425251E-009       3       1       4       5
   0.84615128088172190E-002       4       1       4       5
   0.28746023802502638E-004       6       1       4       5
  -0.33210365354938848E-002       7       1       4       5
  -0.47157179821940174E-002       8       1       4       5
   0.50181586903369240E-009       9       1       4       5
  -0.16533961001509014E-009      10       1       4       5
  -0.45683950840004114E-009      12       1       4       5
  -0.57930310859474117E-009      13       1       4       5
   0.16273151711131166E-002      15       1       4       5
  -0.81480305667286864E-004      16       1       4       5
   0.37030436212047925E-002      17       1       4       5
   0.45375524732656569E-008      18       1       4       5
  -0.27404107273869379E-008      19       1       4       5
  -0.42955926715881807E-008      20       1       4       5
  -0.36842379947579892E-008      21       1       4       5
  -0.90285843320754230E-009      22       1       4       5
   0.16346943539797037E-009       1       2       4       5
  -0.13197022716485406E-009       2       2       4       5
   0.17838890655730877E-009       7       2       4       5
  -0.64321173344412293E-002       9       2       4       5
  -0.11093963279009094E-001      10       2       4       5
  -0.21186640588231978E-002      11       2       4       5
   0.65627521086526503E-003      12       2       4       5
  -0.22888314488679817E-002      13       2       4       5
  -0.53237179784851362E-009      15       2       4       5
   0.39542277487531568E-009      17       2       4       5
   0.18437833571693272E-002      18       2       4       5
   0.32033789215119321E-002      19       2       4       5
  -0.82031066284295336E-003      20       2       4       5
   0.20883186516418387E-003      21       2       4       5
   0.42488199346717284E-003      22       2       4       5
  -0.23791614762970812E-009       2       3       4       5
   0.49437383561754455E-009       3       3       4       5
  -0.20987233356902467E-009       4       3       4       5
  -0.71106096455722498E-009       6       3       4       5
   0.38662739969659588E-009       7       3       4       5
  -0.26095110179165061E-002       9       3       4       5
  -0.70908869375989347E-003      10       3       4       5
  -0.12231367966834259E-002      11       3       4       5
   0.25249222549722015E-002      12       3       4       5
   0.12627057545309375E-001      13       3       4       5
  -0.35449989621828568E-009      15       3       4       5
  -0.15947968678913750E-008      16       3       4       5
   0.28506322999871659E-009      17       3       4       5
   0.19263272034998239E-003      18       3       4       5
   0.20474845611979681E-003      19       3       4       5
  -0.85218943110928992E-003      20       3       4       5
  -0.23468222379244537E-002      21       3       4       5
  -0.28722134847313217E-002      22       3       4       5
   0.82302330429337017E-002       1       4       4       5
  -0.27746826692615447E-009       3       4       4       5
  -0.44873561398824091E-009       4       4       4       5
   0.16828476971909253E-001       5       4       4       5
   0.37360244081742541E-009       6       4       4       5
   0.41327107254339114E-009       7       4       4       5
   0.47417801915709797E-009       8       4       4       5
  -0.80498211113753399E-002       9       4       4       5
   0.65301848994764504E-002      10       4       4       5
  -0.26838321479440595E-002      11       4       4       5
   0.10255103850733749E-001      12       4       4       5
  -0.36074489651563733E-002      13       4       4       5
   0.57261625185043800E-002      14       4       4       5
   0.28712815954888185E-009      15       4       4       5
   0.29950964689641444E-009      16       4       4       5
   0.11206440380348560E-008      17       4       4       5
   0.14542887473967933E-002      18       4       4       5
  -0.18855980548913279E-002      19       4       4       5
  -0.35736199573444655E-002      20       4       4       5
   0.46105322028751850E-004      21       4       4       5
   0.98574083063503377E-003      22       4       4       5
   0.16670168091981744E-001       4       5       4       5
   0.12886803482400069            1       1       5       5
   0.17392416601451469E-009       3       1       5       5
  -0.21063305393776649E-002       5       1       5       5
  -0.24090495251751157E-009       6       1       5       5
   0.11307272671476231E-009       9       1       5       5
   0.23219707225426452E-009      11       1       5       5
  -0.14384796300184804E-009      12       1       5       5
  -0.31978750517412738E-002      14       1       5       5
  -0.47501900869368020E-009      16       1       5       5
  -0.10151012638830647E-009      17       1       5       5
   0.13201040148513145E-008      18       1       5       5
  -0.28859267125766178E-009      19       1       5       5
  -0.16370839120676208E-008      20       1       5       5
   0.14810751984902789E-008      21       1       5       5
  -0.47212543295441516E-009      22       1       5       5
   0.11517261186452199            2       2       5       5
   0.81460075990079394E-003       6       2       5       5
  -0.90117625332946458E-002       7       2       5       5
   0.63514832648464995E-002       8       2       5       5
  -0.18302363089641202E-002      15       2       5       5
  -0.17920729686765732E-003      16       2       5       5
   0.80035997305770369E-003      17       2       5       5
  -0.26779660061074798E-009      18       2       5       5
  -0.25807036351389433E-009      20       2       5       5
   0.12055230340023455E-009      21       2       5       5
  -0.28738674923182836E-009      22       2       5       5
   0.11517261195079806            3       3       5       5
  -0.11024979376692596E-001       6       3       5       5
  -0.69766137189984558E-003       7       3       5       5
   0.42412153453680806E-003       8       3       5       5
  -0.14791093384032203E-003      15       3       5       5
   0.19971751398004975E-002      16       3       5       5
   0.10894541322213166E-003      17       3       5       5
   0.17278269587204400E-009      18       3       5       5
  -0.51009469275078566E-009      19       3       5       5
   0.46738083969708823E-009      20       3       5       5
  -0.40776455038954546E-009      21       3       5       5
  -0.42446900954114949E-009      22       3       5       5
   0.11517261177439540            4       4       5       5
   0.55096504642980631E-004       6       4       5       5
  -0.63653893029719235E-002       7       4       5       5
  -0.90385595382098949E-002       8       4       5       5
   0.80673010196887494E-003      15       4       5       5
  -0.40393903034738449E-004      16       4       5       5
   0.18357591475254261E-002      17       4       5       5
  -0.33391433479857419E-009      18       4       5       5
   0.37224397839296705E-009      19       4       5       5
   0.26966541092346690E-009      20       4       5       5
   0.58339220672171791E-009      21       4       5       5
  -0.23525934942171356E-002       1       5       5       5
   0.10436894951370869            5       5       5       5
   0.10349681766730853E-008       1       1       6       5
  -0.57033605663140818E-003       2       1       6       5
   0.77190630052853971E-002       3       1       6       5
  -0.38575179197961702E-004       4       1       6       5
  -0.23202669088336315E-009       5       1       6       5
  -0.73017498178975307E-002       6       1       6       5
  -0.15345172110688993E-008       7       1       6       5
   0.55990611492362987E-009       8       1       6       5
  -0.46502524933529434E-009       9       1       6       5
  -0.18703774294072641E-009      11       1       6       5
   0.61203049549678631E-009      12       1       6       5
  -0.58197815570117065E-009      13       1       6       5
  -0.74018837556099545E-009      14       1       6       5
   0.40616040406823644E-004      15       1       6       5
  -0.48861895120725033E-002      16       1       6       5
  -0.98753737576111279E-004      17       1       6       5
  -0.17117454770039280E-008      18       1       6       5
  -0.73240643272102177E-009      19       1       6       5
   0.29392431295846808E-008      20       1       6       5
  -0.48755523269555775E-008      21       1       6       5
  -0.74071191280547020E-008      22       1       6       5
  -0.52000441739426403E-003       1       2       6       5
   0.21710712969019286E-009       2       2       6       5
  -0.13550624646927977E-009       3       2       6       5
  -0.86324260264530710E-003       5       2       6       5
   0.20043336727073062E-009       6       2       6       5
  -0.24872386114921999E-009       7       2       6       5
   0.12229365504221955E-009       8       2       6       5
  -0.31669943720719139E-002       9       2       6       5
   0.34280264684735553E-003      10       2       6       5
   0.79202169254529685E-002      11       2       6       5
  -0.42138749059099492E-004      12       2       6       5
   0.14038643718965006E-003      13       2       6       5
  -0.55607555970876648E-004      14       2       6       5
   0.80643023926572326E-009      15       2       6       5
   0.44015822965817385E-009      16       2       6       5
  -0.28825890001866167E-009      17       2       6       5
  -0.17845352874617523E-003      18       2       6       5
   0.89527559010326417E-004      19       2       6       5
  -0.34706525402671944E-003      20       2       6       5
   0.17456472650563897E-002      21       2       6       5
  -0.13289452569763124E-002      22       2       6       5
   0.70378593011727652E-002       1       3       6       5
   0.18339810157421592E-009       3       3       6       5
  -0.68319646648293771E-009       4       3       6       5
   0.11683304328667231E-001       5       3       6       5
  -0.26249739254940790E-009       6       3       6       5
   0.59987332272877229E-009       7       3       6       5
   0.73802787969801357E-009       8       3       6       5
   0.74428757733874676E-002       9       3       6       5
  -0.49129123083431411E-002      10       3       6       5
   0.29615976877499220E-002      11       3       6       5
   0.27723689115792000E-002      12       3       6       5
   0.95028424901917336E-003      13       3       6       5
   0.75259877308943290E-003      14       3       6       5
   0.88183144149190569E-009      15       3       6       5
  -0.68497399886515535E-009      16       3       6       5
   0.19559573789993309E-008      17       3       6       5
   0.22205650049099569E-002      18       3       6       5
  -0.12831072887900573E-002      19       3       6       5
  -0.20882788101267549E-004      20       3       6       5
   0.15801083426169221E-003      21       3       6       5
  -0.80188862175820455E-004      22       3       6       5
  -0.35170918576190139E-004       1       4       6       5
   0.29601567579239213E-009       2       4       6       5
  -0.70491345434061875E-009       3       4       6       5
   0.42042041016552840E-009       4       4       6       5
  -0.58386599500384536E-004       5       4       6       5
   0.10064222933578685E-008       6       4       6       5
  -0.60389081473194931E-009       7       4       6       5
  -0.27538285571215322E-009       8       4       6       5
  -0.13480621868394212E-002       9       4       6       5
   0.50200851858740876E-004      10       4       6       5
  -0.67800057818166541E-003      11       4       6       5
   0.15612340169993374E-002      12       4       6       5
   0.82492776183314496E-002      13       4       6       5
  -0.37613556536423526E-005      14       4       6       5
   0.27244449277800036E-009      15       4       6       5
   0.23157043567113728E-008      16       4       6       5
  -0.60975646606428040E-009      17       4       6       5
  -0.28608796238148740E-004      18       4       6       5
   0.13110726830310739E-004      19       4       6       5
   0.45052679738204340E-003      20       4       6       5
   0.13756416404647033E-002      21       4       6       5
   0.16936031005932877E-002      22       4       6       5
  -0.23202669089522161E-009       1       5       6       5
  -0.87278994856785242E-003       2       5       6       5
   0.11812519002271779E-001       3       5       6       5
  -0.59032347589717100E-004       4       5       6       5
   0.10151821948197368E-001       6       5       6       5
   0.63095220928690273E-002       2       1       7       5
   0.48846371215658432E-003       3       1       7       5
   0.44566817170946776E-002       4       1       7       5
  -0.15132996461511373E-008       6       1       7       5
  -0.73017473618873247E-002       7       1       7       5
   0.10984699413812406E-008       8       1       7       5
  -0.14225336199718548E-009       9       1       7       5
   0.41426631915335066E-009      10       1       7       5
  -0.27932708461307949E-009      11       1       7       5
   0.52888175540649103E-009      12       1       7       5
   0.80121505797278191E-009      13       1       7       5
   0.25264549064136768E-002      15       1       7       5
   0.10552430599869402E-003      16       1       7       5
  -0.41823555648195353E-002      17       1       7       5
  -0.25510291180424058E-008      18       1       7       5
   0.32895776185661046E-008      19       1       7       5
   0.47573361793700664E-008      20       1       7       5
   0.30899136179875210E-008      21       1       7       5
   0.27400045449020849E-008      22       1       7       5
   0.57527101269748138E-002       1       2       7       5
   0.21959606198158454E-009       2       2       7       5
   0.13925836001833935E-009       3       2       7       5
   0.15769529769023145E-009       4       2       7       5
   0.95498742822524938E-002       5       2       7       5
  -0.16427324727190467E-009       6       2       7       5
  -0.36489549381433848E-009       7       2       7       5
  -0.42413431791709080E-002       9       2       7       5
  -0.35415472990012768E-002      10       2       7       5
  -0.17703411093931561E-002      11       2       7       5
  -0.74272397890072115E-002      12       2       7       5
   0.23825200901078132E-003      13       2       7       5
   0.61517093743277383E-003      14       2       7       5
   0.59098022444122050E-009      15       2       7       5
  -0.56303148679542961E-009      16       2       7       5
  -0.11412460749888748E-008      17       2       7       5
  -0.17431065857642968E-002      18       2       7       5
  -0.92494959384218755E-003      19       2       7       5
  -0.14115125061079895E-002      20       2       7       5
  -0.17801539063932081E-003      21       2       7       5
   0.38136497659177709E-003      22       2       7       5
   0.44535665609861131E-003       1       3       7       5
  -0.43711575833598430E-009       3       3       7       5
   0.45018377403825132E-009       4       3       7       5
   0.73932000563829519E-003       5       3       7       5
   0.60291292791614381E-009       6       3       7       5
  -0.22695854288985837E-009       7       3       7       5
  -0.58752154201261882E-009       8       3       7       5
  -0.32417963737994696E-002       9       3       7       5
  -0.28056382484472741E-003      10       3       7       5
   0.61282934234119079E-002      11       3       7       5
   0.51489922186553178E-003      12       3       7       5
   0.49451478910121933E-002      13       3       7       5
   0.47624170547137207E-004      14       3       7       5
  -0.30950730090230605E-009      15       3       7       5
   0.12103873103251016E-008      16       3       7       5
  -0.62975202990785990E-009      17       3       7       5
  -0.15752120840701147E-003      18       3       7       5
  -0.73278739335045644E-004      19       3       7       5
  -0.12107421009874438E-003      20       3       7       5
   0.22178237421292615E-002      21       3       7       5
  -0.87486808023802933E-004      22       3       7       5
   0.40633820182275609E-002       1       4       7       5
   0.47519860563942267E-009       3       4       7       5
   0.41770826951010491E-009       4       4       7       5
   0.67454806502153797E-002       5       4       7       5
  -0.64148262813566567E-009       6       4       7       5
  -0.41303584672122560E-009       7       4       7       5
  -0.41372502797956417E-009       8       4       7       5
  -0.64832661993798682E-002       9       4       7       5
  -0.34397130206471156E-002      10       4       7       5
  -0.21623258924425067E-002      11       4       7       5
   0.42597055748875056E-002      12       4       7       5
  -0.20308725099624130E-002      13       4       7       5
   0.43452156785114783E-003      14       4       7       5
  -0.71119391545001941E-009      16       4       7       5
  -0.13475670079722319E-008      17       4       7       5
  -0.13736539495770930E-002      18       4       7       5
  -0.89834378674366762E-003      19       4       7       5
   0.16232546537392780E-002      20       4       7       5
  -0.28424220912777730E-004      21       4       7       5
  -0.42779247416002475E-003      22       4       7       5
   0.96554938346167830E-002       2       5       7       5
   0.74749661299902822E-003       3       5       7       5
   0.68200842366137656E-002       4       5       7       5
   0.33795228911547687E-009       6       5       7       5
   0.10151821401330174E-001       7       5       7       5
  -0.44469469094431478E-002       2       1       8       5
  -0.29694609449614699E-003       3       1       8       5
   0.63282835008063691E-002       4       1       8       5
   0.57089859507210100E-009       6       1       8       5
   0.10886386504706009E-008       7       1       8       5
  -0.73017480567197290E-002       8       1       8       5
  -0.72305012360982283E-009       9       1       8       5
   0.38474326935580492E-009      11       1       8       5
   0.44393370470914675E-009      12       1       8       5
   0.51105853058846162E-009      13       1       8       5
  -0.41834918671060034E-002      15       1       8       5
   0.16293316570165916E-004      16       1       8       5
  -0.25267276062647050E-002      17       1       8       5
  -0.55138372108722204E-008      18       1       8       5
   0.23273939261361493E-008      19       1       8       5
   0.42583241547220175E-008      20       1       8       5
   0.46987448734293219E-008      21       1       8       5
  -0.40545059137847266E-002       1       2       8       5
  -0.67307439396801488E-002       5       2       8       5
  -0.21111563974828005E-002       9       2       8       5
  -0.62636614949568084E-002      10       2       8       5
  -0.37785191352090569E-003      11       2       8       5
   0.57483998993038705E-002      12       2       8       5
  -0.19741115816720562E-002      13       2       8       5
  -0.43357192978894435E-003      14       2       8       5
   0.41276475560787302E-009      15       2       8       5
   0.50641413560035076E-009      16       2       8       5
   0.19177255731948843E-009      17       2       8       5
  -0.90315655848614097E-004      18       2       8       5
  -0.16358736314422391E-002      19       2       8       5
   0.15777656739796376E-002      20       2       8       5
  -0.13128275308914640E-004      21       2       8       5
  -0.58010929149496021E-003      22       2       8       5
  -0.27074081285155283E-003       1       3       8       5
   0.46925530593432549E-009       2       3       8       5
  -0.48290535569355747E-009       3       3       8       5
  -0.44944657957360801E-003       5       3       8       5
   0.71730987405425281E-009       6       3       8       5
  -0.53241808111558275E-009       7       3       8       5
   0.27868170237378154E-009       8       3       8       5
   0.26803209322725293E-003       9       3       8       5
  -0.39226317068104759E-003      10       3       8       5
  -0.52635228425145768E-002      11       3       8       5
   0.16478147608648020E-002      12       3       8       5
   0.64928393484159422E-002      13       3       8       5
  -0.28951650312287840E-004      14       3       8       5
   0.83788075978414523E-009      15       3       8       5
   0.17610394347646948E-008      16       3       8       5
  -0.13104404601982155E-004      18       3       8       5
  -0.10244342725746299E-003      19       3       8       5
   0.69372950038383444E-003      20       3       8       5
   0.11505277869292432E-003      21       3       8       5
   0.21123264703684576E-002      22       3       8       5
   0.57698158785173884E-002       1       4       8       5
   0.16659876738662617E-009       3       4       8       5
   0.45384720599186100E-009       4       4       8       5
   0.95782714714326665E-002       5       4       8       5
  -0.22739626939403767E-009       6       4       8       5
  -0.37176703477938470E-009       7       4       8       5
  -0.51755932357399089E-009       8       4       8       5
  -0.17983821188887498E-002       9       4       8       5
   0.75790058843774747E-002      10       4       8       5
  -0.60041710059829381E-003      11       4       8       5
   0.51064248919798095E-002      12       4       8       5
  -0.13677615664263185E-002      13       4       8       5
   0.61700030301220803E-003      14       4       8       5
  -0.59692583096849880E-009      15       4       8       5
  -0.92356902775103650E-009      17       4       8       5
  -0.71422773802205615E-004      18       4       8       5
   0.19794161957815753E-002      19       4       8       5
   0.14116957076396324E-002      20       4       8       5
  -0.45261445905308278E-005      21       4       8       5
  -0.39237867686213684E-003      22       4       8       5
  -0.68051844299364898E-002       2       5       8       5
  -0.45441736886299699E-003       3       5       8       5
   0.96842050786590771E-002       4       5       8       5
  -0.18281857846960779E-009       7       5       8       5
   0.10151821578866401E-001       8       5       8       5
  -0.50057373228673577E-009       1       1       9       5
  -0.18853745749836730E-009       2       1       9       5
   0.29705263095054370E-009       3       1       9       5
   0.45655707777667928E-009       4       1       9       5
  -0.43324592669815948E-009       6       1       9       5
  -0.16072081248081964E-009       7       1       9       5
  -0.65370126136595328E-009       8       1       9       5
   0.48485812230570965E-002       9       1       9       5
   0.95892646068852618E-009      10       1       9       5
  -0.24154959475162877E-006      11       1       9       5
  -0.28286882250927327E-006      12       1       9       5
  -0.87517416733375660E-007      13       1       9       5
   0.29429463134585095E-009      14       1       9       5
  -0.72206650755119191E-009      15       1       9       5
  -0.22662662943468549E-009      16       1       9       5
  -0.12056947786370016E-008      17       1       9       5
   0.44395802711820497E-003      18       1       9       5
   0.62361385275248020E-008      19       1       9       5
  -0.12282559291167735E-003      20       1       9       5
  -0.16033584813205374E-003      21       1       9       5
   0.68113458900427440E-004      22       1       9       5
  -0.11867151767247104E-009       1       2       9       5
  -0.11951988554665227E-002       2       2       9       5
  -0.19886385982495506E-002       3       2       9       5
  -0.24683589951796643E-002       4       2       9       5
  -0.11305504910073358E-003       6       2       9       5
  -0.15147116957531730E-003       7       2       9       5
  -0.75362257334285826E-004       8       2       9       5
  -0.37539805222506593E-008       9       2       9       5
   0.27298567438117974E-008      10       2       9       5
  -0.40561813461233527E-008      11       2       9       5
  -0.34377287894563724E-008      12       2       9       5
   0.37558828644216001E-008      13       2       9       5
   0.12429853341111401E-003      15       2       9       5
  -0.92863325524251245E-003      16       2       9       5
  -0.14479596720954713E-002      17       2       9       5
  -0.57229480779204015E-008      18       2       9       5
   0.32406123650324661E-008      19       2       9       5
   0.61925182518402294E-009      20       2       9       5
   0.54759205271036961E-008      22       2       9       5
   0.23759883703544661E-009       1       3       9       5
  -0.19886388162447437E-002       2       3       9       5
   0.42844598865539813E-002       3       3       9       5
  -0.10014804192954750E-002       4       3       9       5
   0.26577284636571758E-003       6       3       9       5
  -0.11572289418643373E-003       7       3       9       5
   0.95683140187826468E-005       8       3       9       5
   0.18718667901237107E-008       9       3       9       5
  -0.38278095258393721E-008      10       3       9       5
  -0.65168632930304499E-008      11       3       9       5
   0.21237567510827107E-008      12       3       9       5
  -0.13870030455122139E-008      13       3       9       5
   0.55804507171874538E-003      15       3       9       5
   0.22727100964616180E-002      16       3       9       5
  -0.75233152785465535E-003      17       3       9       5
   0.46289748221502886E-009      18       3       9       5
  -0.33700298170662011E-008      19       3       9       5
   0.39747396484275840E-008      20       3       9       5
  -0.36926948230049589E-008      21       3       9       5
   0.42910821084927195E-008      22       3       9       5
   0.26168495509571443E-009       1       4       9       5
  -0.24683588798405385E-002       2       4       9       5
  -0.10014804242062683E-002       3       4       9       5
  -0.30892613930231794E-002       4       4       9       5
  -0.48119113788514646E-004       6       4       9       5
  -0.23148194082092270E-003       7       4       9       5
  -0.64197650871497820E-004       8       4       9       5
  -0.25231818524225090E-008       9       4       9       5
   0.28673670936105903E-009      10       4       9       5
   0.31298753197644390E-008      11       4       9       5
   0.53160667367719361E-009      12       4       9       5
   0.47003821073140370E-009      13       4       9       5
  -0.21327928113130350E-009      14       4       9       5
   0.55170195316215308E-003      15       4       9       5
  -0.36382012816223858E-003      16       4       9       5
  -0.19688308709412457E-002      17       4       9       5
  -0.18052892845896747E-008      18       4       9       5
   0.13798481674460863E-008      19       4       9       5
   0.10613485075091644E-008      20       4       9       5
   0.52413254414433583E-008      21       4       9       5
  -0.56175523584453848E-009      22       4       9       5
  -0.11814187540840217E-009       4       5       9       5
   0.15148357213880447E-009       8       5       9       5
   0.46180466134488063E-002       9       5       9       5
  -0.20252471517242896E-009       2       1      10       5
  -0.14336082817752960E-009       4       1      10       5
   0.34991868735521296E-009       7       1      10       5
   0.93519857304266878E-009       9       1      10       5
   0.48483989144294422E-002      10       1      10       5
   0.10524895062562422E-008      11       1      10       5
  -0.14446216832137302E-008      12       1      10       5
   0.73080757186666748E-009      13       1      10       5
  -0.15524295093335512E-009      14       1      10       5
  -0.14007437205258183E-009      16       1      10       5
   0.68105707117773986E-009      17       1      10       5
   0.48725565759439410E-008      18       1      10       5
   0.49262247324342325E-003      19       1      10       5
  -0.12698181019151002E-007      20       1      10       5
   0.43724354715392952E-008      21       1      10       5
   0.57494393823096989E-009      22       1      10       5
  -0.17630321481065407E-009       1       2      10       5
   0.40804544250499695E-003       2       2      10       5
   0.21320606964526635E-003       3       2      10       5
  -0.42573231127394423E-002       4       2      10       5
   0.12240260090773896E-004       6       2      10       5
  -0.12646126590870008E-003       7       2      10       5
  -0.22366031445115759E-003       8       2      10       5
   0.27034542083342387E-008       9       2      10       5
  -0.29233459029575431E-008      10       2      10       5
  -0.21975102850837881E-008      11       2      10       5
   0.17149880223276250E-008      12       2      10       5
  -0.50132881209261086E-009      13       2      10       5
  -0.10693561197547884E-002      15       2      10       5
   0.13317305098123640E-003      16       2      10       5
  -0.18950065364326343E-002      17       2      10       5
   0.32527801310812524E-008      18       2      10       5
  -0.34340622803824534E-008      19       2      10       5
   0.31807241900711611E-008      20       2      10       5
  -0.22863396472895124E-008      21       2      10       5
   0.30220531875179729E-008      22       2      10       5
   0.21320614803646676E-003       2       3      10       5
  -0.29140117100573647E-002       3       3      10       5
  -0.27211367631311010E-003       4       3      10       5
  -0.17542960970724444E-003       6       3      10       5
  -0.10018874768085926E-004       7       3      10       5
  -0.14006493261802308E-004       8       3      10       5
  -0.37026994719933439E-008       9       3      10       5
   0.25535188732193243E-008      10       3      10       5
   0.21622397514936492E-008      11       3      10       5
   0.32455166475875182E-008      12       3      10       5
  -0.73976125861014235E-009      13       3      10       5
  -0.45364924447380931E-004      15       3      10       5
  -0.14841558549521369E-002      16       3      10       5
  -0.16406746471322173E-003      17       3      10       5
  -0.19934646793457808E-008      18       3      10       5
   0.13362451406963761E-008      19       3      10       5
   0.20304953750263665E-008      20       3      10       5
   0.14827178514127361E-008      21       3      10       5
  -0.32652344248882682E-008      22       3      10       5
  -0.42573230315114900E-002       2       4      10       5
  -0.27211366745757520E-003       3       4      10       5
   0.25059662283176839E-002       4       4      10       5
   0.17924747382362699E-005       6       4      10       5
  -0.12282320389840013E-003       7       4      10       5
   0.27063038299089410E-003       8       4      10       5
   0.25196814495747073E-009       9       4      10       5
   0.16004682182326570E-009      10       4      10       5
  -0.85920210815772917E-009      11       4      10       5
  -0.23879811416501455E-009      12       4      10       5
   0.63479252253811116E-008      13       4      10       5
   0.15847511524184642E-009      14       4      10       5
   0.25012039381267152E-002      15       4      10       5
   0.30017674587938804E-004      16       4      10       5
   0.29528829604284908E-003      17       4      10       5
   0.18942596151239192E-008      18       4      10       5
  -0.11714062442164547E-008      19       4      10       5
   0.11964370594545958E-008      20       4      10       5
   0.29621121684757065E-008      21       4      10       5
   0.61955132231213608E-008      22       4      10       5
  -0.16134034963080850E-009       9       5      10       5
   0.46179045653115527E-002      10       5      10       5
  -0.10072744762212906E-008       1       1      11       5
   0.24116285870573691E-009       2       1      11       5
   0.13611360228598824E-009       3       1      11       5
   0.19536271275866297E-009       5       1      11       5
  -0.16296343413553807E-009       6       1      11       5
  -0.21279280612616921E-009       7       1      11       5
   0.31189537699263250E-009       8       1      11       5
  -0.24166679123906994E-006       9       1      11       5
   0.11061014392855595E-008      10       1      11       5
   0.48492999981876225E-002      11       1      11       5
  -0.85276846966259347E-007      12       1      11       5
  -0.26037691235297787E-007      13       1      11       5
   0.54628072944073331E-009      14       1      11       5
   0.18949177084242323E-009      15       1      11       5
  -0.15942839066494837E-009      17       1      11       5
   0.13504240476647477E-003      18       1      11       5
   0.75287658680992740E-008      19       1      11       5
  -0.12893370000796671E-003      20       1      11       5
   0.34590251979298733E-003      21       1      11       5
  -0.29582213923188503E-003      22       1      11       5
   0.14702063944539580E-009       1       2      11       5
  -0.10757498100376116E-002       2       2      11       5
   0.46382435767325812E-002       3       2      11       5
  -0.81305395909503884E-003       4       2      11       5
   0.28271173732395677E-003       6       2      11       5
  -0.63214318757148492E-004       7       2      11       5
  -0.13488794864910295E-004       8       2      11       5
  -0.43174501223300759E-008       9       2      11       5
  -0.21439143726555349E-008      10       2      11       5
   0.87339277276626625E-008      11       2      11       5
  -0.16790397578890895E-008      12       2      11       5
   0.11281746386740698E-008      13       2      11       5
   0.15910576689897498E-003      15       2      11       5
   0.24091581291116743E-002      16       2      11       5
  -0.46913493252982811E-003      17       2      11       5
  -0.35357216967971285E-008      18       2      11       5
  -0.33186550053372049E-008      19       2      11       5
  -0.43623997877152178E-008      20       2      11       5
   0.82754839819776751E-008      21       2      11       5
  -0.48260766455044108E-008      22       2      11       5
   0.16722855729318860E-009       1       3      11       5
   0.46382437196132945E-002       2       3      11       5
   0.21057216707289121E-002       3       3      11       5
  -0.46941973651843267E-003       4       3      11       5
   0.10574472655931009E-003       6       3      11       5
   0.21874878262222018E-003       7       3      11       5
  -0.18788293082255250E-003       8       3      11       5
  -0.65180894663464145E-008       9       3      11       5
   0.20772290017188776E-008      10       3      11       5
  -0.26142673524808647E-008      11       3      11       5
  -0.62596446911721982E-008      12       3      11       5
   0.29881757496950969E-008      13       3      11       5
  -0.23305039271033444E-002      15       3      11       5
   0.86134865068533640E-003      16       3      11       5
   0.78196506813577331E-003      17       3      11       5
  -0.81792660419846128E-008      18       3      11       5
   0.17252987357696569E-008      19       3      11       5
  -0.32782239929840558E-008      20       3      11       5
   0.47261019601591286E-009      21       3      11       5
   0.46142512399770879E-008      22       3      11       5
  -0.14201398668871846E-009       1       4      11       5
  -0.81305382240380922E-003       2       4      11       5
  -0.46941973301182306E-003       3       4      11       5
  -0.10299726761878619E-002       4       4      11       5
  -0.24201883692803473E-004       6       4      11       5
  -0.77202767957965947E-004       7       4      11       5
  -0.21433822415126228E-004       8       4      11       5
   0.30849291892473681E-008       9       4      11       5
  -0.10032638142031681E-008      10       4      11       5
   0.23592008299480668E-008      11       4      11       5
  -0.29829150684835240E-008      12       4      11       5
   0.13869695268310454E-008      13       4      11       5
   0.18442840934474619E-003      15       4      11       5
  -0.19046848293862914E-003      16       4      11       5
  -0.65815959382896567E-003      17       4      11       5
   0.31289254156108706E-008      18       4      11       5
  -0.16810639046421368E-008      19       4      11       5
  -0.56686520237489816E-008      20       4      11       5
   0.24707905163763800E-008      21       4      11       5
  -0.15441387234452169E-008      22       4      11       5
   0.19536271273960473E-009       1       5      11       5
  -0.18615102024635615E-006       9       5      11       5
  -0.18349240105936080E-009      10       5      11       5
   0.46185969531753251E-002      11       5      11       5
   0.61696687179523474E-009       1       1      12       5
  -0.10234469044764439E-009       2       1      12       5
  -0.39944750459429133E-009       3       1      12       5
  -0.42051064801588284E-009       4       1      12       5
   0.55281780307976204E-009       6       1      12       5
   0.49192864978965785E-009       7       1      12       5
   0.38414607129721052E-009       8       1      12       5
  -0.28296890366666828E-006       9       1      12       5
  -0.13292522543814765E-008      10       1      12       5
  -0.85376831417499899E-007      11       1      12       5
   0.48492747992400905E-002      12       1      12       5
  -0.28512388340811398E-007      13       1      12       5
  -0.19769004959249524E-009      14       1      12       5
   0.31079368331150940E-009      16       1      12       5
   0.72986624072911699E-009      17       1      12       5
   0.15848192967174505E-003      18       1      12       5
  -0.95084516976467786E-008      19       1      12       5
   0.45831441757387324E-003      20       1      12       5
   0.64020896684439821E-004      21       1      12       5
  -0.52786529732674588E-004      22       1      12       5
  -0.55610917652090131E-002       2       2      12       5
  -0.43473082103677533E-003       3       2      12       5
   0.25194922060928682E-003       4       2      12       5
  -0.15075767586882964E-005       6       2      12       5
  -0.26514320504213899E-003       7       2      12       5
   0.20518770279601698E-003       8       2      12       5
  -0.34100900075082962E-008       9       2      12       5
   0.16533264060426204E-008      10       2      12       5
  -0.18122868617391549E-008      11       2      12       5
  -0.49441793976279789E-008      12       2      12       5
  -0.26854337922394807E-008      13       2      12       5
   0.26519605308377987E-002      15       2      12       5
   0.30013805168951408E-004      16       2      12       5
  -0.10244930071170611E-002      17       2      12       5
  -0.47577823831088706E-008      18       2      12       5
   0.32337034781802170E-008      19       2      12       5
  -0.36903867990038226E-008      20       2      12       5
  -0.47786816487684749E-008      21       2      12       5
  -0.42376536919429085E-009       1       3      12       5
  -0.43473090689034617E-003       2       3      12       5
   0.16252340184358830E-002       3       3      12       5
   0.96904617472914000E-003       4       3      12       5
   0.98993237625212631E-004       6       3      12       5
   0.18375681665868875E-004       7       3      12       5
   0.58818007503633123E-004       8       3      12       5
   0.21408175173913786E-008       9       3      12       5
   0.31633696362547028E-008      10       3      12       5
  -0.62875314281766661E-008      11       3      12       5
   0.47848074938074904E-009      12       3      12       5
  -0.81189607295792645E-009      13       3      12       5
   0.33945154422586451E-003      15       3      12       5
   0.83374401749410759E-003      16       3      12       5
   0.40827154872435115E-003      17       3      12       5
   0.13353566155581386E-008      18       3      12       5
   0.16205102672755102E-008      19       3      12       5
   0.23698093275165480E-008      20       3      12       5
  -0.61503297010008287E-008      21       3      12       5
   0.25568782383934477E-008      22       3      12       5
  -0.33245010434916228E-009       1       4      12       5
   0.25194928195439718E-003       2       4      12       5
   0.96904608175739143E-003       3       4      12       5
   0.39358582200530101E-002       4       4      12       5
   0.55726840021673844E-004       6       4      12       5
   0.15202891051669941E-003       7       4      12       5
   0.18227390266161453E-003       8       4      12       5
   0.49032012884130399E-009       9       4      12       5
  -0.16499096002394481E-009      10       4      12       5
  -0.28079272929160180E-008      11       4      12       5
  -0.46263098618521729E-009      12       4      12       5
   0.17477049443957401E-008      13       4      12       5
   0.10550537251467976E-009      14       4      12       5
   0.65262154402853992E-003      15       4      12       5
   0.43953400124247698E-003      16       4      12       5
   0.19125154809459112E-002      17       4      12       5
  -0.46324850246790697E-009      18       4      12       5
   0.16014686260683549E-008      19       4      12       5
  -0.97982329266623432E-009      20       4      12       5
  -0.22157442339069797E-008      21       4      12       5
   0.34182552024701862E-008      22       4      12       5
  -0.21727187532805426E-006       9       5      12       5
   0.23496184359028037E-009      10       5      12       5
  -0.66732300159121063E-007      11       5      12       5
   0.46185759125189673E-002      12       5      12       5
  -0.23631765576082570E-009       1       1      13       5
  -0.21444547377570696E-009       2       1      13       5
   0.41731971363146735E-009       3       1      13       5
  -0.54886613745910481E-009       4       1      13       5
  -0.59420208059495011E-009       6       1      13       5
   0.65375667796433924E-009       7       1      13       5
   0.48082913515274041E-009       8       1      13       5
  -0.87401611606313591E-007       9       1      13       5
   0.78861033230704876E-009      10       1      13       5
  -0.26001666091659820E-007      11       1      13       5
  -0.28410137374403434E-007      12       1      13       5
   0.48493687558906172E-002      13       1      13       5
   0.20458428184718961E-009      14       1      13       5
  -0.15636409296116627E-008      16       1      13       5
   0.56536775448473773E-009      17       1      13       5
   0.47110736111168000E-004      18       1      13       5
   0.41738027390710720E-008      19       1      13       5
  -0.14541386414091558E-004      20       1      13       5
   0.30418190114735248E-003      21       1      13       5
   0.38345994563354565E-003      22       1      13       5
   0.78368235879405920E-003       2       2      13       5
   0.13721513156364441E-003       3       2      13       5
  -0.87840514951870738E-003       4       2      13       5
   0.50098172000595265E-005       6       2      13       5
   0.84969898331215594E-005       7       2      13       5
  -0.70466989191525118E-004       8       2      13       5
   0.38894686716551920E-008       9       2      13       5
  -0.30955163233576413E-009      10       2      13       5
   0.99436060808786230E-009      11       2      13       5
  -0.28817794914310505E-008      12       2      13       5
   0.29371174791765663E-008      13       2      13       5
  -0.54924656397450781E-003      15       2      13       5
   0.42931160518386763E-004      16       2      13       5
  -0.24632442745234589E-003      17       2      13       5
   0.31079246115013603E-008      18       2      13       5
   0.14574566577765088E-008      19       2      13       5
  -0.47044662002271372E-008      20       2      13       5
   0.18799886733358948E-008      21       2      13       5
   0.40041963362071334E-008      22       2      13       5
   0.20803467991772936E-009       1       3      13       5
   0.13721525779338180E-003       2       3      13       5
   0.60079786720637304E-003       3       3      13       5
   0.48461304990912229E-002       4       3      13       5
   0.33931777369788696E-004       6       3      13       5
   0.17651518334945134E-003       7       3      13       5
   0.23176102341331266E-003       8       3      13       5
  -0.13257418621804192E-008       9       3      13       5
  -0.80182372945334187E-009      10       3      13       5
   0.29564241385666687E-008      11       3      13       5
  -0.60530535323996887E-009      12       3      13       5
  -0.23007690869289774E-008      13       3      13       5
  -0.27207637464325669E-009      14       3      13       5
   0.90625615164508031E-003      15       3      13       5
   0.24864313730302458E-003      16       3      13       5
   0.23031706552759405E-002      17       3      13       5
   0.13858319316770083E-008      18       3      13       5
  -0.20382182368813182E-008      19       3      13       5
  -0.23337979634119434E-008      20       3      13       5
   0.14733384352033689E-008      21       3      13       5
  -0.17977778138788194E-008      22       3      13       5
  -0.50429305542077663E-009       1       4      13       5
  -0.87840509362297468E-003       2       4      13       5
   0.48461305589584313E-002       3       4      13       5
  -0.13844803660332838E-002       4       4      13       5
   0.29445645970295578E-003       6       4      13       5
  -0.72499677100750846E-004       7       4      13       5
  -0.48823874209115210E-004       8       4      13       5
   0.63662713113343673E-009       9       4      13       5
   0.64194607081737810E-008      10       4      13       5
   0.14402860918858398E-008      11       4      13       5
   0.17899663327157598E-008      12       4      13       5
   0.45700900423733024E-009      13       4      13       5
  -0.57397932233837386E-004      15       4      13       5
   0.25114348423287310E-002      16       4      13       5
  -0.68969632841144545E-003      17       4      13       5
   0.34275326971373042E-008      18       4      13       5
   0.69507868533529629E-008      19       4      13       5
   0.27304216585758627E-009      20       4      13       5
   0.94730809895075357E-009      21       4      13       5
   0.93040747102119458E-009      22       4      13       5
  -0.12462874349607016E-009       3       5      13       5
   0.17053955097119273E-009       6       5      13       5
  -0.65146807073694708E-007       9       5      13       5
  -0.10573549360289730E-009      10       5      13       5
  -0.20045274123109813E-007      11       5      13       5
  -0.23739672999548218E-007      12       5      13       5
   0.46186462220106110E-002      13       5      13       5
   0.44304548586968799E-001       1       1      14       5
   0.55472816580384068E-009       3       1      14       5
  -0.50031910415998483E-002       5       1      14       5
  -0.77132834596936265E-009       6       1      14       5
   0.38185092885332055E-009       9       1      14       5
   0.76166074564522233E-009      11       1      14       5
  -0.47017223436649129E-009      12       1      14       5
   0.18621941872131371E-009      13       1      14       5
  -0.78878583948969443E-002      14       1      14       5
   0.22309231024649409E-009      15       1      14       5
  -0.15122966999375586E-008      16       1      14       5
  -0.19088059341160884E-009      17       1      14       5
   0.42806327237730029E-008      18       1      14       5
  -0.14016306399255395E-008      19       1      14       5
  -0.53558139157800422E-008      20       1      14       5
   0.47028155240839309E-008      21       1      14       5
  -0.13951246755016088E-008      22       1      14       5
   0.20768444606889123E-001       2       2      14       5
   0.32041470353663096E-009       3       2      14       5
   0.10879724710596691E-002       6       2      14       5
  -0.12036021133876090E-001       7       2      14       5
   0.84829784198564365E-002       8       2      14       5
   0.22573729004344350E-002      15       2      14       5
   0.22102934296063857E-003      16       2      14       5
  -0.98714624295560913E-003      17       2      14       5
  -0.50595787675379239E-009      18       2      14       5
   0.19643402739494797E-009      19       2      14       5
  -0.91777409381298462E-009      20       2      14       5
   0.18308498412359793E-009      21       2      14       5
  -0.60512589649056703E-009      22       2      14       5
   0.12161234784578085E-009       1       3      14       5
   0.30050176949453244E-009       2       3      14       5
   0.20768444889451090E-001       3       3      14       5
  -0.14724853906167809E-001       6       3      14       5
  -0.93178984952568540E-003       7       3      14       5
   0.56645272223680709E-003       8       3      14       5
  -0.12762839257527336E-009      10       3      14       5
  -0.10283197584887751E-009      11       3      14       5
   0.24501293767503190E-009      12       3      14       5
  -0.11080524753217125E-009      13       3      14       5
   0.18243098476608102E-003      15       3      14       5
  -0.24632724744851793E-002      16       3      14       5
  -0.13437130837741943E-003      17       3      14       5
   0.63809919019984271E-009      18       3      14       5
  -0.15238507076611066E-008      19       3      14       5
   0.16874283146431446E-008      20       3      14       5
  -0.11283620527625804E-008      21       3      14       5
  -0.12931152283221818E-008      22       3      14       5
  -0.16594724829346372E-009       2       4      14       5
   0.17095686735634597E-009       3       4      14       5
   0.20768444169232569E-001       4       4      14       5
   0.73586199934796349E-004       6       4      14       5
  -0.85015508057751342E-002       7       4      14       5
  -0.12071810646849273E-001       8       4      14       5
  -0.10296929829173585E-009       9       4      14       5
   0.10998046715518679E-009      10       4      14       5
   0.10488262024128718E-009      11       4      14       5
   0.15986420979534956E-009      12       4      14       5
   0.22562758969958826E-009      13       4      14       5
  -0.99500304406835915E-003      15       4      14       5
   0.49820109782727350E-004      16       4      14       5
  -0.22641835446018319E-002      17       4      14       5
  -0.81354719494883595E-009      18       4      14       5
   0.11999921036735057E-008      19       4      14       5
   0.10761482818696520E-008      20       4      14       5
   0.19596000962620425E-008      21       4      14       5
   0.13487435573444915E-009      22       4      14       5
  -0.45064021480685631E-002       1       5      14       5
  -0.13165771927090865E-009       3       5      14       5
   0.97803207919313229E-002       5       5      14       5
   0.18200564992061107E-009       6       5      14       5
  -0.15670164599557336E-009      11       5      14       5
   0.91693106977268086E-002      14       5      14       5
  -0.29914906406326843E-009       1       1      15       5
  -0.88722326312115803E-002       2       1      15       5
  -0.71701389480083170E-003       3       1      15       5
   0.39106959942008350E-002       4       1      15       5
   0.10079642856791816E-003       6       1      15       5
   0.62700303548686729E-002       7       1      15       5
  -0.10382381840146282E-001       8       1      15       5
  -0.10054458431106298E-008       9       1      15       5
  -0.18152398035145783E-009      10       1      15       5
   0.59035905387893126E-009      11       1      15       5
   0.14592090878488612E-009      12       1      15       5
   0.31508830020402893E-009      14       1      15       5
  -0.97305699848312232E-002      15       1      15       5
   0.32079487156809885E-008      16       1      15       5
  -0.94263053093495042E-009      17       1      15       5
  -0.59425353933146037E-008      18       1      15       5
   0.28881856754908043E-008      19       1      15       5
   0.16795104054256582E-008      20       1      15       5
   0.23211770022659504E-008      21       1      15       5
  -0.14759159418862532E-008      22       1      15       5
  -0.76160894879791097E-002       1       2      15       5
  -0.36344411954396735E-009       3       2      15       5
  -0.43116577538383514E-009       4       2      15       5
  -0.14378322290198398E-002       5       2      15       5
   0.48358338172459823E-009       6       2      15       5
   0.41812243468218438E-009       7       2      15       5
   0.40077979272997978E-009       8       2      15       5
   0.33787969607239750E-003       9       2      15       5
  -0.29026693440778110E-002      10       2      15       5
   0.43194765934000351E-003      11       2      15       5
   0.71969683151636051E-002      12       2      15       5
  -0.14904574324092227E-002      13       2      15       5
  -0.26509452064874769E-002      14       2      15       5
   0.60498127232660655E-009      15       2      15       5
   0.17740010075618372E-008      16       2      15       5
   0.19259606459614876E-008      17       2      15       5
   0.22926678378932903E-002      18       2      15       5
  -0.25639054346173291E-002      19       2      15       5
   0.57861973404111870E-002      20       2      15       5
   0.18410917171735752E-003      21       2      15       5
  -0.18962308881274497E-002      22       2      15       5
  -0.61549792585642441E-003       1       3      15       5
   0.60845243843854689E-009       2       3      15       5
  -0.62039740396594645E-009       3       3      15       5
  -0.38735987558824841E-009       4       3      15       5
  -0.11619864914054712E-003       5       3      15       5
   0.90842789503878874E-009       6       3      15       5
  -0.33368629875554231E-009       7       3      15       5
   0.88521565291058163E-009       8       3      15       5
   0.15144280110256675E-002       9       3      15       5
  -0.12313985347798506E-003      10       3      15       5
  -0.63243994822324992E-002      11       3      15       5
   0.92119948269129756E-003      12       3      15       5
   0.24593595739277512E-002      13       3      15       5
  -0.21423636965825949E-003      14       3      15       5
   0.11727839037849359E-008      15       3      15       5
   0.21185892541136283E-008      16       3      15       5
   0.83535481175670594E-009      17       3      15       5
   0.14378937440877060E-003      18       3      15       5
  -0.10875918239063204E-003      19       3      15       5
   0.18237899090272074E-002      20       3      15       5
  -0.29146507324593011E-002      21       3      15       5
   0.51498742571225147E-002      22       3      15       5
   0.33570142763241152E-002       1       4      15       5
  -0.26949396775245574E-009       2       4      15       5
  -0.23330211028221717E-009       3       4      15       5
   0.30573056308934790E-009       4       4      15       5
   0.63376649372553031E-003       5       4      15       5
   0.29160445208684835E-009       6       4      15       5
  -0.57335455998150335E-009       8       4      15       5
   0.14976267239699484E-002       9       4      15       5
   0.67892843839058702E-002      10       4      15       5
   0.50062997023400321E-003      11       4      15       5
   0.17712104608327017E-002      12       4      15       5
  -0.15571577647823054E-003      13       4      15       5
   0.11684814235186475E-002      14       4      15       5
  -0.15651513445378705E-008      15       4      15       5
   0.63254953689745342E-009      16       4      15       5
   0.21884927575209712E-009      17       4      15       5
   0.18035510735688405E-002      18       4      15       5
   0.59969594095024724E-002      19       4      15       5
   0.10153100571008112E-002      20       4      15       5
  -0.16975947616164710E-005      21       4      15       5
  -0.35777114359911155E-003      22       4      15       5
  -0.17102222646954803E-002       2       5      15       5
  -0.13821185776366520E-003       3       5      15       5
   0.75383036114891561E-003       4       5      15       5
  -0.10573209965991383E-004       6       5      15       5
  -0.65769188182704841E-003       7       5      15       5
   0.10890552108927135E-002       8       5      15       5
   0.15756172521935522E-009       9       5      15       5
   0.55023499808221623E-002      15       5      15       5
   0.20478068049078702E-008       1       1      16       5
  -0.86872026073856075E-003       2       1      16       5
   0.96814861200214663E-002       3       1      16       5
  -0.19581131383788694E-003       4       1      16       5
  -0.45845549161728663E-009       5       1      16       5
  -0.12126298647787578E-001       6       1      16       5
   0.26188877878239859E-003       7       1      16       5
   0.40435443629984502E-004       8       1      16       5
  -0.57985575865199363E-009       9       1      16       5
  -0.14960331996044948E-009      11       1      16       5
   0.71534743309879016E-009      12       1      16       5
  -0.15515973556590332E-008      13       1      16       5
  -0.14583138805900461E-008      14       1      16       5
   0.32005523280728602E-008      15       1      16       5
  -0.97305739914695169E-002      16       1      16       5
  -0.41734807863335484E-008      17       1      16       5
  -0.24307162412200867E-008      18       1      16       5
  -0.16545192088208716E-008      19       1      16       5
   0.17642788008280653E-008      20       1      16       5
  -0.11600862073658582E-007      21       1      16       5
  -0.15728769034652592E-007      22       1      16       5
  -0.74572595053220224E-003       1       2      16       5
   0.64213619394307300E-009       2       2      16       5
  -0.25747362592581803E-009       3       2      16       5
  -0.14078518395880667E-003       5       2      16       5
   0.40492048863751503E-009       6       2      16       5
  -0.71377834831948692E-009       7       2      16       5
   0.43108617264895875E-009       8       2      16       5
  -0.25201721094772192E-002       9       2      16       5
   0.36148663425822868E-003      10       2      16       5
   0.65378287134632111E-002      11       2      16       5
   0.81417710808422210E-004      12       2      16       5
   0.11649481198031359E-003      13       2      16       5
  -0.25956721059000598E-003      14       2      16       5
   0.20505412329139424E-008      15       2      16       5
   0.10120408449466213E-008      16       2      16       5
  -0.73147562989010638E-009      17       2      16       5
  -0.39024360836905508E-003      18       2      16       5
   0.31929595290889712E-003      19       2      16       5
  -0.89376427798313913E-003      20       2      16       5
   0.48585202195556808E-002      21       2      16       5
  -0.37080268630120244E-002      22       2      16       5
   0.83107674778625205E-002       1       3      16       5
   0.38856723146166113E-009       3       3      16       5
  -0.17490194557354504E-008       4       3      16       5
   0.15689790927192338E-002       5       3      16       5
  -0.55415288146331621E-009       6       3      16       5
   0.14371979026654771E-008       7       3      16       5
   0.19456932338415846E-008       8       3      16       5
   0.61690881476006536E-002       9       3      16       5
  -0.40286016677983797E-002      10       3      16       5
   0.23379509805529775E-002      11       3      16       5
   0.22631196319762817E-002      12       3      16       5
   0.67491806497071646E-003      13       3      16       5
   0.28927414651583657E-002      14       3      16       5
   0.20847078229031535E-008      15       3      16       5
  -0.13004769372689797E-008      16       3      16       5
   0.45918896976045166E-008      17       3      16       5
   0.61771322830038019E-002      18       3      16       5
  -0.35584550080554177E-002      19       3      16       5
  -0.57145542940207763E-004      20       3      16       5
   0.30472058919337131E-003      21       3      16       5
  -0.23700289818187240E-003      22       3      16       5
  -0.16808802752589266E-003       1       4      16       5
   0.52671511476583124E-009       2       4      16       5
  -0.18057287768534642E-008       3       4      16       5
   0.59909478551054990E-009       4       4      16       5
  -0.31733451834486793E-004       5       4      16       5
   0.25433122796008827E-008       6       4      16       5
  -0.90882599542401288E-009       7       4      16       5
  -0.35091686903956533E-009       8       4      16       5
  -0.98731682489733557E-003       9       4      16       5
   0.81479921278043135E-004      10       4      16       5
  -0.51688317746406524E-003      11       4      16       5
   0.11927892427640644E-002      12       4      16       5
   0.68154172190872577E-002      13       4      16       5
  -0.58507580351233095E-004      14       4      16       5
   0.52392140338648737E-009      15       4      16       5
   0.53832963750763048E-008      16       4      16       5
  -0.72359798276594800E-009      17       4      16       5
   0.35982793513785832E-005      18       4      16       5
   0.71972710320994239E-004      19       4      16       5
   0.11407080586699006E-002      20       4      16       5
   0.38219670097795837E-002      21       4      16       5
   0.47324971548334920E-002      22       4      16       5
  -0.45845549156117070E-009       1       5      16       5
  -0.16745631646516168E-003       2       5      16       5
   0.18662141699858311E-002       3       5      16       5
  -0.37745184055886579E-004       4       5      16       5
   0.11321814980931003E-009       5       5      16       5
   0.12719828001036173E-002       6       5      16       5
  -0.27470360100658805E-004       7       5      16       5
  -0.42414967981619997E-005       8       5      16       5
   0.38834883706475416E-009      13       5      16       5
   0.35847154441332428E-009      14       5      16       5
  -0.77054626591873606E-009      15       5      16       5
   0.55023508880927500E-002      16       5      16       5
   0.38601993230718310E-009       1       1      17       5
   0.38798148011317478E-002       2       1      17       5
   0.52812445415027299E-003       3       1      17       5
   0.88990021302898757E-002       4       1      17       5
  -0.10698956848865273E-009       5       1      17       5
  -0.24507916715902413E-003       6       1      17       5
  -0.10379564750469939E-001       7       1      17       5
  -0.62707082455768564E-002       8       1      17       5
  -0.12648894889781835E-008       9       1      17       5
   0.77779684968224453E-009      10       1      17       5
  -0.18746591118589219E-009      11       1      17       5
   0.11738610180025866E-008      12       1      17       5
   0.12852852571507617E-008      13       1      17       5
  -0.22152984899305992E-009      14       1      17       5
  -0.94297753177369645E-009      15       1      17       5
  -0.42100585110182672E-008      16       1      17       5
  -0.97305662639990756E-002      17       1      17       5
  -0.12990780392971939E-007      18       1      17       5
   0.75312851011746259E-008      19       1      17       5
   0.10776687973547417E-007      20       1      17       5
   0.74588424359241531E-008      21       1      17       5
   0.16820580259422403E-008      22       1      17       5
   0.33305056288419378E-002       1       2      17       5
   0.66548018592093322E-009       2       2      17       5
   0.26945275957008448E-009       3       2      17       5
   0.40580003147238223E-009       4       2      17       5
   0.62876223713901594E-003       5       2      17       5
  -0.29555693692590255E-009       6       2      17       5
  -0.10546372580906862E-008       7       2      17       5
  -0.39304569454763827E-002       9       2      17       5
  -0.51438178664030831E-002      10       2      17       5
  -0.12734403475392251E-002      11       2      17       5
  -0.27805968392209598E-002      12       2      17       5
  -0.66857737957450578E-003      13       2      17       5
   0.11592550305282116E-002      14       2      17       5
   0.19315256151974268E-008      15       2      17       5
  -0.59228574888545076E-009      16       2      17       5
  -0.25274685742123008E-008      17       2      17       5
  -0.42837949177936463E-002      18       2      17       5
  -0.45435196691221234E-002      19       2      17       5
  -0.11089157997052747E-002      20       2      17       5
  -0.34403419268006484E-003      21       2      17       5
  -0.11413040863672553E-005      22       2      17       5
   0.45335131300674211E-003       1       3      17       5
   0.44150677383789837E-009       2       3      17       5
  -0.15337482280339002E-008       3       3      17       5
   0.59119536203540879E-009       4       3      17       5
   0.85587350442234699E-004       5       3      17       5
   0.21690997353630744E-008       6       3      17       5
  -0.81604293542572458E-009       7       3      17       5
  -0.39662475870357009E-009       8       3      17       5
  -0.20417059209861411E-002       9       3      17       5
  -0.44534540278925772E-003      10       3      17       5
   0.21220399515307297E-002      11       3      17       5
   0.11079277857709380E-002      12       3      17       5
   0.62502318339453383E-002      13       3      17       5
   0.15779803840124899E-003      14       3      17       5
   0.70943846708926184E-009      15       3      17       5
   0.44878772224732936E-008      16       3      17       5
  -0.83852334143489336E-009      17       3      17       5
  -0.26866210085517135E-003      18       3      17       5
  -0.39337275488673641E-003      19       3      17       5
   0.70727221254876938E-003      20       3      17       5
   0.54459117744028521E-002      21       3      17       5
   0.28209609548993072E-002      22       3      17       5
   0.76390693595051731E-002       1       4      17       5
   0.29724927740598608E-009       2       4      17       5
   0.72253125422332568E-009       3       4      17       5
   0.13816289287657364E-008       4       4      17       5
   0.14421709579101407E-002       5       4      17       5
  -0.94820008088381192E-009       6       4      17       5
  -0.14730112618457728E-008       7       4      17       5
  -0.13051162231891794E-008       8       4      17       5
  -0.53437451790030090E-002       9       4      17       5
   0.80152972559781213E-003      10       4      17       5
  -0.17863346929257581E-002      11       4      17       5
   0.51897975689253525E-002      12       4      17       5
  -0.18717524425771446E-002      13       4      17       5
   0.26589447357417448E-002      14       4      17       5
  -0.73018325103405213E-009      16       4      17       5
  -0.36982730185153416E-008      17       4      17       5
  -0.33699005228285503E-002      18       4      17       5
   0.70800585203733006E-003      19       4      17       5
   0.59110651953841803E-002      20       4      17       5
   0.31451633686232092E-005      21       4      17       5
  -0.14852894267881121E-002      22       4      17       5
  -0.10698956862735437E-009       1       5      17       5
   0.74787819708845916E-003       2       5      17       5
   0.10180129615708559E-003       3       5      17       5
   0.17153830483608568E-002       4       5      17       5
   0.25707740142636798E-004       6       5      17       5
   0.10887594296751376E-002       7       5      17       5
   0.65776300356026657E-003       8       5      17       5
   0.31112287530238181E-009       9       5      17       5
  -0.15406642996963760E-009      10       5      17       5
  -0.16351156521481573E-009      12       5      17       5
  -0.13391059793388253E-009      13       5      17       5
   0.34003255221902583E-009      15       5      17       5
   0.10149007077374467E-008      16       5      17       5
   0.55023491674687890E-002      17       5      17       5
  -0.59699662087311815E-008       1       1      18       5
  -0.12074892536956247E-008       2       1      18       5
   0.17555779788875289E-008       3       1      18       5
   0.41991347923550976E-008       4       1      18       5
   0.12324563043176369E-008       5       1      18       5
  -0.25040526981362652E-008       6       1      18       5
  -0.19767486064978952E-008       7       1      18       5
  -0.55830748469055696E-008       8       1      18       5
  -0.54847974102946104E-002       9       1      18       5
   0.71516251595498520E-008      10       1      18       5
  -0.16682315680853106E-002      11       1      18       5
  -0.19577750823824114E-002      12       1      18       5
  -0.58207322547661590E-003      13       1      18       5
   0.36982208483767271E-008      14       1      18       5
  -0.56104196165362504E-008      15       1      18       5
  -0.19974124701236942E-008      16       1      18       5
  -0.13558207037499715E-007      17       1      18       5
  -0.11724437523051603E-001      18       1      18       5
   0.40709931293612073E-007      19       1      18       5
   0.75002195821741832E-007      20       1      18       5
   0.23505517504000665E-007      21       1      18       5
  -0.74270820424645886E-007      22       1      18       5
  -0.81936065424818017E-009       1       2      18       5
   0.27829023602034945E-002       2       2      18       5
   0.58393100261689367E-003       3       2      18       5
   0.22097005364154865E-002       4       2      18       5
  -0.17374909621335860E-003       6       2      18       5
  -0.16971207759747978E-002       7       2      18       5
  -0.87937293227413713E-004       8       2      18       5
  -0.39956798537572213E-007       9       2      18       5
   0.23529835145891429E-007      10       2      18       5
  -0.16474965093436018E-007      11       2      18       5
  -0.41768631944707188E-007      12       2      18       5
   0.27411808713475015E-007      13       2      18       5
  -0.33192037557735381E-009      14       2      18       5
  -0.48919211116682699E-004      15       2      18       5
   0.83174657176910269E-005      16       2      18       5
   0.91386853752620570E-004      17       2      18       5
  -0.67422965605042026E-007      18       2      18       5
   0.28754871472726365E-007      19       2      18       5
  -0.33058007371238635E-007      20       2      18       5
   0.18659068007208135E-008      21       2      18       5
   0.45105146608439416E-007      22       2      18       5
   0.11287252812592933E-008       1       3      18       5
   0.58392958389743188E-003       2       3      18       5
  -0.45258179056089452E-002       3       3      18       5
   0.23086108663739060E-003       4       3      18       5
  -0.11136022414982830E-009       5       3      18       5
   0.21619917621820677E-002       6       3      18       5
  -0.15336885291138982E-003       7       3      18       5
  -0.12753991924543532E-004       8       3      18       5
   0.33862394221916030E-008       9       3      18       5
  -0.17721169674742139E-007      10       3      18       5
  -0.67600788886412564E-007      11       3      18       5
   0.51052683370117626E-008      12       3      18       5
  -0.77081762194776270E-008      13       3      18       5
   0.34158480448255528E-009      14       3      18       5
  -0.30640848472763024E-005      15       3      18       5
  -0.13175447217190036E-003      16       3      18       5
   0.57364323059392278E-005      17       3      18       5
  -0.17338809596365500E-007      18       3      18       5
  -0.16401121214994860E-007      19       3      18       5
   0.42429618393852514E-007      20       3      18       5
  -0.40199696154128456E-007      21       3      18       5
   0.58287451995190490E-007      22       3      18       5
   0.27051758118106931E-008       1       4      18       5
   0.22097021289910609E-002       2       4      18       5
   0.23086079774007929E-003       3       4      18       5
   0.17429109418018428E-002       4       4      18       5
  -0.80529744533115699E-009       5       4      18       5
  -0.27852482006561045E-004       6       4      18       5
  -0.13374214760054860E-002       7       4      18       5
  -0.69546455681951470E-004       8       4      18       5
  -0.12497378514650102E-007       9       4      18       5
   0.42898391071588585E-008      10       4      18       5
   0.23285730479591511E-007      11       4      18       5
   0.30040313111606484E-008      12       4      18       5
   0.11065044397463779E-007      13       4      18       5
  -0.26370285864753372E-008      14       4      18       5
  -0.38478165876043431E-004      15       4      18       5
  -0.69348659098685428E-007      16       4      18       5
   0.71866201182299924E-004      17       4      18       5
   0.85696500177538413E-008      18       4      18       5
   0.18396227065072437E-007      19       4      18       5
  -0.40043994831674509E-008      20       4      18       5
   0.50501845627538551E-007      21       4      18       5
   0.10566767959379685E-007      22       4      18       5
   0.12324563042956140E-008       1       5      18       5
  -0.27020589143826994E-009       3       5      18       5
  -0.12203590874760759E-008       4       5      18       5
  -0.30449697992418447E-009       5       5      18       5
   0.39669780648962214E-009       6       5      18       5
   0.84323848275591261E-009       7       5      18       5
   0.13929292914397496E-008       8       5      18       5
  -0.23786816633496102E-002       9       5      18       5
  -0.10939909010311784E-008      10       5      18       5
  -0.72349561314741543E-003      11       5      18       5
  -0.84906973320215951E-003      12       5      18       5
  -0.25243282164708611E-003      13       5      18       5
  -0.98378903324671119E-009      14       5      18       5
   0.12811626576121492E-008      15       5      18       5
   0.58430665645336514E-009      16       5      18       5
   0.35410279015676387E-008      17       5      18       5
   0.37414008685303000E-002      18       5      18       5
   0.11749006535428191E-008       1       1      19       5
  -0.13744343642024181E-008       2       1      19       5
   0.40807418873195370E-009       3       1      19       5
  -0.26545982086749745E-008       4       1      19       5
  -0.28136797128281618E-009       5       1      19       5
  -0.72638022018291060E-009       6       1      19       5
   0.37323406348417831E-008       7       1      19       5
   0.18632491875612797E-008       8       1      19       5
   0.83162774721385194E-008       9       1      19       5
  -0.60858506053041803E-002      10       1      19       5
   0.10341145917812287E-007      11       1      19       5
  -0.13769468379483333E-007      12       1      19       5
   0.62533717782752519E-008      13       1      19       5
  -0.14561496765517587E-008      14       1      19       5
   0.33489821988747598E-008      15       1      19       5
  -0.15943876201873416E-008      16       1      19       5
   0.72583572861613421E-008      17       1      19       5
   0.40387237331310785E-007      18       1      19       5
  -0.11724397672673886E-001      19       1      19       5
  -0.11624349833872253E-006      20       1      19       5
   0.35419405568316856E-007      21       1      19       5
   0.73104228857475670E-009      22       1      19       5
  -0.12076524801967966E-008       1       2      19       5
  -0.36795325230908342E-003       2       2      19       5
  -0.19225751441065279E-003       3       2      19       5
   0.38391170388733975E-002       4       2      19       5
   0.87162341720873064E-004       6       2      19       5
  -0.90055236361166789E-003       7       2      19       5
  -0.15927136365529882E-002       8       2      19       5
   0.25411681268802568E-007       9       2      19       5
  -0.27298322684879171E-007      10       2      19       5
  -0.12253234953882182E-007      11       2      19       5
   0.17700382676498920E-007      12       2      19       5
  -0.13903893718626695E-007      13       2      19       5
  -0.11300890528506897E-009      14       2      19       5
   0.54712279391602594E-004      15       2      19       5
  -0.68185268547951719E-005      16       2      19       5
   0.96920069759819815E-004      17       2      19       5
   0.31371148095178092E-007      18       2      19       5
  -0.20782552608715408E-007      19       2      19       5
   0.33765880450873256E-007      20       2      19       5
  -0.27495583881901078E-007      21       2      19       5
   0.28251431815970662E-007      22       2      19       5
   0.79982972591461653E-009       1       3      19       5
  -0.19225677603991717E-003       2       3      19       5
   0.26277700604350413E-002       3       3      19       5
   0.24538255454886206E-003       4       3      19       5
  -0.19425852466866294E-009       5       3      19       5
  -0.12492623124851507E-002       6       3      19       5
  -0.71347427064502339E-004       7       3      19       5
  -0.99739049620613745E-004       8       3      19       5
  -0.33212211234680739E-007       9       3      19       5
   0.32861044607622969E-007      10       3      19       5
   0.23709375441018399E-007      11       3      19       5
   0.24368613668861814E-007      12       3      19       5
  -0.66986418111442877E-008      13       3      19       5
  -0.75918535252380654E-009      14       3      19       5
   0.23325632406631819E-005      15       3      19       5
   0.75900709886679484E-004      16       3      19       5
   0.83910960886891547E-005      17       3      19       5
  -0.14997616333759036E-007      18       3      19       5
   0.14230665239252469E-007      19       3      19       5
   0.33456026882937371E-007      20       3      19       5
   0.21969544427375997E-007      21       3      19       5
  -0.25559925653133994E-007      22       3      19       5
  -0.19408426759813800E-008       1       4      19       5
   0.38391177547178138E-002       2       4      19       5
   0.24538280887191052E-003       3       4      19       5
  -0.22598169379404978E-002       4       4      19       5
   0.48281143865352917E-009       5       4      19       5
   0.12765825944866639E-004       6       4      19       5
  -0.87463661275902389E-003       7       4      19       5
   0.19272036298483572E-002       8       4      19       5
   0.44329025166522321E-008       9       4      19       5
   0.14734914606609698E-009      10       4      19       5
  -0.16111159223553778E-007      11       4      19       5
  -0.29778696489980635E-008      12       4      19       5
   0.56432472983963715E-007      13       4      19       5
   0.17514644559261141E-008      14       4      19       5
  -0.12792065791005096E-003      15       4      19       5
  -0.15319295841081867E-005      16       4      19       5
  -0.15076322132948613E-004      17       4      19       5
   0.18336912924890640E-007      18       4      19       5
  -0.23185878731206764E-007      19       4      19       5
   0.10245357836713990E-007      20       4      19       5
   0.35574243404431954E-007      21       4      19       5
   0.57382876996671487E-007      22       4      19       5
  -0.28136797158245409E-009       1       5      19       5
   0.66519084048907578E-009       4       5      19       5
   0.16369732278312012E-009       6       5      19       5
  -0.66450545684472271E-009       7       5      19       5
  -0.66414967802782301E-009       8       5      19       5
  -0.14298173343022038E-008       9       5      19       5
  -0.26393598973549876E-002      10       5      19       5
  -0.17255744816952905E-008      11       5      19       5
   0.22349210666637142E-008      12       5      19       5
  -0.82356195473072843E-009      13       5      19       5
   0.29206398932021895E-009      14       5      19       5
  -0.98154992051089181E-009      15       5      19       5
   0.35738218263281420E-009      16       5      19       5
  -0.16758997747531365E-008      17       5      19       5
  -0.89915860103656839E-008      18       5      19       5
   0.37413922554683865E-002      19       5      19       5
   0.80271551524296697E-008       1       1      20       5
  -0.11510195961967901E-008       2       1      20       5
  -0.33032594769890810E-008       3       1      20       5
  -0.51355551729196330E-008       4       1      20       5
  -0.13022879309574774E-008       5       1      20       5
   0.45610124438928049E-008       6       1      20       5
   0.57048290128962542E-008       7       1      20       5
   0.48134869633085489E-008       8       1      20       5
   0.15198088653290069E-002       9       1      20       5
  -0.17244735642673528E-007      10       1      20       5
   0.15954361141343680E-002      11       1      20       5
  -0.56707746787074426E-002      12       1      20       5
   0.18012281592408785E-003      13       1      20       5
  -0.30738778593153175E-008      14       1      20       5
   0.15932800794729619E-008      15       1      20       5
   0.58688050356118511E-009      16       1      20       5
   0.99667866591746091E-008      17       1      20       5
   0.74533864656048412E-007      18       1      20       5
  -0.11600835226871490E-006      19       1      20       5
  -0.11725062065555486E-001      20       1      20       5
   0.11156331848423788E-006      21       1      20       5
   0.50402247890926485E-007      22       1      20       5
  -0.56409733561701797E-009       1       2      20       5
   0.41696774326476279E-002       2       2      20       5
   0.10174721965255811E-002       3       2      20       5
  -0.98307916616853031E-003       4       2      20       5
  -0.33791053581662520E-003       6       2      20       5
  -0.13742697554170948E-002       7       2      20       5
   0.15361320783720926E-002       8       2      20       5
  -0.78813971262988299E-008       9       2      20       5
   0.13153753115535632E-007      10       2      20       5
  -0.21305605501542994E-007      11       2      20       5
  -0.28704977821160896E-007      12       2      20       5
  -0.29652823277251301E-007      13       2      20       5
  -0.12369559236725982E-003      15       2      20       5
   0.19095801958348930E-004      16       2      20       5
   0.23694736665799281E-004      17       2      20       5
  -0.31923431115537057E-007      18       2      20       5
   0.33192546814077574E-007      19       2      20       5
  -0.32877021442859405E-007      20       2      20       5
  -0.69648665234030696E-007      21       2      20       5
  -0.88220390601714541E-008      22       2      20       5
  -0.34045822640610279E-008       1       3      20       5
   0.10174716533584778E-002       2       3      20       5
   0.11304756778789772E-003       3       3      20       5
  -0.10212803559905643E-002       4       3      20       5
   0.34007980644356230E-009       5       3      20       5
  -0.20343475823132020E-004       6       3      20       5
  -0.11788769735369945E-003       7       3      20       5
   0.67542103549049731E-003       8       3      20       5
   0.28959522916207563E-007       9       3      20       5
   0.24732096176111851E-007      10       3      20       5
  -0.27078435021380954E-007      11       3      20       5
   0.10487190379970570E-007      12       3      20       5
  -0.38214290043567001E-008      13       3      20       5
  -0.38983367110896162E-004      15       3      20       5
   0.11948057929950029E-005      16       3      20       5
  -0.15139139518911874E-004      17       3      20       5
   0.42928749395974605E-007      18       3      20       5
   0.32035648981603669E-007      19       3      20       5
   0.19749631143838701E-007      20       3      20       5
  -0.55511572714519497E-007      21       3      20       5
   0.11828213057024796E-007      22       3      20       5
  -0.39943624433798914E-008       1       4      20       5
  -0.98307912653315460E-003       2       4      20       5
  -0.10212811728629663E-002       3       4      20       5
  -0.42827186656137339E-002       4       4      20       5
   0.69481728793486627E-009       5       4      20       5
   0.43863121841855043E-003       6       4      20       5
   0.15804248939766826E-002       7       4      20       5
   0.13744549961699349E-002       8       4      20       5
   0.79725073503626052E-008       9       4      20       5
  -0.19422567997468109E-009      10       4      20       5
  -0.30429266325166386E-007      11       4      20       5
   0.15274794391515916E-008      12       4      20       5
   0.42615333044888781E-008      13       4      20       5
   0.15152442411967964E-008      14       4      20       5
  -0.21683072103569594E-004      15       4      20       5
  -0.24397941833641086E-004      16       4      20       5
  -0.12634381131590731E-003      17       4      20       5
  -0.51192618517672277E-008      18       4      20       5
   0.12121922370345955E-007      19       4      20       5
   0.13598948957328242E-007      20       4      20       5
  -0.44927070056525346E-007      21       4      20       5
   0.42912446320163192E-007      22       4      20       5
  -0.13022879308941617E-008       1       5      20       5
   0.23698585145893520E-009       2       5      20       5
   0.26073688941008505E-009       3       5      20       5
   0.93786011121751699E-009       4       5      20       5
   0.33965998378122410E-009       5       5      20       5
  -0.46215311648119843E-009       6       5      20       5
  -0.10802918700710760E-008       7       5      20       5
  -0.90786805966158111E-009       8       5      20       5
   0.65914862272963405E-003       9       5      20       5
   0.29513830904490872E-008      10       5      20       5
   0.69194568828100469E-003      11       5      20       5
  -0.24594585635040445E-002      12       5      20       5
   0.78108619311121298E-004      13       5      20       5
   0.11252725672904291E-008      14       5      20       5
  -0.25963876812816291E-009      15       5      20       5
  -0.23417065140017750E-008      17       5      20       5
  -0.16406137335525304E-007      18       5      20       5
   0.26862148381975940E-007      19       5      20       5
   0.37418007578253636E-002      20       5      20       5
  -0.66908186562491703E-008       1       1      21       5
   0.34074123107516500E-008       3       1      21       5
  -0.52511719658537597E-008       4       1      21       5
   0.13743010735062103E-008       5       1      21       5
  -0.46416816417145203E-008       6       1      21       5
   0.37906686128903799E-008       7       1      21       5
   0.63242177170616085E-008       8       1      21       5
   0.19838884428215408E-002       9       1      21       5
   0.70737677182476520E-008      10       1      21       5
  -0.42800106644979418E-002      11       1      21       5
  -0.79195616381680714E-003      12       1      21       5
  -0.37634714070098924E-002      13       1      21       5
   0.39923070688122971E-008      14       1      21       5
   0.14746559655926493E-008      15       1      21       5
  -0.11786497464780187E-007      16       1      21       5
   0.64846527926549968E-008      17       1      21       5
   0.23493122158146031E-007      18       1      21       5
   0.35470130301607450E-007      19       1      21       5
   0.11193644764138186E-006      20       1      21       5
  -0.11725004928286143E-001      21       1      21       5
   0.13930607453445925E-006      22       1      21       5
   0.12489655438158438E-009       1       2      21       5
   0.54637491327880509E-003       2       2      21       5
  -0.35511301856327409E-002       3       2      21       5
   0.25026831308036767E-003       4       2      21       5
   0.10935551116358688E-009       5       2      21       5
   0.16995888900058393E-002       6       2      21       5
  -0.17331206032481544E-003       7       2      21       5
  -0.12783989862788846E-004       8       2      21       5
   0.10047860108904806E-008       9       2      21       5
  -0.21957805821878290E-007      10       2      21       5
   0.61214153821116208E-007      11       2      21       5
  -0.19075195944125763E-007      12       2      21       5
   0.41872670421404967E-008      13       2      21       5
   0.57062347978730212E-009      14       2      21       5
  -0.39469674139953644E-005      15       2      21       5
  -0.10384036641483709E-003      16       2      21       5
   0.73626051501564765E-005      17       2      21       5
   0.90750815963554750E-009      18       2      21       5
  -0.26294145028935817E-007      19       2      21       5
  -0.69910847860862981E-007      20       2      21       5
   0.61385762829851282E-007      21       2      21       5
  -0.40388740332934812E-007      22       2      21       5
   0.23938391171333935E-008       1       3      21       5
  -0.35511279770616198E-002       2       3      21       5
  -0.60163729278950632E-003       3       3      21       5
  -0.28124831495539150E-002       4       3      21       5
  -0.65734660602741879E-009       5       3      21       5
   0.15384132647503922E-003       6       3      21       5
   0.21593025298089347E-002       7       3      21       5
   0.11200446130507662E-003       8       3      21       5
  -0.47668846676390271E-007       9       3      21       5
   0.25683946969184015E-007      10       3      21       5
   0.10530350045003206E-007      11       3      21       5
  -0.39972533023405674E-007      12       3      21       5
   0.12408731769943307E-007      13       3      21       5
  -0.23145252629868179E-008      14       3      21       5
   0.62282923713792790E-004      15       3      21       5
  -0.65055008552181525E-005      16       3      21       5
  -0.11643268707758000E-003      17       3      21       5
  -0.38390014113413383E-007      18       3      21       5
   0.19136838392046621E-007      19       3      21       5
  -0.54475015660415354E-007      20       3      21       5
   0.20635229440186144E-007      21       3      21       5
   0.17183930763370512E-007      22       3      21       5
  -0.46115778615074592E-008       1       4      21       5
   0.25026909914030676E-003       2       4      21       5
  -0.28124827360115744E-002       3       4      21       5
   0.55257054783578908E-004       4       4      21       5
   0.63746988991347567E-009       5       4      21       5
   0.13393327295789755E-002       6       4      21       5
  -0.27675467816454739E-004       7       4      21       5
  -0.44123947000979553E-005       8       4      21       5
   0.31930435539238365E-007       9       4      21       5
   0.21280410146729606E-007      10       4      21       5
   0.67766374058763129E-008      11       4      21       5
  -0.13084155930226769E-007      12       4      21       5
   0.16955769556510777E-007      13       4      21       5
   0.80060272049799791E-009      14       4      21       5
   0.33540568301822877E-007      15       4      21       5
  -0.81727405503914733E-004      16       4      21       5
  -0.78547138518429724E-007      17       4      21       5
   0.51248500784806410E-007      18       4      21       5
   0.34982235172178208E-007      19       4      21       5
  -0.47037132379763518E-007      20       4      21       5
  -0.14155123304382937E-007      21       4      21       5
   0.42930172619800705E-008      22       4      21       5
   0.13743010735756670E-008       1       5      21       5
   0.15482358521562927E-009       2       5      21       5
  -0.95579496680427216E-009       3       5      21       5
   0.75555365682119382E-009       4       5      21       5
  -0.34352200056913282E-009       5       5      21       5
   0.13052300199467901E-008       6       5      21       5
  -0.72676475871223425E-009       7       5      21       5
  -0.90735545370613089E-009       8       5      21       5
   0.86042722660553141E-003       9       5      21       5
  -0.91652586958983665E-009      10       5      21       5
  -0.18562659923490761E-002      11       5      21       5
  -0.34348824352078663E-003      12       5      21       5
  -0.16322590968353267E-002      13       5      21       5
  -0.10867466564012674E-008      14       5      21       5
  -0.23780255007349431E-009      15       5      21       5
   0.30234548132206286E-008      16       5      21       5
  -0.15907349101976421E-008      17       5      21       5
  -0.45590720230317832E-008      18       5      21       5
  -0.71735415927500148E-008      19       5      21       5
  -0.24499767627215446E-007      20       5      21       5
   0.37417879263662059E-002      21       5      21       5
   0.24055197081789196E-008       1       1      22       5
  -0.25007424855515198E-008       2       1      22       5
   0.53062178666281291E-008       3       1      22       5
  -0.17506147666057690E-008       4       1      22       5
  -0.39680045237884597E-009       5       1      22       5
  -0.75520688253954333E-008       6       1      22       5
   0.38676923126601629E-008       7       1      22       5
   0.25415813404298465E-009       8       1      22       5
  -0.84299077916947054E-003       9       1      22       5
   0.12639596645899524E-008      10       1      22       5
   0.36603274943932244E-002      11       1      22       5
   0.65320209316137886E-003      12       1      22       5
  -0.47444698001155548E-002      13       1      22       5
  -0.76712235379281301E-009      14       1      22       5
  -0.96556531034423659E-009      15       1      22       5
  -0.15658606278950814E-007      16       1      22       5
   0.75614127402060350E-009      17       1      22       5
  -0.73625533633651452E-007      18       1      22       5
   0.71608691330370544E-009      19       1      22       5
   0.50204024755220292E-007      20       1      22       5
   0.13907261795565058E-006      21       1      22       5
  -0.11725023113795849E-001      22       1      22       5
  -0.11260470826017974E-008       1       2      22       5
  -0.15231354759464163E-002       2       2      22       5
   0.26251363809819826E-002       3       2      22       5
   0.50919081509979080E-003       4       2      22       5
  -0.12938859101013257E-002       6       2      22       5
   0.37130077827343417E-003       7       2      22       5
  -0.56480506832703612E-003       8       2      22       5
   0.49006946835820818E-007       9       2      22       5
  -0.76971473413750945E-009      10       2      22       5
  -0.44614195821002167E-007      11       2      22       5
  -0.10074910161405536E-007      12       2      22       5
   0.25400281042290148E-007      13       2      22       5
  -0.49159100992375929E-009      14       2      22       5
   0.40533004950857900E-004      15       2      22       5
   0.79247948451113134E-004      16       2      22       5
   0.18114539912893861E-007      17       2      22       5
   0.45772324776456209E-007      18       2      22       5
   0.29573337890716972E-007      19       2      22       5
  -0.11462904500687419E-007      20       2      22       5
  -0.41076963847030005E-007      21       2      22       5
   0.59501455470177389E-007      22       2      22       5
   0.38546423801146928E-008       1       3      22       5
   0.26251364252992833E-002       2       3      22       5
   0.34179807030001210E-003       3       3      22       5
  -0.34421258449180586E-002       4       3      22       5
  -0.95375921003219120E-009       5       3      22       5
  -0.78068289003448192E-004       6       3      22       5
  -0.85188518611115110E-004       7       3      22       5
   0.20565863833088625E-002       8       3      22       5
   0.19622390349622762E-007       9       3      22       5
  -0.26650082966177260E-007      10       3      22       5
   0.37820710943853934E-007      11       3      22       5
   0.33858227137274806E-007      12       3      22       5
  -0.38494135534218108E-007      13       3      22       5
  -0.29210767163570596E-008      14       3      22       5
  -0.11007816707135152E-003      15       3      22       5
   0.50710325723223615E-005      16       3      22       5
  -0.60324580608473199E-004      17       3      22       5
   0.59388048294326761E-007      18       3      22       5
  -0.24605981740807961E-007      19       3      22       5
   0.15157593455230011E-007      20       3      22       5
   0.15586746378978844E-007      21       3      22       5
  -0.37792496501350091E-007      22       3      22       5
  -0.14514808372552473E-008       1       4      22       5
   0.50919039332633924E-003       2       4      22       5
  -0.34421251683772539E-002       3       4      22       5
   0.11813399071204239E-002       4       4      22       5
   0.16489073864454579E-002       6       4      22       5
  -0.41651096097667674E-003       7       4      22       5
  -0.38202790030000729E-003       8       4      22       5
  -0.17180505636211434E-007       9       4      22       5
   0.55670811596792070E-007      10       4      22       5
   0.78348873851296128E-008      11       4      22       5
   0.22874932166467216E-007      12       4      22       5
   0.23100975684849515E-008      13       4      22       5
  -0.41293307052993240E-009      14       4      22       5
   0.76509423415616464E-005      15       4      22       5
  -0.10118342776648713E-003      16       4      22       5
   0.31741402608940869E-004      17       4      22       5
   0.12582360278937911E-007      18       4      22       5
   0.58570670071175672E-007      19       4      22       5
   0.44916417031747728E-007      20       4      22       5
   0.52687807611060225E-008      21       4      22       5
   0.15725998945542493E-007      22       4      22       5
  -0.39680045245158493E-009       1       5      22       5
   0.30548666432393482E-009       2       5      22       5
  -0.13315475111417403E-008       3       5      22       5
   0.15112187268073566E-009       4       5      22       5
   0.10357563550082091E-009       5       5      22       5
   0.18522597989257595E-008       6       5      22       5
  -0.44302532631646252E-009       7       5      22       5
  -0.36559902992356296E-003       9       5      22       5
   0.15875066074950784E-002      11       5      22       5
   0.28329450104516398E-003      12       5      22       5
  -0.20577204208927060E-002      13       5      22       5
   0.29944333927408443E-009      14       5      22       5
   0.38700222520618855E-008      16       5      22       5
  -0.13125888976205285E-009      17       5      22       5
   0.15484796444369959E-007      18       5      22       5
   0.64199351172861671E-009      19       5      22       5
  -0.10439346969233745E-007      20       5      22       5
  -0.30948679693205856E-007      21       5      22       5
   0.37417913220209619E-002      22       5      22       5
  -0.72122350090638853E-009       1       1       1       6
   0.16106858577246710E-002       2       1       1       6
  -0.21799403337698205E-001       3       1       1       6
   0.10894124384235587E-003       4       1       1       6
   0.19622833134805631E-009       5       1       1       6
   0.28947514288335412E-001       6       1       1       6
   0.34550085392051892E-008       7       1       1       6
  -0.28925516428554012E-008       8       1       1       6
   0.15567391271960771E-008       9       1       1       6
   0.60263844257440318E-009      10       1       1       6
   0.12341176938872965E-008      11       1       1       6
  -0.28204294726417931E-008      12       1       1       6
   0.88624856181445305E-009      13       1       1       6
   0.69051938127712917E-009      14       1       1       6
  -0.21306584567404107E-003      15       1       1       6
   0.25632523870675702E-001      16       1       1       6
   0.51804694643458671E-003      17       1       1       6
   0.68767742047133745E-008      18       1       1       6
   0.56174941932806716E-008      19       1       1       6
  -0.23829175361518765E-007      20       1       1       6
   0.11442517681019969E-007      21       1       1       6
   0.20456459709942867E-007      22       1       1       6
   0.12886284418181541E-002       1       2       1       6
   0.75663122659907090E-009       3       2       1       6
   0.16770602198476413E-009       4       2       1       6
   0.36848799107048417E-003       5       2       1       6
  -0.10357318959002504E-008       6       2       1       6
  -0.29981331912268307E-009       7       2       1       6
   0.54767663810393781E-002       9       2       1       6
  -0.59277406567247008E-003      10       2       1       6
  -0.13696903056685453E-001      11       2       1       6
   0.72838373387454388E-004      12       2       1       6
  -0.24278838526140142E-003      13       2       1       6
   0.22850007610924580E-003      14       2       1       6
  -0.54000104083954187E-009      15       2       1       6
  -0.17182369183109799E-008      16       2       1       6
  -0.49068380724933414E-009      17       2       1       6
   0.15998909197467797E-002      18       2       1       6
  -0.80267403990609857E-003      19       2       1       6
   0.31114180230077163E-002      20       2       1       6
  -0.15649716175881984E-001      21       2       1       6
   0.11913981194015518E-001      22       2       1       6
  -0.17440585731024114E-001       1       3       1       6
   0.54955635937767545E-009       2       3       1       6
  -0.12887414847662923E-008       3       3       1       6
   0.83542807560662209E-009       4       3       1       6
  -0.49871894930762694E-002       5       3       1       6
   0.18315397161323496E-008       6       3       1       6
  -0.12156465018343265E-008       7       3       1       6
  -0.52183371319823204E-009       8       3       1       6
  -0.12870175469730948E-001       9       3       1       6
   0.84953994658077681E-002      10       3       1       6
  -0.51212891301878772E-002      11       3       1       6
  -0.47939825091737748E-002      12       3       1       6
  -0.16432490601935306E-002      13       3       1       6
  -0.30925542003091399E-002      14       3       1       6
  -0.84596435429488468E-009      15       3       1       6
   0.39143791630781312E-008      16       3       1       6
  -0.25607508915917626E-008      17       3       1       6
  -0.19908383892956592E-001      18       3       1       6
   0.11503646582052650E-001      19       3       1       6
   0.18714103330923462E-003      20       3       1       6
  -0.14165557072834255E-002      21       3       1       6
   0.71891235479525062E-003      22       3       1       6
   0.87158167552935401E-004       1       4       1       6
  -0.11073865371552958E-008       2       4       1       6
   0.91663305077194863E-009       3       4       1       6
  -0.35077571925218268E-009       4       4       1       6
   0.24923166708727909E-004       5       4       1       6
  -0.13408795371676832E-008       6       4       1       6
   0.14672962845356956E-008       7       4       1       6
  -0.41592062149841723E-009       8       4       1       6
   0.23312652348862145E-002       9       4       1       6
  -0.86806638165736112E-004      10       4       1       6
   0.11725007261235657E-002      11       4       1       6
  -0.26999347570574985E-002      12       4       1       6
  -0.14265940281338398E-001      13       4       1       6
   0.15454960730033551E-004      14       4       1       6
  -0.21511249906687499E-008      15       4       1       6
  -0.34094249665364091E-008      16       4       1       6
   0.18175935097796352E-008      17       4       1       6
   0.25650768751684462E-003      18       4       1       6
  -0.11753816996112822E-003      19       4       1       6
  -0.40390190459733515E-002      20       4       1       6
  -0.12332736498681681E-001      21       4       1       6
  -0.15183248683888555E-001      22       4       1       6
   0.19622833155123833E-009       1       5       1       6
   0.45652614737602025E-003       2       5       1       6
  -0.61787105457313165E-002       3       5       1       6
   0.30877691847796984E-004       4       5       1       6
  -0.62083738485995688E-002       6       5       1       6
  -0.83042936619556628E-009       7       5       1       6
   0.61510920012887568E-009       8       5       1       6
  -0.33763517587733774E-009       9       5       1       6
  -0.12769925532474736E-009      10       5       1       6
  -0.21747462737430852E-009      11       5       1       6
   0.58306359743522369E-009      12       5       1       6
  -0.30365083710437268E-009      13       5       1       6
  -0.16288359588000080E-009      14       5       1       6
   0.79538224863242579E-004      15       5       1       6
  -0.95688395522714430E-002      16       5       1       6
  -0.19339086486507909E-003      17       5       1       6
  -0.16000084222802724E-008      18       5       1       6
  -0.12455989523170855E-008      19       5       1       6
   0.46529015807817129E-008      20       5       1       6
  -0.33486697779560103E-008      21       5       1       6
  -0.54715175036071768E-008      22       5       1       6
   0.19270042221788387E-001       1       6       1       6
   0.52746180339100683E-002       1       1       2       6
   0.17410987247905555E-008       2       1       2       6
   0.58796470627640697E-009       3       1       2       6
  -0.15242388275086235E-008       4       1       2       6
  -0.73840111114378154E-003       5       1       2       6
  -0.64950574940620638E-009       6       1       2       6
  -0.90088840746785283E-009       7       1       2       6
   0.32354285294733136E-008       8       1       2       6
   0.14209294748793355E-002       9       1       2       6
  -0.15376386895754113E-003      10       1       2       6
  -0.35537711170013885E-002      11       1       2       6
   0.18880545770939708E-004      12       1       2       6
  -0.62995463611163934E-004      13       1       2       6
  -0.12113521289004005E-002      14       1       2       6
   0.43262744574212138E-008      15       1       2       6
  -0.47017610617341613E-009      16       1       2       6
   0.18661505499895701E-008      17       1       2       6
   0.89845178095275383E-003      18       1       2       6
  -0.45072102886462619E-003      19       1       2       6
   0.17473205393055691E-002      20       1       2       6
  -0.87885301452191936E-002      21       1       2       6
   0.66906577374543936E-002      22       1       2       6
   0.83812997487688934E-009       1       2       2       6
   0.21380030980196782E-002       2       2       2       6
  -0.22035632348229846E-003       3       2       2       6
   0.11008683850554263E-005       4       2       2       6
  -0.14518776780902498E-009       5       2       2       6
   0.32765566932860908E-002       6       2       2       6
  -0.15839445889178150E-002       7       2       2       6
   0.11163589606328981E-002       8       2       2       6
  -0.26419413701302923E-009       9       2       2       6
   0.20733926126483303E-009      10       2       2       6
   0.32552424846990293E-008      11       2       2       6
  -0.24145232209032567E-008      12       2       2       6
  -0.42005400678911181E-009      14       2       2       6
   0.50487304494827208E-003      15       2       2       6
   0.27743090122438045E-004      16       2       2       6
  -0.22113370017942289E-003      17       2       2       6
  -0.40307096349225082E-008      18       2       2       6
  -0.45271537353214219E-009      19       2       2       6
  -0.19050342959658284E-007      20       2       2       6
   0.97655043873188485E-008      21       2       2       6
  -0.11900112955354621E-007      22       2       2       6
   0.62573092164828644E-009       1       3       2       6
  -0.22035427278084096E-003       2       3       2       6
   0.21053997563694636E-002       3       3       2       6
   0.21976450077075633E-008       4       3       2       6
  -0.19376009239660005E-002       6       3       2       6
   0.24391927666769573E-002       7       3       2       6
  -0.17296137659484937E-002       8       3       2       6
  -0.24878441831348019E-008       9       3       2       6
   0.98641243831574594E-009      10       3       2       6
  -0.17137291076795475E-008      11       3       2       6
  -0.12795561176184123E-008      12       3       2       6
   0.43888071214679807E-009      13       3       2       6
  -0.28912422166826749E-009      14       3       2       6
   0.60644550907887991E-004      15       3       2       6
  -0.55046880539102192E-003      16       3       2       6
  -0.38765762190658121E-004      17       3       2       6
  -0.17618147817780449E-007      18       3       2       6
   0.13717836836922846E-007      19       3       2       6
   0.68807558792823025E-008      20       3       2       6
  -0.62223007989096611E-008      21       3       2       6
   0.12535996450316185E-007      22       3       2       6
  -0.11668565307556426E-008       1       4       2       6
   0.11016681414358928E-005       2       4       2       6
   0.22566081502383388E-008       3       4       2       6
   0.21054403977293790E-002       4       4       2       6
   0.23526709680585123E-009       5       4       2       6
   0.96797107705324201E-005       6       4       2       6
  -0.99859902514304582E-003       7       4       2       6
  -0.13909091499949475E-002       8       4       2       6
   0.96841479761519761E-009       9       4       2       6
  -0.18186568478071825E-008      10       4       2       6
   0.21805627407171412E-008      11       4       2       6
   0.84874400319676287E-009      12       4       2       6
   0.13106224556051352E-008      13       4       2       6
   0.66379906570553419E-009      14       4       2       6
  -0.22320284943622821E-003      15       4       2       6
   0.11158080331587982E-004      16       4       2       6
  -0.50763621979773199E-003      17       4       2       6
   0.13569391907949356E-007      18       4       2       6
  -0.18942088093357364E-007      19       4       2       6
  -0.30997555464044827E-008      20       4       2       6
   0.16333650565989685E-007      21       4       2       6
  -0.21113216966311711E-008      22       4       2       6
  -0.59927375092921550E-003       1       5       2       6
  -0.29933974576683026E-009       2       5       2       6
   0.31134027955843102E-009       4       5       2       6
   0.82534720934441435E-003       5       5       2       6
   0.10732954780714145E-009       6       5       2       6
   0.12935612225944688E-009       7       5       2       6
  -0.64223011829040160E-009       8       5       2       6
  -0.11455048444731421E-003       9       5       2       6
   0.12409998624263093E-004      10       5       2       6
   0.28640389087155861E-003      11       5       2       6
  -0.15332778223332132E-005      12       5       2       6
   0.50733313723434321E-005      13       5       2       6
   0.10384920450986531E-002      14       5       2       6
  -0.85248065711784465E-009      15       5       2       6
   0.16121615923492808E-009      16       5       2       6
  -0.52872467279429524E-009      17       5       2       6
  -0.15537225461770298E-003      18       5       2       6
   0.77942257150423277E-004      19       5       2       6
  -0.30219755493206122E-003      20       5       2       6
   0.15199617730275988E-002      21       5       2       6
  -0.11571397803423289E-002      22       5       2       6
  -0.82208859208506355E-009       1       6       2       6
   0.25626475805692701E-002       2       6       2       6
  -0.71387818930902042E-001       1       1       3       6
   0.63216051745457155E-009       2       1       3       6
  -0.89537099039179249E-009       3       1       3       6
   0.24590474608028317E-008       4       1       3       6
   0.99936828811763231E-002       5       1       3       6
   0.13101765005608498E-008       6       1       3       6
  -0.25211160303427555E-008       7       1       3       6
  -0.21707662561331265E-008       8       1       3       6
  -0.33385361681735723E-002       9       1       3       6
   0.22037252095371690E-002      10       1       3       6
  -0.13285324321347112E-002      11       1       3       6
  -0.12435651909582434E-002      12       1       3       6
  -0.42627748570776413E-003      13       1       3       6
   0.16394719421492076E-001      14       1       3       6
  -0.30337962372977099E-008      15       1       3       6
   0.25927829278755242E-008      16       1       3       6
  -0.80353688289406845E-008      17       1       3       6
  -0.11179731558988239E-001      18       1       3       6
   0.64599780914552183E-002      19       1       3       6
   0.10517525244354457E-003      20       1       3       6
  -0.79550502773101449E-003      21       1       3       6
   0.40369062689486963E-003      22       1       3       6
   0.66074094989953171E-009       1       2       3       6
  -0.28495465551292974E-001       2       2       3       6
   0.16243051287259853E-004       3       2       3       6
   0.70535225415158573E-009       4       2       3       6
  -0.19376036976482026E-002       6       2       3       6
   0.18875567143141952E-001       7       2       3       6
  -0.13304898562555744E-001       8       2       3       6
  -0.32836597879000406E-008       9       2       3       6
   0.28702825708866431E-008      10       2       3       6
  -0.17660475962746690E-008      11       2       3       6
  -0.13475468532512154E-008      12       2       3       6
   0.12551785390552922E-008      13       2       3       6
  -0.23174899122080898E-009      14       2       3       6
  -0.68504948103376923E-002      15       2       3       6
  -0.66924816098294594E-003      16       2       3       6
   0.29957475165694834E-002      17       2       3       6
  -0.31191748505920118E-007      18       2       3       6
   0.26201391744363157E-007      19       2       3       6
   0.82652854950684732E-008      20       2       3       6
  -0.23318791733036641E-008      21       2       3       6
   0.10063336667184245E-007      22       2       3       6
  -0.12926313888969088E-008       1       3       3       6
   0.16241237492679042E-004       2       3       3       6
  -0.28935681757965955E-001       3       3       3       6
   0.10967421726543254E-005       4       3       3       6
   0.29270143970530019E-009       5       3       3       6
   0.29357390209216162E-001       6       3       3       6
   0.16596243461027063E-002       7       3       3       6
  -0.10089058695138464E-002       8       3       3       6
   0.17185331729789678E-008       9       3       3       6
  -0.16646802518983995E-008      10       3       3       6
  -0.29788690405010038E-008      11       3       3       6
   0.64460844764724877E-009      12       3       3       6
   0.20857785369352689E-008      13       3       3       6
   0.87074656572551021E-009      14       3       3       6
  -0.55185513748213697E-003      15       3       3       6
   0.74331528852939546E-002      16       3       3       6
   0.40617889992244861E-003      17       3       3       6
   0.13130802158868292E-007      18       3       3       6
  -0.14679084444832887E-007      19       3       3       6
   0.10712516317962916E-007      20       3       3       6
  -0.75166395266955036E-009      21       3       3       6
   0.34892566483190746E-007      22       3       3       6
   0.77841811448382468E-009       1       4       3       6
   0.22448431919367038E-008       2       4       3       6
   0.10958652146156441E-005       3       4       3       6
  -0.28495463841855265E-001       4       4       3       6
  -0.21214661746608333E-009       5       4       3       6
  -0.13104115419439324E-003       6       4       3       6
   0.13341913401817188E-001       7       4       3       6
   0.18946905444794587E-001       8       4       3       6
  -0.18108420764564477E-008       9       4       3       6
  -0.90074651704650781E-009      10       4       3       6
   0.24853299270979039E-008      11       4       3       6
  -0.16359054442436098E-008      12       4       3       6
  -0.10827544416901924E-008      13       4       3       6
  -0.69821205068107699E-009      14       4       3       6
   0.30194952555034687E-002      15       4       3       6
  -0.15108955783574182E-003      16       4       3       6
   0.68710427936100101E-002      17       4       3       6
  -0.19003793574678866E-007      18       4       3       6
  -0.12396693734584082E-009      19       4       3       6
  -0.89631448058023134E-008      20       4       3       6
   0.10375030575269191E-007      21       4       3       6
  -0.20967357907908732E-007      22       4       3       6
   0.81107040298278137E-002       1       5       3       6
   0.17816944234804854E-009       3       5       3       6
  -0.69130630541325462E-009       4       5       3       6
  -0.11170423865106293E-001       5       5       3       6
  -0.26964025799925382E-009       6       5       3       6
   0.62484334668640992E-009       7       5       3       6
   0.66618328634508907E-009       8       5       3       6
   0.26946671088843899E-003       9       5       3       6
  -0.17786380682808422E-003      10       5       3       6
   0.10719444237557800E-003      11       5       3       6
   0.10036588701441327E-003      12       5       3       6
   0.34399028689664943E-004      13       5       3       6
  -0.14055175020212807E-001      14       5       3       6
   0.81068246837327817E-009      15       5       3       6
  -0.57276067087541670E-009      16       5       3       6
   0.21528466822587843E-008      17       5       3       6
   0.19333369134002421E-002      18       5       3       6
  -0.11171387011322830E-002      19       5       3       6
  -0.18195693231858176E-004      20       5       3       6
   0.13758200977472104E-003      21       5       3       6
  -0.69816848776071180E-004      22       5       3       6
   0.18484360638854196E-008       1       6       3       6
  -0.17719819057076724E-002       2       6       3       6
   0.26414182280017434E-001       3       6       3       6
   0.35675612527311627E-003       1       1       4       6
  -0.16862579128913324E-008       2       1       4       6
   0.24839585305113635E-008       3       1       4       6
  -0.13984799053964695E-008       4       1       4       6
  -0.49942789237551212E-004       5       1       4       6
  -0.34390961000618940E-008       6       1       4       6
   0.28897575247451827E-008       7       1       4       6
   0.45209656707851341E-009       8       1       4       6
   0.60484826746394634E-003       9       1       4       6
  -0.22517508291430851E-004      10       1       4       6
   0.30421178610155134E-003      11       1       4       6
  -0.70051216885559263E-003      12       1       4       6
  -0.37013811089951047E-002      13       1       4       6
  -0.81931643154852548E-004      14       1       4       6
  -0.18818723385727031E-008      15       1       4       6
  -0.91040571764150939E-008      16       1       4       6
   0.36993802530580158E-008      17       1       4       6
   0.14403320279094686E-003      18       1       4       6
  -0.66008325267610937E-004      19       1       4       6
  -0.22681606436218992E-002      20       1       4       6
  -0.69256943185930769E-002      21       1       4       6
  -0.85264976274750191E-002      22       1       4       6
  -0.45397111893744086E-009       1       2       4       6
   0.14240378151569757E-003       2       2       4       6
   0.74074469953088552E-009       3       2       4       6
   0.16281747199707938E-004       4       2       4       6
   0.96816829929749384E-005       6       2       4       6
  -0.22734470317725786E-003       7       2       4       6
  -0.12223193528318650E-003       8       2       4       6
   0.16811108330141307E-008       9       2       4       6
   0.67096055304851759E-009      10       2       4       6
   0.78239420106543832E-009      12       2       4       6
   0.28410779287153322E-008      13       2       4       6
   0.10754101897241898E-009      14       2       4       6
   0.34871929745069391E-004      15       2       4       6
   0.33206829722452036E-005      16       2       4       6
  -0.13505835454432727E-004      17       2       4       6
   0.97417733268717143E-008      18       2       4       6
   0.36052224542681598E-008      19       2       4       6
   0.40020350945504163E-008      20       2       4       6
   0.16100263093010246E-007      21       2       4       6
   0.27078577417584035E-007      22       2       4       6
   0.77581999433654117E-009       1       3       4       6
   0.21870741939375855E-008       2       3       4       6
   0.14239969349008456E-003       3       3       4       6
  -0.22035535258841093E-003       4       3       4       6
  -0.21006602228914369E-009       5       3       4       6
  -0.13104240940169613E-003       6       3       4       6
   0.17919169890017470E-002       7       3       4       6
   0.25592648269158972E-002       8       3       4       6
   0.91140281916305175E-009       9       3       4       6
  -0.24493576333608087E-008      10       3       4       6
   0.12611732635004813E-008      11       3       4       6
  -0.12624795233776798E-008      12       3       4       6
  -0.11092568409101588E-008      13       3       4       6
  -0.71618369371298919E-009      14       3       4       6
  -0.59319899739192011E-005      15       3       4       6
  -0.36931203007186971E-004      16       3       4       6
  -0.21841352430665472E-004      17       3       4       6
   0.96831764851209661E-008      18       3       4       6
  -0.28069303206079859E-007      19       3       4       6
  -0.10610226263400340E-007      20       3       4       6
  -0.13167788458663445E-008      21       3       4       6
  -0.12605485321209702E-007      22       3       4       6
  -0.30246464914705937E-009       1       4       4       6
   0.16281937178046771E-004       2       4       4       6
  -0.22035454806781918E-003       3       4       4       6
   0.14460900647649544E-003       4       4       4       6
   0.31340420717267115E-002       6       4       4       6
  -0.75676884776985440E-004       7       4       4       6
  -0.10745533637838151E-003       8       4       4       6
   0.20501389509261104E-008      10       4       4       6
   0.82116428625771328E-009      11       4       4       6
  -0.66731014420741370E-009      12       4       4       6
  -0.62512053815656549E-009      13       4       4       6
   0.21758051918995095E-009      14       4       4       6
  -0.14864901119074377E-004      15       4       4       6
  -0.20937617603562211E-004      16       4       4       6
  -0.34677444233368990E-004      17       4       4       6
   0.22721672909166478E-009      18       4       4       6
   0.18733619968543260E-007      19       4       4       6
  -0.81737098637375032E-008      20       4       4       6
   0.76971039271450280E-008      21       4       4       6
   0.41812677133394029E-008      22       4       4       6
  -0.40532730395868032E-004       1       5       4       6
   0.35474673894093936E-009       2       5       4       6
  -0.70023329982779711E-009       3       5       4       6
   0.27823065053976428E-009       4       5       4       6
   0.55823444500785352E-004       5       5       4       6
   0.95365148810758088E-009       6       5       4       6
  -0.59444404179536623E-009       7       5       4       6
  -0.48750994754384766E-004       9       5       4       6
   0.18173526813384569E-005      10       5       4       6
  -0.24519190657367308E-004      11       5       4       6
   0.56454683144471966E-004      12       5       4       6
   0.29830749282781804E-003      13       5       4       6
   0.70239825182661056E-004      14       5       4       6
   0.48612941921387707E-009      15       5       4       6
   0.24230011548681936E-008      16       5       4       6
  -0.75310500598057265E-009      17       5       4       6
  -0.24907050535410638E-004      18       5       4       6
   0.11416049783837196E-004      19       5       4       6
   0.39227088465365790E-003      20       5       4       6
   0.11977800611205095E-002      21       5       4       6
   0.14746377689785659E-002      22       5       4       6
  -0.11185815784263460E-008       1       6       4       6
   0.88522252494617195E-005       2       6       4       6
  -0.11984310993416665E-003       3       6       4       6
   0.24323177558670597E-002       4       6       4       6
   0.18169389440961028E-009       1       1       5       6
  -0.64703146463176737E-003       2       1       5       6
   0.87570682389283561E-002       3       1       5       6
  -0.43762843053657855E-004       4       1       5       6
  -0.88148755005502243E-002       6       1       5       6
  -0.74163153663749125E-009       7       1       5       6
   0.52636409897988726E-009       8       1       5       6
  -0.18243551474717392E-009       9       1       5       6
  -0.14186494126243628E-009      10       1       5       6
  -0.16308522252639809E-009      11       1       5       6
   0.44279338433436028E-009      12       1       5       6
  -0.32344864396289234E-009      13       1       5       6
  -0.16752172114475476E-009      14       1       5       6
   0.51390765204981086E-004      15       1       5       6
  -0.61825193576781727E-002      16       1       5       6
  -0.12495199270396636E-003      17       1       5       6
  -0.67973290985241529E-009      18       1       5       6
  -0.13387401591282875E-008      19       1       5       6
   0.31744589384860023E-008      20       1       5       6
  -0.33130726565354701E-008      21       1       5       6
  -0.50733733186848024E-008      22       1       5       6
  -0.59669982539462332E-003       1       2       5       6
  -0.15680668334364860E-009       3       2       5       6
  -0.82354806416345060E-003       5       2       5       6
   0.21391115674871360E-009       6       2       5       6
  -0.32703305120566498E-002       9       2       5       6
   0.35399416295708413E-003      10       2       5       6
   0.81786123102167135E-002      11       2       5       6
  -0.43517384850173129E-004      12       2       5       6
   0.14496552861476664E-003      13       2       5       6
  -0.54698164639712166E-004      14       2       5       6
   0.35829797436852295E-009      16       2       5       6
  -0.24162813540870234E-003      18       2       5       6
   0.12122543669011601E-003      19       2       5       6
  -0.46994332845084195E-003      20       2       5       6
   0.23637069085131381E-002      21       2       5       6
  -0.17994672848193403E-002      22       2       5       6
   0.80758645348157233E-002       1       3       5       6
   0.29500877515322137E-009       3       3       5       6
  -0.21407531751107970E-009       4       3       5       6
   0.11146071166618362E-001       5       3       5       6
  -0.41454324711927228E-009       6       3       5       6
   0.24236917414645177E-009       7       3       5       6
   0.18499108006011665E-009       8       3       5       6
   0.76858615696551074E-002       9       3       5       6
  -0.50733002478157733E-002      10       3       5       6
   0.30582698783072873E-002      11       3       5       6
   0.28628769939297986E-002      12       3       5       6
   0.98130424304477258E-003      13       3       5       6
   0.74029342904073582E-003      14       3       5       6
   0.31167714039584602E-009      15       3       5       6
  -0.88284280510871201E-009      16       3       5       6
   0.58282210954697174E-009      17       3       5       6
   0.30067159383227195E-002      18       3       5       6
  -0.17373680122962994E-002      19       3       5       6
  -0.28265707248729475E-004      20       3       5       6
   0.21395448778946348E-003      21       3       5       6
  -0.10858366788564307E-003      22       3       5       6
  -0.40358582431886292E-004       1       4       5       6
   0.24562633368199318E-009       2       4       5       6
  -0.23579230536876074E-009       3       4       5       6
  -0.55701740669932546E-004       5       4       5       6
   0.34351018075713761E-009       6       4       5       6
  -0.30562872466644181E-009       7       4       5       6
   0.11466016621691038E-009       8       4       5       6
  -0.13920458253583734E-002       9       4       5       6
   0.51839820092782050E-004      10       4       5       6
  -0.70012113243010546E-003      11       4       5       6
   0.16121700832261389E-002      12       4       5       6
   0.85184150142004807E-002      13       4       5       6
  -0.36996018003871456E-005      14       4       5       6
   0.49245091336327006E-009      15       4       5       6
   0.82948145948081575E-009      16       4       5       6
  -0.35205215372139759E-009      17       4       5       6
  -0.38739703104499423E-004      18       4       5       6
   0.17751549429554448E-004      19       4       5       6
   0.61004621348233472E-003      20       4       5       6
   0.18627138901143455E-002      21       4       5       6
   0.22932508577209972E-002      22       4       5       6
  -0.83309541008599593E-003       2       5       5       6
   0.11275285840222908E-001       3       5       5       6
  -0.56347488759265110E-004       4       5       5       6
   0.10033933495199345E-001       6       5       5       6
   0.17904626545845733E-009       7       5       5       6
  -0.11065950616796401E-009       8       5       5       6
  -0.13797273819583541E-004      15       5       5       6
   0.16598753024586977E-002      16       5       5       6
   0.33546941617758721E-004      17       5       5       6
   0.17444454362961810E-009      18       5       5       6
   0.29554706405418259E-009      19       5       5       6
  -0.56007306314964124E-009      20       5       5       6
   0.91819184717174156E-009      21       5       5       6
   0.13184477026745969E-008      22       5       5       6
  -0.77214995312522624E-002       1       6       5       6
   0.12080733728512443E-009       2       6       5       6
  -0.42168611256911820E-009       3       6       5       6
   0.29073937550684993E-009       4       6       5       6
   0.99160450422013206E-002       5       6       5       6
   0.20634394906634462            1       1       6       6
  -0.74036194887259658E-009       2       1       6       6
   0.13052562514204483E-008       3       1       6       6
  -0.35581603271331331E-008       4       1       6       6
  -0.14145417539658756E-001       5       1       6       6
  -0.18895057407145133E-008       6       1       6       6
   0.34457501060838717E-008       7       1       6       6
   0.33028034207541535E-008       8       1       6       6
   0.69986659584215559E-002       9       1       6       6
  -0.44982532909656411E-002      10       1       6       6
   0.21676468518829271E-002      11       1       6       6
   0.25209502886421710E-002      12       1       6       6
   0.81858947893085373E-003      13       1       6       6
  -0.23924141815607491E-001      14       1       6       6
   0.45701115608461631E-008      15       1       6       6
  -0.36952323709726133E-008      16       1       6       6
   0.11346043524990437E-007      17       1       6       6
   0.16618830661485069E-001      18       1       6       6
  -0.95952527155138221E-002      19       1       6       6
   0.18616523496540234E-004      20       1       6       6
   0.16481228070755065E-003      21       1       6       6
   0.70999974754393537E-004      22       1       6       6
  -0.88175040072063386E-009       1       2       6       6
   0.13926939438118302            2       2       6       6
  -0.85407669458382074E-003       3       2       6       6
   0.42669013874769268E-005       4       2       6       6
   0.12753964310241472E-009       5       2       6       6
   0.30245582246088113E-002       6       2       6       6
  -0.30628493487216236E-001       7       2       6       6
   0.21586939381506028E-001       8       2       6       6
   0.46494037061628815E-008       9       2       6       6
  -0.39549546880492603E-008      10       2       6       6
   0.27523851198447502E-008      11       2       6       6
   0.17337969771415047E-008      12       2       6       6
  -0.17323766798481709E-008      13       2       6       6
   0.29782351490758341E-009      14       2       6       6
   0.83214748353377301E-002      15       2       6       6
   0.78944808195045239E-003      16       2       6       6
  -0.36393901943864533E-002      17       2       6       6
   0.43728575875276971E-007      18       2       6       6
  -0.36464461004263044E-007      19       2       6       6
  -0.12911289545157914E-007      20       2       6       6
   0.41236331606594488E-008      21       2       6       6
  -0.14786419248940252E-007      22       2       6       6
   0.18390646470729940E-008       1       3       6       6
  -0.85407393736514558E-003       2       3       6       6
   0.15076560394601168            3       3       6       6
  -0.57756888483049327E-004       4       3       6       6
  -0.41048208767864667E-009       5       3       6       6
  -0.40935016413533767E-001       6       3       6       6
  -0.23711623499361794E-002       7       3       6       6
   0.14414740204528910E-002       8       3       6       6
  -0.26573777728331386E-008       9       3       6       6
   0.23930038230368195E-008      10       3       6       6
   0.40606870197018824E-008      11       3       6       6
  -0.99721469606957477E-009      12       3       6       6
  -0.27827130413848357E-008      13       3       6       6
  -0.12308635696321176E-008      14       3       6       6
   0.66964390470945605E-003      15       3       6       6
  -0.87375226975291882E-002      16       3       6       6
  -0.48840694218778237E-003      17       3       6       6
  -0.19855408025693089E-007      18       3       6       6
   0.21552957731545362E-007      19       3       6       6
  -0.14292622383979344E-007      20       3       6       6
   0.11298704286715318E-008      21       3       6       6
  -0.47365135018757347E-007      22       3       6       6
  -0.11659918655830407E-008       1       4       6       6
   0.42648501930236861E-005       2       4       6       6
  -0.57755669938065945E-004       3       4       6       6
   0.13920657178234205            4       4       6       6
   0.31288022878523921E-009       5       4       6       6
   0.20456735226669765E-003       6       4       6       6
  -0.21634194223160434E-001       7       4       6       6
  -0.30719564506836342E-001       8       4       6       6
   0.26525532374214926E-008       9       4       6       6
   0.10005921671976325E-008      10       4       6       6
  -0.32414319023271232E-008      11       4       6       6
   0.24112323081118894E-008      12       4       6       6
   0.16142360683704741E-008      13       4       6       6
   0.10243818652624748E-008      14       4       6       6
  -0.36678249314546297E-002      15       4       6       6
   0.18193163913240488E-003      16       4       6       6
  -0.83463922122675414E-002      17       4       6       6
   0.28039193818541580E-007      18       4       6       6
  -0.23497076418063540E-008      19       4       6       6
   0.12403894959732821E-007      20       4       6       6
  -0.12969883147179004E-007      21       4       6       6
   0.28911160431195765E-007      22       4       6       6
  -0.11947464793829764E-001       1       5       6       6
  -0.25905026534929531E-009       3       5       6       6
   0.98924669598984892E-009       4       5       6       6
   0.11389619878863236            5       5       6       6
   0.38901848435355974E-009       6       5       6       6
  -0.86059803054132914E-009       7       5       6       6
  -0.98212189248507003E-009       8       5       6       6
   0.30295907768570721E-002       9       5       6       6
  -0.19472118947263732E-002      10       5       6       6
   0.93833267182516500E-003      11       5       6       6
   0.10912797600967194E-002      12       5       6       6
   0.35434572385158934E-003      13       5       6       6
   0.23882847469951826E-001      14       5       6       6
  -0.11876592245125455E-008      15       5       6       6
   0.82743467263632535E-009      16       5       6       6
  -0.30370390685342946E-008      17       5       6       6
  -0.49082775382816666E-002      18       5       6       6
   0.28339043866894434E-002      19       5       6       6
  -0.55057320855939470E-005      20       5       6       6
  -0.48675500291144528E-004      21       5       6       6
  -0.20964479639052835E-004      22       5       6       6
  -0.26281211515727650E-008       1       6       6       6
   0.28084331609033531E-002       2       6       6       6
  -0.38009994485263057E-001       3       6       6       6
   0.18995038017363591E-003       4       6       6       6
   0.59307353835234096E-009       5       6       6       6
   0.16102798051681105            6       6       6       6
   0.24872688285542423E-008       1       1       7       6
  -0.70773843692453996E-009       2       1       7       6
  -0.25981249757164766E-008       3       1       7       6
   0.26369382700001552E-008       4       1       7       6
  -0.59779251998937354E-009       5       1       7       6
   0.34022475595466188E-008       6       1       7       6
  -0.10410697245185001E-008       7       1       7       6
  -0.38684361398686831E-008       8       1       7       6
  -0.26383140904680563E-002       9       1       7       6
  -0.15522479532005665E-005      10       1       7       6
   0.57120013396739135E-002      11       1       7       6
   0.94962861822770752E-003      12       1       7       6
   0.44983171092201997E-002      13       1       7       6
  -0.20563602993925146E-008      14       1       7       6
  -0.32247090172432422E-008      15       1       7       6
   0.76229481110631302E-008      16       1       7       6
  -0.43313179888702018E-008      17       1       7       6
  -0.16268096664038038E-003      18       1       7       6
  -0.33377976908681032E-005      19       1       7       6
  -0.18523343214019183E-003      20       1       7       6
   0.16597980461568546E-001      21       1       7       6
  -0.84460733690255906E-003      22       1       7       6
  -0.65523275239996081E-009       1       2       7       6
  -0.69827136507095858E-003       2       2       7       6
   0.46982219413551326E-002       3       2       7       6
  -0.27022516687275002E-003       4       2       7       6
   0.12059192696072668E-009       5       2       7       6
  -0.14158360924846855E-002       6       2       7       6
   0.12797845469308540E-003       7       2       7       6
  -0.25226292158409419E-009       8       2       7       6
  -0.76166888010633189E-009       9       2       7       6
  -0.10254840292270634E-008      10       2       7       6
  -0.36294919408780502E-008      11       2       7       6
   0.22767767543851544E-008      12       2       7       6
  -0.23895169668633880E-008      13       2       7       6
   0.42494776606210170E-009      14       2       7       6
   0.53720397118303330E-005      15       2       7       6
   0.14000485321892297E-003      16       2       7       6
  -0.79902868879500821E-005      17       2       7       6
  -0.51649080854306221E-009      18       2       7       6
  -0.45686780782095325E-008      19       2       7       6
   0.18191863347102681E-007      20       2       7       6
  -0.24552071294993240E-007      21       2       7       6
  -0.88773839147873711E-008      22       2       7       6
  -0.12576994573519099E-008       1       3       7       6
   0.46982186127067409E-002       2       3       7       6
   0.73163855484388400E-003       3       3       7       6
   0.33358118494957057E-002       4       3       7       6
   0.23879986445836561E-009       5       3       7       6
  -0.10961365519137589E-003       6       3       7       6
  -0.17321249294960236E-002       7       3       7       6
   0.32539987468284234E-008       8       3       7       6
   0.20313955960252190E-008       9       3       7       6
   0.99279984017822706E-009      10       3       7       6
   0.11902953055791373E-008      11       3       7       6
   0.25275479514920736E-008      12       3       7       6
   0.21189327152092217E-009      13       3       7       6
   0.84702031050613256E-009      14       3       7       6
  -0.88484244257672684E-004      15       3       7       6
   0.71152670979653497E-005      16       3       7       6
   0.14655550578711866E-003      17       3       7       6
   0.11798683510665179E-007      18       3       7       6
   0.82939075662199406E-008      19       3       7       6
   0.34607618156750070E-009      20       3       7       6
   0.81172113130750673E-008      21       3       7       6
  -0.72105227597819204E-008      22       3       7       6
   0.15045373917960962E-008       1       4       7       6
  -0.27022637038618476E-003       2       4       7       6
   0.33358112351319497E-002       3       4       7       6
  -0.33364243448733382E-004       4       4       7       6
  -0.29666154322624419E-009       5       4       7       6
  -0.10000573970954498E-002       6       4       7       6
   0.86576696001715597E-005       7       4       7       6
   0.18918570623604040E-008       8       4       7       6
  -0.10480081287735188E-008       9       4       7       6
   0.45671720218490617E-009      10       4       7       6
  -0.34025989713948986E-008      11       4       7       6
  -0.29499363724466232E-009      12       4       7       6
  -0.86590409983749555E-009      13       4       7       6
  -0.86719558196136788E-009      14       4       7       6
  -0.37943593069083310E-006      15       4       7       6
   0.98729906842446008E-004      16       4       7       6
   0.12690597030685414E-005      17       4       7       6
  -0.14165498627916894E-007      18       4       7       6
   0.64022027561312754E-008      19       4       7       6
   0.11103005427315187E-007      20       4       7       6
  -0.25613784366271702E-007      21       4       7       6
   0.12115077521767016E-008      22       4       7       6
  -0.59779251915843422E-009       1       5       7       6
   0.64471343664922447E-009       3       5       7       6
  -0.51491841680749158E-009       4       5       7       6
   0.13890145578735391E-009       5       5       7       6
  -0.86576291717528191E-009       6       5       7       6
   0.26477828094023323E-009       7       5       7       6
   0.74226522048537880E-009       8       5       7       6
  -0.11419453875411336E-002       9       5       7       6
  -0.66939993869229007E-006      10       5       7       6
   0.24723242772997337E-002      11       5       7       6
   0.41103292600719446E-003      12       5       7       6
   0.19470159744571533E-002      13       5       7       6
   0.47244095372523102E-009      14       5       7       6
   0.52983226442297832E-009      15       5       7       6
  -0.20773200466209536E-008      16       5       7       6
   0.10031536050284062E-008      17       5       7       6
   0.48044042280191490E-004      18       5       7       6
   0.98286409849599151E-006      19       5       7       6
   0.54700808521711775E-004      20       5       7       6
  -0.49019980295176343E-002      21       5       7       6
   0.24943688329486533E-003      22       5       7       6
   0.17203550645622894E-008       1       6       7       6
  -0.91859041811832788E-003       2       6       7       6
  -0.71119712760227299E-004       3       6       7       6
  -0.64883557688305278E-003       4       6       7       6
  -0.34463871464440201E-009       5       6       7       6
   0.18563336938903947E-007       6       6       7       6
   0.64299587212032936E-002       7       6       7       6
  -0.24085728954013487E-008       1       1       8       6
   0.33593732950059586E-008       2       1       8       6
  -0.23642745690101271E-008       3       1       8       6
   0.51889956611254837E-009       4       1       8       6
   0.49853819970742132E-009       5       1       8       6
   0.34132972218240034E-008       6       1       8       6
  -0.41747368387714027E-008       7       1       8       6
   0.19524086934089516E-008       8       1       8       6
   0.39448839955628451E-003       9       1       8       6
   0.29753134498499785E-004      10       1       8       6
  -0.47669997850463726E-002      11       1       8       6
   0.10909995128720327E-002      12       1       8       6
   0.60541941350204269E-002      13       1       8       6
   0.17377459845482567E-008      14       1       8       6
   0.54521307288879810E-008      15       1       8       6
   0.10043745951451392E-007      16       1       8       6
  -0.32120447390933584E-008      17       1       8       6
  -0.45158205233744770E-004      18       1       8       6
   0.63485365107771130E-004      19       1       8       6
   0.42411208059673069E-002      20       1       8       6
   0.86324088431010153E-003      21       1       8       6
   0.16047686822933505E-001      22       1       8       6
   0.12078812132141658E-008       1       2       8       6
   0.49213735735139546E-003       2       2       8       6
  -0.33139236627882131E-002       3       2       8       6
  -0.33352754306813638E-003       4       2       8       6
  -0.19654473020060619E-009       5       2       8       6
   0.99788121410340986E-003       6       2       8       6
  -0.29351915541484069E-009       7       2       8       6
   0.12798350652599847E-003       8       2       8       6
  -0.23572815344038458E-008       9       2       8       6
  -0.53224640594147972E-009      10       2       8       6
   0.26361758986729701E-008      11       2       8       6
  -0.28833894901085049E-008      12       2       8       6
  -0.31576329844693859E-008      13       2       8       6
  -0.45404505947769047E-009      14       2       8       6
  -0.99944528238625365E-005      15       2       8       6
  -0.98440818869280095E-004      16       2       8       6
  -0.85204825700415708E-005      17       2       8       6
  -0.16151125482051506E-007      18       2       8       6
  -0.36444013736409187E-008      19       2       8       6
  -0.19154420760420866E-007      20       2       8       6
  -0.10205886578296911E-007      21       2       8       6
  -0.39919768406490696E-007      22       2       8       6
  -0.38577503422520535E-009       1       3       8       6
  -0.33139237573358484E-002       2       3       8       6
  -0.44476610285898579E-003       3       3       8       6
   0.47404113027742882E-002       4       3       8       6
   0.18082105822653301E-009       5       3       8       6
   0.66635920942360202E-004       6       3       8       6
   0.32475222887799653E-008       7       3       8       6
  -0.17321297590349456E-002       8       3       8       6
  -0.29806375372637593E-008       9       3       8       6
   0.34098421655271369E-008      10       3       8       6
  -0.29461579109255350E-008      11       3       8       6
   0.43129445204480147E-009      12       3       8       6
   0.17150562527181069E-008      13       3       8       6
   0.60285255604019260E-009      14       3       8       6
   0.14642043038990880E-003      15       3       8       6
  -0.71442733704625123E-005      16       3       8       6
   0.88272876667643560E-004      17       3       8       6
  -0.24757805464442455E-007      18       3       8       6
   0.41704304636329007E-007      19       3       8       6
   0.18149878021275530E-007      20       3       8       6
  -0.34757986803213843E-008      21       3       8       6
   0.26033347333001044E-007      22       3       8       6
  -0.53443646756569747E-009       1       4       8       6
  -0.33352704407131541E-003       2       4       8       6
   0.47404104266497472E-002       3       4       8       6
  -0.47373498140941415E-004       4       4       8       6
   0.10379662687893306E-009       5       4       8       6
  -0.14200413463807383E-002       6       4       8       6
   0.20000644076016364E-008       7       4       8       6
   0.86573854687272656E-005       8       4       8       6
   0.56860506944430702E-009       9       4       8       6
  -0.38545223664816858E-008      10       4       8       6
   0.10381597780102509E-008      11       4       8       6
   0.12986974626029446E-008      12       4       8       6
   0.16849291671621494E-008      13       4       8       6
   0.23038233348608820E-009      14       4       8       6
  -0.18960422073379886E-005      15       4       8       6
   0.14015968238421809E-003      16       4       8       6
   0.23937012446416100E-005      17       4       8       6
   0.95070234749421048E-008      18       4       8       6
  -0.36731317930824780E-007      19       4       8       6
   0.60295393081452165E-008      20       4       8       6
   0.51379471128407456E-008      21       4       8       6
  -0.82106310062639192E-008      22       4       8       6
   0.49853819985745203E-009       1       5       8       6
  -0.65032586123764700E-009       2       5       8       6
   0.73118342612870719E-009       3       5       8       6
  -0.10929374546771002E-009       4       5       8       6
  -0.11873549332225297E-009       5       5       8       6
  -0.10036712814266417E-008       6       5       8       6
   0.82067306821324029E-009       7       5       8       6
  -0.38220960290172017E-009       8       5       8       6
   0.17073922194562569E-003       9       5       8       6
   0.12878421870176894E-004      10       5       8       6
  -0.20632990982952810E-002      11       5       8       6
   0.47222062483080263E-003      12       5       8       6
   0.26204452213833824E-002      13       5       8       6
  -0.41652837889229455E-009      14       5       8       6
  -0.11971051784910884E-008      15       5       8       6
  -0.26339835323197749E-008      16       5       8       6
   0.56499847999316114E-009      17       5       8       6
   0.13340739153867634E-004      18       5       8       6
  -0.18750047830884342E-004      19       5       8       6
  -0.12525632949752126E-002      20       5       8       6
  -0.25495520535230798E-003      21       5       8       6
  -0.47394748821445133E-002      22       5       8       6
   0.62246172883367698E-009       1       6       8       6
   0.64742630812770390E-003       2       6       8       6
   0.43233458866946872E-004       3       6       8       6
  -0.92132281111933015E-003       4       6       8       6
  -0.23849356560010312E-009       5       6       8       6
   0.52378381587092035E-008       6       6       8       6
  -0.46920905739211847E-008       7       6       8       6
   0.64299658935528343E-002       8       6       8       6
   0.19181863768563840E-009       1       1       9       6
   0.39171654629051372E-002       2       1       9       6
  -0.92049597140386897E-002       3       1       9       6
   0.16674009235307060E-002       4       1       9       6
   0.12006095783090370E-001       6       1       9       6
  -0.45256945160222850E-002       7       1       9       6
   0.67668252973779916E-003       8       1       9       6
   0.10628975835920958E-007       9       1       9       6
  -0.18913548033251398E-007      10       1       9       6
  -0.30575358246211827E-007      11       1       9       6
   0.11471807706105485E-007      12       1       9       6
  -0.69598918232730171E-008      13       1       9       6
  -0.18735412272762510E-009      14       1       9       6
   0.12005700469020740E-002      15       1       9       6
   0.51537833988207268E-002      16       1       9       6
  -0.13970916661395882E-002      17       1       9       6
   0.25335727121547638E-007      18       1       9       6
  -0.16385296644155045E-006      19       1       9       6
   0.14910868928976857E-006      20       1       9       6
  -0.22051780272434487E-006      21       1       9       6
   0.87101295237572643E-007      22       1       9       6
   0.32761077602535002E-002       1       2       9       6
  -0.60442290036573373E-009       2       2       9       6
  -0.35385195257803677E-008       3       2       9       6
   0.10990363854071647E-008       4       2       9       6
   0.10387266510245264E-002       5       2       9       6
   0.48679513682712265E-008       6       2       9       6
  -0.20350198805147575E-008       8       2       9       6
   0.19211703450426377E-002       9       2       9       6
  -0.15383431095947154E-002      10       2       9       6
  -0.67799939209204673E-002      11       2       9       6
  -0.22491424034988142E-002      12       2       9       6
   0.10200964035654652E-002      13       2       9       6
   0.18684223037354704E-002      14       2       9       6
  -0.24720409547103134E-008      15       2       9       6
   0.70259283998076274E-008      16       2       9       6
  -0.73211959066092473E-003      18       2       9       6
  -0.10844503023742240E-002      19       2       9       6
  -0.64185978889010932E-003      20       2       9       6
  -0.40108772856524613E-002      21       2       9       6
   0.39880720825800006E-002      22       2       9       6
  -0.76983632754255571E-002       1       3       9       6
  -0.24859536490488970E-008       2       3       9       6
   0.17276250320931952E-008       3       3       9       6
   0.86152833061941210E-009       4       3       9       6
  -0.24409283525622712E-002       5       3       9       6
  -0.26637034304366314E-008       6       3       9       6
   0.20445253708384212E-008       7       3       9       6
  -0.29189538594551266E-008       8       3       9       6
  -0.11035343282563691E-001       9       3       9       6
   0.50941357050863084E-002      10       3       9       6
  -0.20192414048420383E-003      11       3       9       6
  -0.27463885651588553E-002      12       3       9       6
   0.66445845764671082E-003      13       3       9       6
  -0.43898512103260345E-002      14       3       9       6
  -0.41820221438877675E-008      15       3       9       6
  -0.36652472158000624E-008      16       3       9       6
  -0.10289630612628427E-008      17       3       9       6
  -0.75272736529942152E-002      18       3       9       6
   0.36684050467609398E-002      19       3       9       6
   0.85578347624843326E-004      20       3       9       6
   0.23952321085582116E-002      21       3       9       6
  -0.37805734914735751E-003      22       3       9       6
   0.13945323556098120E-002       1       4       9       6
   0.78999669518660266E-009       2       4       9       6
  -0.13837285656856602E-008       3       4       9       6
  -0.66878819434124375E-009       4       4       9       6
   0.44215118328364000E-003       5       4       9       6
   0.19638967942604684E-008       6       4       9       6
  -0.30411959866175976E-009       7       4       9       6
   0.12765014629711345E-008       8       4       9       6
  -0.10417055930368722E-002       9       4       9       6
  -0.16953566223460738E-002      10       4       9       6
   0.79284050126214372E-003      11       4       9       6
   0.11414927835425021E-003      12       4       9       6
  -0.65341133822391234E-002      13       4       9       6
   0.79534682803024620E-003      14       4       9       6
   0.12922856792109819E-008      15       4       9       6
   0.39285032964238241E-008      16       4       9       6
   0.88920905097562663E-009      17       4       9       6
  -0.10495724804997276E-002      18       4       9       6
  -0.12494919718058477E-002      19       4       9       6
   0.24977098164974599E-003      20       4       9       6
  -0.26573562847272566E-002      21       4       9       6
  -0.43978321160272858E-002      22       4       9       6
   0.11970095683072285E-002       2       5       9       6
  -0.28128531759480904E-002       3       5       9       6
   0.50952843643445062E-003       4       5       9       6
  -0.17443033531777507E-002       6       5       9       6
   0.65738620447308390E-003       7       5       9       6
  -0.98291722832789715E-004       8       5       9       6
  -0.21668899635023232E-008       9       5       9       6
   0.40586870192110775E-008      10       5       9       6
   0.64727573701434715E-008      11       5       9       6
  -0.25601411886634332E-008      12       5       9       6
   0.16094860341866873E-008      13       5       9       6
  -0.95232446747049661E-003      15       5       9       6
  -0.40871791784524956E-002      16       5       9       6
   0.11082257071114428E-002      17       5       9       6
  -0.60352720052108092E-008      18       5       9       6
   0.36782099224538726E-007      19       5       9       6
  -0.32579877534511521E-007      20       5       9       6
   0.48942741574603888E-007      21       5       9       6
  -0.17473231836955271E-007      22       5       9       6
   0.84601190633224153E-002       1       6       9       6
   0.34738371386001198E-008       2       6       9       6
  -0.27818931575520063E-008       3       6       9       6
[truncated: 6,433,621 more chars]
