# Supplementary material for: Transcorrelated Theory with Pseudopotentials
Source: J Chem Theory Comput. 2025 May 13;21(10):5155–70. doi: 10.1021/acs.jctc.5c00343 (PMC12120921; doi:10.1021/acs.jctc.5c00343)
Supplement: Supplementary file 1 [file ct5c00343_si_001.zip › parameters_B_ccECP_AVDZ.casl]

JASTROW:
  TERM 1:
    Rank: [ 2, 0 ]
    e-e basis: [ Type: natural power, Order: 9 ]
    e-e cutoff:
      Type: polynomial
      Constants: [ C: 3 ]
      Parameters:
        Channel 1-2:
          L: [ 2.00000000000000, fixed, limits: [ 1.000000000000000E-003, +Inf
               ] ]
    Rules: [ 1=2 ]
    Linear parameters:
      Channel 1-2:
        c_2: [ -0.170342005330433, optimizable ]
        c_3: [ -0.287882601710897, optimizable ]
        c_4: [ 1.47376262602989, optimizable ]
        c_5: [ -5.07245353647795, optimizable ]
        c_6: [ 8.50689847242694, optimizable ]
        c_7: [ -7.72758504089368, optimizable ]
        c_8: [ 3.58582752518042, optimizable ]
        c_9: [ -0.675064170288213, optimizable ]
  TERM 2:
    Rank: [ 1, 1 ]
    e-n basis: [ Type: natural power, Order: 9 ]
    e-n cutoff:
      Type: polynomial
      Constants: [ C: 3 ]
      Parameters:
        Channel 1-n1:
          L: [ 2.00000000000000, fixed, limits: [ 1.000000000000000E-003, +Inf
               ] ]
    Rules: [ 1=2, Z ]
    Linear parameters:
      Channel 1-n1:
        c_2: [ 2.770681984998600E-002, optimizable ]
        c_3: [ 0.294265489793505, optimizable ]
        c_4: [ 2.04696438838121, optimizable ]
        c_5: [ -11.2030561008670, optimizable ]
        c_6: [ 20.9302742319867, optimizable ]
        c_7: [ -18.5467845332745, optimizable ]
        c_8: [ 7.95565198390679, optimizable ]
        c_9: [ -1.32693647633400, optimizable ]
  TERM 3:
    Rank: [ 2, 1 ]
    e-e basis: [ Type: natural power, Order: 4 ]
    e-n basis: [ Type: natural power, Order: 4 ]
    e-n cutoff:
      Type: polynomial
      Constants: [ C: 3 ]
      Parameters:
        Channel 1-n1:
          L: [ 2.00000000000000, fixed, limits: [ 1.000000000000000E-003, +Inf
               ] ]
    Rules: [ 1=2, Z ]
    Linear parameters:
      Channel 1-2-n1:
        c_1,2,2: [ 0.262040699638450, optimizable ]
        c_1,3,2: [ 5.43011287380295, optimizable ]
        c_1,3,3: [ -5.01455064145553, optimizable ]
        c_1,4,2: [ -11.6019732798664, optimizable ]
        c_1,4,3: [ 11.4732298681016, optimizable ]
        c_1,4,4: [ -5.60906999089053, optimizable ]
        c_2,3,1: [ 2.87105459607345, optimizable ]
        c_2,4,2: [ 14.9201533580100, optimizable ]
        c_3,1,1: [ 1.56631300893871, optimizable ]
        c_3,2,1: [ -1.30531063695397, optimizable ]
        c_3,2,2: [ 4.70906883467982, optimizable ]
        c_3,3,1: [ -2.03602980200236, optimizable ]
        c_3,3,2: [ 2.56153605828374, optimizable ]
        c_3,3,3: [ 14.9686328730742, optimizable ]
        c_3,4,2: [ -12.8012042837459, optimizable ]
        c_3,4,3: [ -1.98623091856780, optimizable ]
        c_3,4,4: [ 2.37575154749228, optimizable ]
        c_4,1,1: [ -2.28964852226892, optimizable ]
        c_4,2,1: [ 5.13973291618799, optimizable ]
        c_4,2,2: [ -18.8042213396151, optimizable ]
        c_4,3,1: [ -2.73518050754298, optimizable ]
        c_4,3,2: [ 12.9286896490776, optimizable ]
        c_4,3,3: [ -12.5381456601445, optimizable ]
        c_4,4,2: [ -2.950489164568589E-003, optimizable ]
        c_4,4,3: [ 2.47060472584315, optimizable ]
        c_4,4,4: [ -1.09612557945155, optimizable ]
