# Supplementary material for: Transcorrelated Theory with Pseudopotentials
Source: J Chem Theory Comput. 2025 May 13;21(10):5155–70. doi: 10.1021/acs.jctc.5c00343 (PMC12120921; doi:10.1021/acs.jctc.5c00343)
Supplement: Supplementary file 1 [file ct5c00343_si_001.zip › parameters_B_ccECP_AVQZ.casl]

JASTROW:
  TERM 1:
    Rank: [ 2, 0 ]
    e-e basis: [ Type: natural power, Order: 9 ]
    e-e cutoff:
      Type: polynomial
      Constants: [ C: 3 ]
      Parameters:
        Channel 1-2:
          L: [ 2.00000000000000, fixed, limits: [ 1.000000000000000E-003, +Inf
               ] ]
    Rules: [ 1=2 ]
    Linear parameters:
      Channel 1-2:
        c_2: [ -0.168550207450313, optimizable ]
        c_3: [ -0.315218206968590, optimizable ]
        c_4: [ 1.72722230544766, optimizable ]
        c_5: [ -5.93471079488951, optimizable ]
        c_6: [ 9.91308836267685, optimizable ]
        c_7: [ -8.91515736990091, optimizable ]
        c_8: [ 4.08501056779787, optimizable ]
        c_9: [ -0.757543384709392, optimizable ]
  TERM 2:
    Rank: [ 1, 1 ]
    e-n basis: [ Type: natural power, Order: 9 ]
    e-n cutoff:
      Type: polynomial
      Constants: [ C: 3 ]
      Parameters:
        Channel 1-n1:
          L: [ 2.00000000000000, fixed, limits: [ 1.000000000000000E-003, +Inf
               ] ]
    Rules: [ 1=2, Z ]
    Linear parameters:
      Channel 1-n1:
        c_2: [ 2.131080096782582E-002, optimizable ]
        c_3: [ 0.482667486849388, optimizable ]
        c_4: [ 1.27997868697575, optimizable ]
        c_5: [ -9.66338534018587, optimizable ]
        c_6: [ 19.1686459700903, optimizable ]
        c_7: [ -17.3790065532037, optimizable ]
        c_8: [ 7.53774099224042, optimizable ]
        c_9: [ -1.26449337821924, optimizable ]
  TERM 3:
    Rank: [ 2, 1 ]
    e-e basis: [ Type: natural power, Order: 4 ]
    e-n basis: [ Type: natural power, Order: 4 ]
    e-n cutoff:
      Type: polynomial
      Constants: [ C: 3 ]
      Parameters:
        Channel 1-n1:
          L: [ 2.00000000000000, fixed, limits: [ 1.000000000000000E-003, +Inf
               ] ]
    Rules: [ 1=2, Z ]
    Linear parameters:
      Channel 1-2-n1:
        c_1,2,2: [ 0.160567760377320, optimizable ]
        c_1,3,2: [ 1.24537027252365, optimizable ]
        c_1,3,3: [ 0.844399901189166, optimizable ]
        c_1,4,2: [ -8.76635013202718, optimizable ]
        c_1,4,3: [ 9.77804276196020, optimizable ]
        c_1,4,4: [ -6.07676818479049, optimizable ]
        c_2,3,1: [ -9.048420299537017E-002, optimizable ]
        c_2,4,2: [ 14.8052306500388, optimizable ]
        c_3,1,1: [ 0.938560532837902, optimizable ]
        c_3,2,1: [ -1.25458720007823, optimizable ]
        c_3,2,2: [ 3.44752608373986, optimizable ]
        c_3,3,1: [ 2.52808643158163, optimizable ]
        c_3,3,2: [ -2.96243783050042, optimizable ]
        c_3,3,3: [ 22.2090622115305, optimizable ]
        c_3,4,2: [ -10.5057179883536, optimizable ]
        c_3,4,3: [ -4.42517937734532, optimizable ]
        c_3,4,4: [ 3.59699483552126, optimizable ]
        c_4,1,1: [ -0.564752435112595, optimizable ]
        c_4,2,1: [ 1.27419420865556, optimizable ]
        c_4,2,2: [ -9.81545567170831, optimizable ]
        c_4,3,1: [ -1.44634683980829, optimizable ]
        c_4,3,2: [ 9.29270306585234, optimizable ]
        c_4,3,3: [ -12.0047396054199, optimizable ]
        c_4,4,2: [ 0.189827700757534, optimizable ]
        c_4,4,3: [ 2.90485954743106, optimizable ]
        c_4,4,4: [ -1.47640515451409, optimizable ]
