# Supplementary material for: Transcorrelated Theory with Pseudopotentials
Source: J Chem Theory Comput. 2025 May 13;21(10):5155–70. doi: 10.1021/acs.jctc.5c00343 (PMC12120921; doi:10.1021/acs.jctc.5c00343)
Supplement: Supplementary file 1 [file ct5c00343_si_001.zip › parameters_B_ccECP_AVTZ.casl]

JASTROW:
  TERM 1:
    Rank: [ 2, 0 ]
    e-e basis: [ Type: natural power, Order: 9 ]
    e-e cutoff:
      Type: polynomial
      Constants: [ C: 3 ]
      Parameters:
        Channel 1-2:
          L: [ 2.00000000000000, fixed, limits: [ 1.000000000000000E-003, +Inf
               ] ]
    Rules: [ 1=2 ]
    Linear parameters:
      Channel 1-2:
        c_2: [ -0.169991323280321, optimizable ]
        c_3: [ -0.291734761717795, optimizable ]
        c_4: [ 1.60904400359299, optimizable ]
        c_5: [ -5.63220200569909, optimizable ]
        c_6: [ 9.44916812711791, optimizable ]
        c_7: [ -8.51588689737702, optimizable ]
        c_8: [ 3.91070923239283, optimizable ]
        c_9: [ -0.727847538983201, optimizable ]
  TERM 2:
    Rank: [ 1, 1 ]
    e-n basis: [ Type: natural power, Order: 9 ]
    e-n cutoff:
      Type: polynomial
      Constants: [ C: 3 ]
      Parameters:
        Channel 1-n1:
          L: [ 2.00000000000000, fixed, limits: [ 1.000000000000000E-003, +Inf
               ] ]
    Rules: [ 1=2, Z ]
    Linear parameters:
      Channel 1-n1:
        c_2: [ 2.216071289891162E-002, optimizable ]
        c_3: [ 0.594710826532624, optimizable ]
        c_4: [ 0.483881190783490, optimizable ]
        c_5: [ -7.51972373691608, optimizable ]
        c_6: [ 16.2420220952682, optimizable ]
        c_7: [ -15.2217532963597, optimizable ]
        c_8: [ 6.72019600057937, optimizable ]
        c_9: [ -1.13971148668074, optimizable ]
  TERM 3:
    Rank: [ 2, 1 ]
    e-e basis: [ Type: natural power, Order: 4 ]
    e-n basis: [ Type: natural power, Order: 4 ]
    e-n cutoff:
      Type: polynomial
      Constants: [ C: 3 ]
      Parameters:
        Channel 1-n1:
          L: [ 2.00000000000000, fixed, limits: [ 1.000000000000000E-003, +Inf
               ] ]
    Rules: [ 1=2, Z ]
    Linear parameters:
      Channel 1-2-n1:
        c_1,2,2: [ 6.784417926789324E-002, optimizable ]
        c_1,3,2: [ -3.06855175832501, optimizable ]
        c_1,3,3: [ 19.2226300850168, optimizable ]
        c_1,4,2: [ -9.56196932837334, optimizable ]
        c_1,4,3: [ 2.81568327069138, optimizable ]
        c_1,4,4: [ -1.88827803844052, optimizable ]
        c_2,3,1: [ -3.07803054035318, optimizable ]
        c_2,4,2: [ 19.9052074223376, optimizable ]
        c_3,1,1: [ 1.26415065404628, optimizable ]
        c_3,2,1: [ -0.998969857411366, optimizable ]
        c_3,2,2: [ -0.562379332159294, optimizable ]
        c_3,3,1: [ 4.14127114074589, optimizable ]
        c_3,3,2: [ -1.98563040657809, optimizable ]
        c_3,3,3: [ 26.3675146314265, optimizable ]
        c_3,4,2: [ -12.0321688219302, optimizable ]
        c_3,4,3: [ -2.81372189272419, optimizable ]
        c_3,4,4: [ 1.65606068547502, optimizable ]
        c_4,1,1: [ -1.68004177018167, optimizable ]
        c_4,2,1: [ 2.38299688299923, optimizable ]
        c_4,2,2: [ -8.83003461055902, optimizable ]
        c_4,3,1: [ -1.71656969398633, optimizable ]
        c_4,3,2: [ 6.95787369518603, optimizable ]
        c_4,3,3: [ -9.51333502827646, optimizable ]
        c_4,4,2: [ 0.939448892558565, optimizable ]
        c_4,4,3: [ 1.61803175946718, optimizable ]
        c_4,4,4: [ -0.682161933062088, optimizable ]
