# Supplementary material for: Transcorrelated Theory with Pseudopotentials
Source: J Chem Theory Comput. 2025 May 13;21(10):5155–70. doi: 10.1021/acs.jctc.5c00343 (PMC12120921; doi:10.1021/acs.jctc.5c00343)
Supplement: Supplementary file 1 [file ct5c00343_si_001.zip › parameters_Be_ccECP_AVDZ.casl]

JASTROW:
  TERM 1:
    Rank: [ 2, 0 ]
    e-e basis: [ Type: natural power, Order: 9 ]
    e-e cutoff:
      Type: polynomial
      Constants: [ C: 3 ]
      Parameters:
        Channel 1-2:
          L: [ 2.00000000000000, fixed, limits: [ 1.000000000000000E-003, +Inf
               ] ]
    Rules: [ 1=2 ]
    Linear parameters:
      Channel 1-2:
        c_2: [ -0.217119088441389, optimizable ]
        c_3: [ -0.396619743549535, optimizable ]
        c_4: [ 2.21704301786277, optimizable ]
        c_5: [ -7.62976819326536, optimizable ]
        c_6: [ 12.7482680474457, optimizable ]
        c_7: [ -11.4702101384200, optimizable ]
        c_8: [ 5.26097952431791, optimizable ]
        c_9: [ -0.977758383826740, optimizable ]
  TERM 2:
    Rank: [ 1, 1 ]
    e-n basis: [ Type: natural power, Order: 9 ]
    e-n cutoff:
      Type: polynomial
      Constants: [ C: 3 ]
      Parameters:
        Channel 1-n1:
          L: [ 2.00000000000000, fixed, limits: [ 1.000000000000000E-003, +Inf
               ] ]
    Rules: [ 1=2, Z ]
    Linear parameters:
      Channel 1-n1:
        c_2: [ 8.885266141676579E-003, optimizable ]
        c_3: [ -0.511232192990292, optimizable ]
        c_4: [ 2.90292249295502, optimizable ]
        c_5: [ -7.22238408455897, optimizable ]
        c_6: [ 9.51553864482466, optimizable ]
        c_7: [ -6.85754071898187, optimizable ]
        c_8: [ 2.55440874214979, optimizable ]
        c_9: [ -0.384576786898816, optimizable ]
  TERM 3:
    Rank: [ 2, 1 ]
    e-e basis: [ Type: natural power, Order: 4 ]
    e-n basis: [ Type: natural power, Order: 4 ]
    e-n cutoff:
      Type: polynomial
      Constants: [ C: 3 ]
      Parameters:
        Channel 1-n1:
          L: [ 2.00000000000000, fixed, limits: [ 1.000000000000000E-003, +Inf
               ] ]
    Rules: [ 1=2, Z ]
    Linear parameters:
      Channel 1-2-n1:
        c_1,2,2: [ -1.76326379681906, optimizable ]
        c_1,3,2: [ -8.59586003668107, optimizable ]
        c_1,3,3: [ 26.3313625906073, optimizable ]
        c_1,4,2: [ -14.0324046900459, optimizable ]
        c_1,4,3: [ 13.0457902168875, optimizable ]
        c_1,4,4: [ -10.4611631245641, optimizable ]
        c_2,3,1: [ -19.5281517554443, optimizable ]
        c_2,4,2: [ 21.4278072774758, optimizable ]
        c_3,1,1: [ 7.97436603520604, optimizable ]
        c_3,2,1: [ -9.30021840587193, optimizable ]
        c_3,2,2: [ -14.5321174391782, optimizable ]
        c_3,3,1: [ 34.9453739483394, optimizable ]
        c_3,3,2: [ -1.33636887498457, optimizable ]
        c_3,3,3: [ 0.360042321430280, optimizable ]
        c_3,4,2: [ -5.04083476580033, optimizable ]
        c_3,4,3: [ 5.98878701676955, optimizable ]
        c_3,4,4: [ -2.04585007214047, optimizable ]
        c_4,1,1: [ 0.641153093685992, optimizable ]
        c_4,2,1: [ -10.4079464720590, optimizable ]
        c_4,2,2: [ 32.0530139534689, optimizable ]
        c_4,3,1: [ 1.53595074164159, optimizable ]
        c_4,3,2: [ -21.2429698673391, optimizable ]
        c_4,3,3: [ 22.8237672813965, optimizable ]
        c_4,4,2: [ 4.94561706605921, optimizable ]
        c_4,4,3: [ -7.98196139462873, optimizable ]
        c_4,4,4: [ 2.96783403793672, optimizable ]
