# Supplementary material for: Transcorrelated Theory with Pseudopotentials
Source: J Chem Theory Comput. 2025 May 13;21(10):5155–70. doi: 10.1021/acs.jctc.5c00343 (PMC12120921; doi:10.1021/acs.jctc.5c00343)
Supplement: Supplementary file 1 [file ct5c00343_si_001.zip › parameters_Be_ccECP_AVQZ.casl]

JASTROW:
  TERM 1:
    Rank: [ 2, 0 ]
    e-e basis: [ Type: natural power, Order: 9 ]
    e-e cutoff:
      Type: polynomial
      Constants: [ C: 3 ]
      Parameters:
        Channel 1-2:
          L: [ 2.00000000000000, fixed, limits: [ 1.000000000000000E-003, +Inf
               ] ]
    Rules: [ 1=2 ]
    Linear parameters:
      Channel 1-2:
        c_2: [ -0.220757275882811, optimizable ]
        c_3: [ -0.293858201595319, optimizable ]
        c_4: [ 1.55795244023022, optimizable ]
        c_5: [ -5.84349710673883, optimizable ]
        c_6: [ 10.2599909906021, optimizable ]
        c_7: [ -9.60016423336879, optimizable ]
        c_8: [ 4.53897235792420, optimizable ]
        c_9: [ -0.864741413681849, optimizable ]
  TERM 2:
    Rank: [ 1, 1 ]
    e-n basis: [ Type: natural power, Order: 9 ]
    e-n cutoff:
      Type: polynomial
      Constants: [ C: 3 ]
      Parameters:
        Channel 1-n1:
          L: [ 2.00000000000000, fixed, limits: [ 1.000000000000000E-003, +Inf
               ] ]
    Rules: [ 1=2, Z ]
    Linear parameters:
      Channel 1-n1:
        c_2: [ 6.873447892676448E-003, optimizable ]
        c_3: [ -0.457887072868665, optimizable ]
        c_4: [ 2.60415830727223, optimizable ]
        c_5: [ -6.52250480104053, optimizable ]
        c_6: [ 8.72038307378058, optimizable ]
        c_7: [ -6.40657879791622, optimizable ]
        c_8: [ 2.43856782134404, optimizable ]
        c_9: [ -0.375384089570104, optimizable ]
  TERM 3:
    Rank: [ 2, 1 ]
    e-e basis: [ Type: natural power, Order: 4 ]
    e-n basis: [ Type: natural power, Order: 4 ]
    e-n cutoff:
      Type: polynomial
      Constants: [ C: 3 ]
      Parameters:
        Channel 1-n1:
          L: [ 2.00000000000000, fixed, limits: [ 1.000000000000000E-003, +Inf
               ] ]
    Rules: [ 1=2, Z ]
    Linear parameters:
      Channel 1-2-n1:
        c_1,2,2: [ -1.46341843391512, optimizable ]
        c_1,3,2: [ -14.8692060877371, optimizable ]
        c_1,3,3: [ 42.6878958175833, optimizable ]
        c_1,4,2: [ -15.6133998070639, optimizable ]
        c_1,4,3: [ 7.91622643382381, optimizable ]
        c_1,4,4: [ -7.56296423712688, optimizable ]
        c_2,3,1: [ -23.2365526950401, optimizable ]
        c_2,4,2: [ 29.2769457470443, optimizable ]
        c_3,1,1: [ 8.20427956497345, optimizable ]
        c_3,2,1: [ -10.4501236483559, optimizable ]
        c_3,2,2: [ -23.4434164665254, optimizable ]
        c_3,3,1: [ 41.7251369272123, optimizable ]
        c_3,3,2: [ -2.82011371788349, optimizable ]
        c_3,3,3: [ 3.99585093845831, optimizable ]
        c_3,4,2: [ -12.2901096419606, optimizable ]
        c_3,4,3: [ 10.2894712165593, optimizable ]
        c_3,4,4: [ -4.12204685252562, optimizable ]
        c_4,1,1: [ 0.136170746570291, optimizable ]
        c_4,2,1: [ -8.58244284229586, optimizable ]
        c_4,2,2: [ 30.4060571153336, optimizable ]
        c_4,3,1: [ -2.42500777160133, optimizable ]
        c_4,3,2: [ -16.4925501365816, optimizable ]
        c_4,3,3: [ 18.5740251181843, optimizable ]
        c_4,4,2: [ 5.42632645460780, optimizable ]
        c_4,4,3: [ -8.40351034194279, optimizable ]
        c_4,4,4: [ 3.45237835059262, optimizable ]
