# Supplementary material for: Transcorrelated Theory with Pseudopotentials
Source: J Chem Theory Comput. 2025 May 13;21(10):5155–70. doi: 10.1021/acs.jctc.5c00343 (PMC12120921; doi:10.1021/acs.jctc.5c00343)
Supplement: Supplementary file 1 [file ct5c00343_si_001.zip › parameters_Be_ccECP_AVTZ.casl]

JASTROW:
  TERM 1:
    Rank: [ 2, 0 ]
    e-e basis: [ Type: natural power, Order: 9 ]
    e-e cutoff:
      Type: polynomial
      Constants: [ C: 3 ]
      Parameters:
        Channel 1-2:
          L: [ 2.00000000000000, fixed, limits: [ 1.000000000000000E-003, +Inf
               ] ]
    Rules: [ 1=2 ]
    Linear parameters:
      Channel 1-2:
        c_2: [ -0.214004930939042, optimizable ]
        c_3: [ -0.659512209808787, optimizable ]
        c_4: [ 3.51081133796546, optimizable ]
        c_5: [ -10.5271495077454, optimizable ]
        c_6: [ 16.2512831934467, optimizable ]
        c_7: [ -13.8131632614826, optimizable ]
        c_8: [ 6.06834408327139, optimizable ]
        c_9: [ -1.08817581074673, optimizable ]
  TERM 2:
    Rank: [ 1, 1 ]
    e-n basis: [ Type: natural power, Order: 9 ]
    e-n cutoff:
      Type: polynomial
      Constants: [ C: 3 ]
      Parameters:
        Channel 1-n1:
          L: [ 2.00000000000000, fixed, limits: [ 1.000000000000000E-003, +Inf
               ] ]
    Rules: [ 1=2, Z ]
    Linear parameters:
      Channel 1-n1:
        c_2: [ 7.378807549914232E-003, optimizable ]
        c_3: [ -0.435993187294933, optimizable ]
        c_4: [ 2.46256209691486, optimizable ]
        c_5: [ -6.07789398768607, optimizable ]
        c_6: [ 7.98351522833487, optimizable ]
        c_7: [ -5.75136144181614, optimizable ]
        c_8: [ 2.14462143566025, optimizable ]
        c_9: [ -0.323047312023236, optimizable ]
  TERM 3:
    Rank: [ 2, 1 ]
    e-e basis: [ Type: natural power, Order: 4 ]
    e-n basis: [ Type: natural power, Order: 4 ]
    e-n cutoff:
      Type: polynomial
      Constants: [ C: 3 ]
      Parameters:
        Channel 1-n1:
          L: [ 2.00000000000000, fixed, limits: [ 1.000000000000000E-003, +Inf
               ] ]
    Rules: [ 1=2, Z ]
    Linear parameters:
      Channel 1-2-n1:
        c_1,2,2: [ -0.606136898848864, optimizable ]
        c_1,3,2: [ -6.31274850210708, optimizable ]
        c_1,3,3: [ 18.0869809982427, optimizable ]
        c_1,4,2: [ -12.6076171777549, optimizable ]
        c_1,4,3: [ 13.0081443678690, optimizable ]
        c_1,4,4: [ -9.69086426645946, optimizable ]
        c_2,3,1: [ -15.0607256163149, optimizable ]
        c_2,4,2: [ 17.1963975599451, optimizable ]
        c_3,1,1: [ 6.67621287630889, optimizable ]
        c_3,2,1: [ -10.7075454058257, optimizable ]
        c_3,2,2: [ -7.07354876205777, optimizable ]
        c_3,3,1: [ 34.0892244598243, optimizable ]
        c_3,3,2: [ -2.29137227354140, optimizable ]
        c_3,3,3: [ -8.23913943754967, optimizable ]
        c_3,4,2: [ -4.65335317046943, optimizable ]
        c_3,4,3: [ 7.68358691150353, optimizable ]
        c_3,4,4: [ -2.31744828527423, optimizable ]
        c_4,1,1: [ 2.92885245538691, optimizable ]
        c_4,2,1: [ -11.1875254309534, optimizable ]
        c_4,2,2: [ 28.7692677816783, optimizable ]
        c_4,3,1: [ 1.11025691559741, optimizable ]
        c_4,3,2: [ -18.7452930310099, optimizable ]
        c_4,3,3: [ 22.8573393231968, optimizable ]
        c_4,4,2: [ 4.58510203662104, optimizable ]
        c_4,4,3: [ -8.14303047355249, optimizable ]
        c_4,4,4: [ 2.96498011223423, optimizable ]
