# Supplementary material for: Transcorrelated Theory with Pseudopotentials
Source: J Chem Theory Comput. 2025 May 13;21(10):5155–70. doi: 10.1021/acs.jctc.5c00343 (PMC12120921; doi:10.1021/acs.jctc.5c00343)
Supplement: Supplementary file 1 [file ct5c00343_si_001.zip › parameters_B_eCEPP_AVDZ.casl]

JASTROW:
  TERM 1:
    Rank: [ 2, 0 ]
    e-e basis: [ Type: natural power, Order: 9 ]
    e-e cutoff:
      Type: polynomial
      Constants: [ C: 3 ]
      Parameters:
        Channel 1-2:
          L: [ 2.00000000000000, fixed, limits: [ 1.000000000000000E-003, +Inf
               ] ]
    Rules: [ 1=2 ]
    Linear parameters:
      Channel 1-2:
        c_2: [ -0.171501937852915, optimizable ]
        c_3: [ -0.280438997730528, optimizable ]
        c_4: [ 1.53356520636312, optimizable ]
        c_5: [ -5.36873578186284, optimizable ]
        c_6: [ 8.99644535452809, optimizable ]
        c_7: [ -8.10971421832589, optimizable ]
        c_8: [ 3.72682004660373, optimizable ]
        c_9: [ -0.694601471569882, optimizable ]
  TERM 2:
    Rank: [ 1, 1 ]
    e-n basis: [ Type: natural power, Order: 9 ]
    e-n cutoff:
      Type: polynomial
      Constants: [ C: 3 ]
      Parameters:
        Channel 1-n1:
          L: [ 2.00000000000000, fixed, limits: [ 1.000000000000000E-003, +Inf
               ] ]
    Rules: [ 1=2, Z ]
    Linear parameters:
      Channel 1-n1:
        c_2: [ 6.224604744334446E-002, optimizable ]
        c_3: [ -4.093967992838998E-002, optimizable ]
        c_4: [ 0.372338573703174, optimizable ]
        c_5: [ -0.717427552613695, optimizable ]
        c_6: [ 0.819563306172001, optimizable ]
        c_7: [ -0.409709463293120, optimizable ]
        c_8: [ 5.311303669673328E-002, optimizable ]
        c_9: [ 1.634771507944108E-002, optimizable ]
  TERM 3:
    Rank: [ 2, 1 ]
    e-e basis: [ Type: natural power, Order: 4 ]
    e-n basis: [ Type: natural power, Order: 4 ]
    e-n cutoff:
      Type: polynomial
      Constants: [ C: 3 ]
      Parameters:
        Channel 1-n1:
          L: [ 2.00000000000000, fixed, limits: [ 1.000000000000000E-003, +Inf
               ] ]
    Rules: [ 1=2, Z ]
    Linear parameters:
      Channel 1-2-n1:
        c_1,2,2: [ 0.109794702408714, optimizable ]
        c_1,3,2: [ -1.86415388269941, optimizable ]
        c_1,3,3: [ 8.83037636229130, optimizable ]
        c_1,4,2: [ -2.76637721502612, optimizable ]
        c_1,4,3: [ -0.342974014546894, optimizable ]
        c_1,4,4: [ 1.46861395784897, optimizable ]
        c_2,3,1: [ -1.22788553441707, optimizable ]
        c_2,4,2: [ 5.99790049114578, optimizable ]
        c_3,1,1: [ 0.434556647037273, optimizable ]
        c_3,2,1: [ 0.399115448291460, optimizable ]
        c_3,2,2: [ -2.36620194259995, optimizable ]
        c_3,3,1: [ -2.39379734406924, optimizable ]
        c_3,3,2: [ 15.8483256642781, optimizable ]
        c_3,3,3: [ -14.6611459735257, optimizable ]
        c_3,4,2: [ -11.5665913478541, optimizable ]
        c_3,4,3: [ 7.59359381404049, optimizable ]
        c_3,4,4: [ -3.15994580987418, optimizable ]
        c_4,1,1: [ -1.26530752186381, optimizable ]
        c_4,2,1: [ 3.44573140845778, optimizable ]
        c_4,2,2: [ -16.3287598266593, optimizable ]
        c_4,3,1: [ -1.23861134278466, optimizable ]
        c_4,3,2: [ 8.58301222079415, optimizable ]
        c_4,3,3: [ -4.49974467774429, optimizable ]
        c_4,4,2: [ 0.478228421225536, optimizable ]
        c_4,4,3: [ -0.446473179864380, optimizable ]
        c_4,4,4: [ 0.540138978605826, optimizable ]
