# Supplementary material for: Transcorrelated Theory with Pseudopotentials
Source: J Chem Theory Comput. 2025 May 13;21(10):5155–70. doi: 10.1021/acs.jctc.5c00343 (PMC12120921; doi:10.1021/acs.jctc.5c00343)
Supplement: Supplementary file 1 [file ct5c00343_si_001.zip › parameters_B_eCEPP_AVQZ.casl]

JASTROW:
  TERM 1:
    Rank: [ 2, 0 ]
    e-e basis: [ Type: natural power, Order: 9 ]
    e-e cutoff:
      Type: polynomial
      Constants: [ C: 3 ]
      Parameters:
        Channel 1-2:
          L: [ 2.00000000000000, fixed, limits: [ 1.000000000000000E-003, +Inf
               ] ]
    Rules: [ 1=2 ]
    Linear parameters:
      Channel 1-2:
        c_2: [ -0.170426983938914, optimizable ]
        c_3: [ -0.336781618999004, optimizable ]
        c_4: [ 1.87483427091482, optimizable ]
        c_5: [ -6.20676819146545, optimizable ]
        c_6: [ 10.0851770439682, optimizable ]
        c_7: [ -8.89807163833881, optimizable ]
        c_8: [ 4.02932001610853, optimizable ]
        c_9: [ -0.742654967766988, optimizable ]
  TERM 2:
    Rank: [ 1, 1 ]
    e-n basis: [ Type: natural power, Order: 9 ]
    e-n cutoff:
      Type: polynomial
      Constants: [ C: 3 ]
      Parameters:
        Channel 1-n1:
          L: [ 2.00000000000000, fixed, limits: [ 1.000000000000000E-003, +Inf
               ] ]
    Rules: [ 1=2, Z ]
    Linear parameters:
      Channel 1-n1:
        c_2: [ 5.350505776892304E-002, optimizable ]
        c_3: [ 0.509875606872830, optimizable ]
        c_4: [ -2.56340455947078, optimizable ]
        c_5: [ 6.21963898672505, optimizable ]
        c_6: [ -7.99277437645272, optimizable ]
        c_7: [ 5.83075646495752, optimizable ]
        c_8: [ -2.26371055803648, optimizable ]
        c_9: [ 0.367928196835892, optimizable ]
  TERM 3:
    Rank: [ 2, 1 ]
    e-e basis: [ Type: natural power, Order: 4 ]
    e-n basis: [ Type: natural power, Order: 4 ]
    e-n cutoff:
      Type: polynomial
      Constants: [ C: 3 ]
      Parameters:
        Channel 1-n1:
          L: [ 2.00000000000000, fixed, limits: [ 1.000000000000000E-003, +Inf
               ] ]
    Rules: [ 1=2, Z ]
    Linear parameters:
      Channel 1-2-n1:
        c_1,2,2: [ 2.695448259949215E-002, optimizable ]
        c_1,3,2: [ -0.985623011607328, optimizable ]
        c_1,3,3: [ 4.87197076368894, optimizable ]
        c_1,4,2: [ 0.421256466498973, optimizable ]
        c_1,4,3: [ -1.50197239554929, optimizable ]
        c_1,4,4: [ 2.39187394322746, optimizable ]
        c_2,3,1: [ -0.494431362030372, optimizable ]
        c_2,4,2: [ -0.342626645477696, optimizable ]
        c_3,1,1: [ 0.617208680068284, optimizable ]
        c_3,2,1: [ 2.00415804887635, optimizable ]
        c_3,2,2: [ -7.83671349614857, optimizable ]
        c_3,3,1: [ -9.21845010320195, optimizable ]
        c_3,3,2: [ 33.1336401012292, optimizable ]
        c_3,3,3: [ -41.2594282861251, optimizable ]
        c_3,4,2: [ -13.3422399572030, optimizable ]
        c_3,4,3: [ 14.4735710918734, optimizable ]
        c_3,4,4: [ -6.29493700659721, optimizable ]
        c_4,1,1: [ -3.07872247186529, optimizable ]
        c_4,2,1: [ 7.49559531247434, optimizable ]
        c_4,2,2: [ -26.0674247014233, optimizable ]
        c_4,3,1: [ -1.77056260118076, optimizable ]
        c_4,3,2: [ 10.0629979842216, optimizable ]
        c_4,3,3: [ -0.394906672111853, optimizable ]
        c_4,4,2: [ 0.446817299560514, optimizable ]
        c_4,4,3: [ -2.12273846208739, optimizable ]
        c_4,4,4: [ 1.42205484120266, optimizable ]
