# Supplementary material for: Transcorrelated Theory with Pseudopotentials
Source: J Chem Theory Comput. 2025 May 13;21(10):5155–70. doi: 10.1021/acs.jctc.5c00343 (PMC12120921; doi:10.1021/acs.jctc.5c00343)
Supplement: Supplementary file 1 [file ct5c00343_si_001.zip › parameters_B_eCEPP_AVTZ.casl]

JASTROW:
  TERM 1:
    Rank: [ 2, 0 ]
    e-e basis: [ Type: natural power, Order: 9 ]
    e-e cutoff:
      Type: polynomial
      Constants: [ C: 3 ]
      Parameters:
        Channel 1-2:
          L: [ 2.00000000000000, fixed, limits: [ 1.000000000000000E-003, +Inf
               ] ]
    Rules: [ 1=2 ]
    Linear parameters:
      Channel 1-2:
        c_2: [ -0.173648177429256, optimizable ]
        c_3: [ -0.291188092916013, optimizable ]
        c_4: [ 1.66734888018254, optimizable ]
        c_5: [ -5.83481141348212, optimizable ]
        c_6: [ 9.77559526372962, optimizable ]
        c_7: [ -8.79056566081534, optimizable ]
        c_8: [ 4.02540873050583, optimizable ]
        c_9: [ -0.746498714951786, optimizable ]
  TERM 2:
    Rank: [ 1, 1 ]
    e-n basis: [ Type: natural power, Order: 9 ]
    e-n cutoff:
      Type: polynomial
      Constants: [ C: 3 ]
      Parameters:
        Channel 1-n1:
          L: [ 2.00000000000000, fixed, limits: [ 1.000000000000000E-003, +Inf
               ] ]
    Rules: [ 1=2, Z ]
    Linear parameters:
      Channel 1-n1:
        c_2: [ 5.939650794784768E-002, optimizable ]
        c_3: [ -2.758673619636529E-003, optimizable ]
        c_4: [ 0.211978987591062, optimizable ]
        c_5: [ -0.365283506654286, optimizable ]
        c_6: [ 0.354895058915677, optimizable ]
        c_7: [ -4.261351270872286E-002, optimizable ]
        c_8: [ -0.105552105076465, optimizable ]
        c_9: [ 4.477423750555465E-002, optimizable ]
  TERM 3:
    Rank: [ 2, 1 ]
    e-e basis: [ Type: natural power, Order: 4 ]
    e-n basis: [ Type: natural power, Order: 4 ]
    e-n cutoff:
      Type: polynomial
      Constants: [ C: 3 ]
      Parameters:
        Channel 1-n1:
          L: [ 2.00000000000000, fixed, limits: [ 1.000000000000000E-003, +Inf
               ] ]
    Rules: [ 1=2, Z ]
    Linear parameters:
      Channel 1-2-n1:
        c_1,2,2: [ 2.398370402982571E-002, optimizable ]
        c_1,3,2: [ -2.58343661182098, optimizable ]
        c_1,3,3: [ 6.77599368514375, optimizable ]
        c_1,4,2: [ -1.07018452336121, optimizable ]
        c_1,4,3: [ 0.218280899487274, optimizable ]
        c_1,4,4: [ 0.622621928228930, optimizable ]
        c_2,3,1: [ -2.05681534217578, optimizable ]
        c_2,4,2: [ 3.25632114519146, optimizable ]
        c_3,1,1: [ 0.544519377420362, optimizable ]
        c_3,2,1: [ 0.596424564423555, optimizable ]
        c_3,2,2: [ -5.71991540161900, optimizable ]
        c_3,3,1: [ -2.58491919332322, optimizable ]
        c_3,3,2: [ 20.7717282632963, optimizable ]
        c_3,3,3: [ -24.7366140257247, optimizable ]
        c_3,4,2: [ -12.0721457414899, optimizable ]
        c_3,4,3: [ 10.0436649145362, optimizable ]
        c_3,4,4: [ -3.69692110048302, optimizable ]
        c_4,1,1: [ -1.40442685257874, optimizable ]
        c_4,2,1: [ 3.81882863913309, optimizable ]
        c_4,2,2: [ -16.9945376949197, optimizable ]
        c_4,3,1: [ -1.61884742337148, optimizable ]
        c_4,3,2: [ 8.63420452199267, optimizable ]
        c_4,3,3: [ -2.90557707759573, optimizable ]
        c_4,4,2: [ 0.527502744378222, optimizable ]
        c_4,4,3: [ -1.08232744129124, optimizable ]
        c_4,4,4: [ 0.751431925095882, optimizable ]
