# Supplementary material for: Transcorrelated Theory with Pseudopotentials
Source: J Chem Theory Comput. 2025 May 13;21(10):5155–70. doi: 10.1021/acs.jctc.5c00343 (PMC12120921; doi:10.1021/acs.jctc.5c00343)
Supplement: Supplementary file 1 [file ct5c00343_si_001.zip › parameters_Be_eCEPP_AVDZ.casl]

JASTROW:
  TERM 1:
    Rank: [ 2, 0 ]
    e-e basis: [ Type: natural power, Order: 9 ]
    e-e cutoff:
      Type: polynomial
      Constants: [ C: 3 ]
      Parameters:
        Channel 1-2:
          L: [ 2.00000000000000, fixed, limits: [ 1.000000000000000E-003, +Inf
               ] ]
    Rules: [ 1=2 ]
    Linear parameters:
      Channel 1-2:
        c_2: [ -0.219102900896598, optimizable ]
        c_3: [ -0.438127684422235, optimizable ]
        c_4: [ 2.49270823997996, optimizable ]
        c_5: [ -8.31075470836321, optimizable ]
        c_6: [ 13.5893058972511, optimizable ]
        c_7: [ -11.9977628125667, optimizable ]
        c_8: [ 5.41159248980672, optimizable ]
        c_9: [ -0.990513904619392, optimizable ]
  TERM 2:
    Rank: [ 1, 1 ]
    e-n basis: [ Type: natural power, Order: 9 ]
    e-n cutoff:
      Type: polynomial
      Constants: [ C: 3 ]
      Parameters:
        Channel 1-n1:
          L: [ 2.00000000000000, fixed, limits: [ 1.000000000000000E-003, +Inf
               ] ]
    Rules: [ 1=2, Z ]
    Linear parameters:
      Channel 1-n1:
        c_2: [ 2.587578340406995E-003, optimizable ]
        c_3: [ 0.233572762336158, optimizable ]
        c_4: [ -1.39390882198027, optimizable ]
        c_5: [ 3.47527711956539, optimizable ]
        c_6: [ -4.26194711835929, optimizable ]
        c_7: [ 2.68009235702040, optimizable ]
        c_8: [ -0.796588982551435, optimizable ]
        c_9: [ 8.429296612289658E-002, optimizable ]
  TERM 3:
    Rank: [ 2, 1 ]
    e-e basis: [ Type: natural power, Order: 4 ]
    e-n basis: [ Type: natural power, Order: 4 ]
    e-n cutoff:
      Type: polynomial
      Constants: [ C: 3 ]
      Parameters:
        Channel 1-n1:
          L: [ 2.00000000000000, fixed, limits: [ 1.000000000000000E-003, +Inf
               ] ]
    Rules: [ 1=2, Z ]
    Linear parameters:
      Channel 1-2-n1:
        c_1,2,2: [ -0.714532676058104, optimizable ]
        c_1,3,2: [ -8.68174611999273, optimizable ]
        c_1,3,3: [ 18.4184735247149, optimizable ]
        c_1,4,2: [ -0.410086642458033, optimizable ]
        c_1,4,3: [ -2.97527573104396, optimizable ]
        c_1,4,4: [ 3.60315939084372, optimizable ]
        c_2,3,1: [ -11.0066023130023, optimizable ]
        c_2,4,2: [ 4.33137117384377, optimizable ]
        c_3,1,1: [ 1.90827532639377, optimizable ]
        c_3,2,1: [ -1.97905897132969, optimizable ]
        c_3,2,2: [ -11.3141326959361, optimizable ]
        c_3,3,1: [ 8.30138517441484, optimizable ]
        c_3,3,2: [ 29.3570203146817, optimizable ]
        c_3,3,3: [ -28.8588119083491, optimizable ]
        c_3,4,2: [ -12.2171939771409, optimizable ]
        c_3,4,3: [ 10.6843972446403, optimizable ]
        c_3,4,4: [ -4.00173289998105, optimizable ]
        c_4,1,1: [ 1.50846074204174, optimizable ]
        c_4,2,1: [ -2.44547167652207, optimizable ]
        c_4,2,2: [ -4.58626552633323, optimizable ]
        c_4,3,1: [ 0.792391315028524, optimizable ]
        c_4,3,2: [ -1.95356517609248, optimizable ]
        c_4,3,3: [ 3.97828713079365, optimizable ]
        c_4,4,2: [ 2.51241097412007, optimizable ]
        c_4,4,3: [ -2.18843397622649, optimizable ]
        c_4,4,4: [ 0.712907437067629, optimizable ]
