# Supplementary material for: Transcorrelated Theory with Pseudopotentials
Source: J Chem Theory Comput. 2025 May 13;21(10):5155–70. doi: 10.1021/acs.jctc.5c00343 (PMC12120921; doi:10.1021/acs.jctc.5c00343)
Supplement: Supplementary file 1 [file ct5c00343_si_001.zip › parameters_Be_eCEPP_AVQZ.casl]

JASTROW:
  TERM 1:
    Rank: [ 2, 0 ]
    e-e basis: [ Type: natural power, Order: 9 ]
    e-e cutoff:
      Type: polynomial
      Constants: [ C: 3 ]
      Parameters:
        Channel 1-2:
          L: [ 2.00000000000000, fixed, limits: [ 1.000000000000000E-003, +Inf
               ] ]
    Rules: [ 1=2 ]
    Linear parameters:
      Channel 1-2:
        c_2: [ -0.218911432586355, optimizable ]
        c_3: [ -0.554527221466988, optimizable ]
        c_4: [ 3.14324787713187, optimizable ]
        c_5: [ -10.1257448772170, optimizable ]
        c_6: [ 16.3477389120670, optimizable ]
        c_7: [ -14.3204005694062, optimizable ]
        c_8: [ 6.42394510148739, optimizable ]
        c_9: [ -1.16837950883207, optimizable ]
  TERM 2:
    Rank: [ 1, 1 ]
    e-n basis: [ Type: natural power, Order: 9 ]
    e-n cutoff:
      Type: polynomial
      Constants: [ C: 3 ]
      Parameters:
        Channel 1-n1:
          L: [ 2.00000000000000, fixed, limits: [ 1.000000000000000E-003, +Inf
               ] ]
    Rules: [ 1=2, Z ]
    Linear parameters:
      Channel 1-n1:
        c_2: [ 1.797721962525565E-003, optimizable ]
        c_3: [ 0.251339275271272, optimizable ]
        c_4: [ -1.56512956064618, optimizable ]
        c_5: [ 4.02427471661369, optimizable ]
        c_6: [ -5.08993823775732, optimizable ]
        c_7: [ 3.31270839889905, optimizable ]
        c_8: [ -1.03381691773220, optimizable ]
        c_9: [ 0.118962931735815, optimizable ]
  TERM 3:
    Rank: [ 2, 1 ]
    e-e basis: [ Type: natural power, Order: 4 ]
    e-n basis: [ Type: natural power, Order: 4 ]
    e-n cutoff:
      Type: polynomial
      Constants: [ C: 3 ]
      Parameters:
        Channel 1-n1:
          L: [ 2.00000000000000, fixed, limits: [ 1.000000000000000E-003, +Inf
               ] ]
    Rules: [ 1=2, Z ]
    Linear parameters:
      Channel 1-2-n1:
        c_1,2,2: [ -0.294220700478168, optimizable ]
        c_1,3,2: [ -15.2144848847187, optimizable ]
        c_1,3,3: [ 41.2181981903143, optimizable ]
        c_1,4,2: [ 4.31830150122860, optimizable ]
        c_1,4,3: [ -18.0376229095561, optimizable ]
        c_1,4,4: [ 12.8514264181597, optimizable ]
        c_2,3,1: [ -11.0193311858979, optimizable ]
        c_2,4,2: [ 4.71328088332574, optimizable ]
        c_3,1,1: [ 1.10839053459134, optimizable ]
        c_3,2,1: [ 0.674031147113026, optimizable ]
        c_3,2,2: [ -12.2678417922626, optimizable ]
        c_3,3,1: [ 8.73849531979915, optimizable ]
        c_3,3,2: [ 23.5449047492403, optimizable ]
        c_3,3,3: [ -30.3089603499514, optimizable ]
        c_3,4,2: [ -11.5872364475859, optimizable ]
        c_3,4,3: [ 15.9997612133059, optimizable ]
        c_3,4,4: [ -8.92309519391487, optimizable ]
        c_4,1,1: [ 0.802022416526489, optimizable ]
        c_4,2,1: [ -2.85110748631089, optimizable ]
        c_4,2,2: [ -3.21540448446624, optimizable ]
        c_4,3,1: [ 0.875320128329991, optimizable ]
        c_4,3,2: [ -1.22060700213317, optimizable ]
        c_4,3,3: [ 4.70966428554801, optimizable ]
        c_4,4,2: [ 2.28352856743791, optimizable ]
        c_4,4,3: [ -3.61632802060649, optimizable ]
        c_4,4,4: [ 2.09325172655509, optimizable ]
