# Supplementary material for: Transcorrelated Theory with Pseudopotentials
Source: J Chem Theory Comput. 2025 May 13;21(10):5155–70. doi: 10.1021/acs.jctc.5c00343 (PMC12120921; doi:10.1021/acs.jctc.5c00343)
Supplement: Supplementary file 1 [file ct5c00343_si_001.zip › parameters_Be_eCEPP_AVTZ.casl]

JASTROW:
  TERM 1:
    Rank: [ 2, 0 ]
    e-e basis: [ Type: natural power, Order: 9 ]
    e-e cutoff:
      Type: polynomial
      Constants: [ C: 3 ]
      Parameters:
        Channel 1-2:
          L: [ 2.00000000000000, fixed, limits: [ 1.000000000000000E-003, +Inf
               ] ]
    Rules: [ 1=2 ]
    Linear parameters:
      Channel 1-2:
        c_2: [ -0.215001960932761, optimizable ]
        c_3: [ -0.615483230181673, optimizable ]
        c_4: [ 3.28034144358894, optimizable ]
        c_5: [ -9.94438463062813, optimizable ]
        c_6: [ 15.4981156977758, optimizable ]
        c_7: [ -13.2982741244548, optimizable ]
        c_8: [ 5.89318833896306, optimizable ]
        c_9: [ -1.06559918241449, optimizable ]
  TERM 2:
    Rank: [ 1, 1 ]
    e-n basis: [ Type: natural power, Order: 9 ]
    e-n cutoff:
      Type: polynomial
      Constants: [ C: 3 ]
      Parameters:
        Channel 1-n1:
          L: [ 2.00000000000000, fixed, limits: [ 1.000000000000000E-003, +Inf
               ] ]
    Rules: [ 1=2, Z ]
    Linear parameters:
      Channel 1-n1:
        c_2: [ 1.599868939197829E-003, optimizable ]
        c_3: [ 0.281591957609431, optimizable ]
        c_4: [ -1.64612866116929, optimizable ]
        c_5: [ 4.03582918728375, optimizable ]
        c_6: [ -4.94322832268876, optimizable ]
        c_7: [ 3.15109490816572, optimizable ]
        c_8: [ -0.971365906988908, optimizable ]
        c_9: [ 0.111453929385514, optimizable ]
  TERM 3:
    Rank: [ 2, 1 ]
    e-e basis: [ Type: natural power, Order: 4 ]
    e-n basis: [ Type: natural power, Order: 4 ]
    e-n cutoff:
      Type: polynomial
      Constants: [ C: 3 ]
      Parameters:
        Channel 1-n1:
          L: [ 2.00000000000000, fixed, limits: [ 1.000000000000000E-003, +Inf
               ] ]
    Rules: [ 1=2, Z ]
    Linear parameters:
      Channel 1-2-n1:
        c_1,2,2: [ 0.174497949144327, optimizable ]
        c_1,3,2: [ -8.64049575817804, optimizable ]
        c_1,3,3: [ 29.4133119982396, optimizable ]
        c_1,4,2: [ -4.26087693621757, optimizable ]
        c_1,4,3: [ -7.04117065274047, optimizable ]
        c_1,4,4: [ 6.39589465393217, optimizable ]
        c_2,3,1: [ -5.23195698023791, optimizable ]
        c_2,4,2: [ 13.5029697052669, optimizable ]
        c_3,1,1: [ -8.757123542109288E-002, optimizable ]
        c_3,2,1: [ -0.310721648107117, optimizable ]
        c_3,2,2: [ 7.12219373965095, optimizable ]
        c_3,3,1: [ 6.55719025311820, optimizable ]
        c_3,3,2: [ 5.23204394212027, optimizable ]
        c_3,3,3: [ 5.54624183316383, optimizable ]
        c_3,4,2: [ -12.6325738830954, optimizable ]
        c_3,4,3: [ 5.56698217336033, optimizable ]
        c_3,4,4: [ -3.33488688318056, optimizable ]
        c_4,1,1: [ 2.93532337229865, optimizable ]
        c_4,2,1: [ -4.92503956916481, optimizable ]
        c_4,2,2: [ -7.48616120429556, optimizable ]
        c_4,3,1: [ 2.03829180473371, optimizable ]
        c_4,3,2: [ 6.26841471312498, optimizable ]
        c_4,3,3: [ -9.67283996678471, optimizable ]
        c_4,4,2: [ 1.16122301632080, optimizable ]
        c_4,4,3: [ 1.02560648671356, optimizable ]
        c_4,4,4: [ -4.145510213678934E-002, optimizable ]
