# Supplementary material for: Transcorrelated Theory with Pseudopotentials
Source: J Chem Theory Comput. 2025 May 13;21(10):5155–70. doi: 10.1021/acs.jctc.5c00343 (PMC12120921; doi:10.1021/acs.jctc.5c00343)
Supplement: Supplementary file 1 [file ct5c00343_si_001.zip › parameters_C_ccECP_AVDZ.casl]

JASTROW:
  TERM 1:
    Rank: [ 2, 0 ]
    e-e basis: [ Type: natural power, Order: 9 ]
    e-e cutoff:
      Type: polynomial
      Constants: [ C: 3 ]
      Parameters:
        Channel 1-2:
          L: [ 4.50000000000000, fixed, limits: [ 1.000000000000000E-003, +Inf
               ] ]
    Rules: [ 1=2 ]
    Linear parameters:
      Channel 1-2:
        c_2: [ 5.883641530899771E-002, optimizable ]
        c_3: [ -0.107113813089730, optimizable ]
        c_4: [ 0.134908216238318, optimizable ]
        c_5: [ -0.186905328152257, optimizable ]
        c_6: [ 0.139531834932869, optimizable ]
        c_7: [ -5.708481780694330E-002, optimizable ]
        c_8: [ 1.188428465652937E-002, optimizable ]
        c_9: [ -1.004281653183442E-003, optimizable ]
  TERM 2:
    Rank: [ 1, 1 ]
    e-n basis: [ Type: natural power, Order: 9 ]
    e-n cutoff:
      Type: polynomial
      Constants: [ C: 3 ]
      Parameters:
        Channel 1-n1:
          L: [ 4.00000000000000, fixed, limits: [ 1.000000000000000E-003, +Inf
               ] ]
    Rules: [ 1=2, Z ]
    Linear parameters:
      Channel 1-n1:
        c_2: [ 0.706892801603237, optimizable ]
        c_3: [ -8.606198202745007E-002, optimizable ]
        c_4: [ 1.16682436814285, optimizable ]
        c_5: [ -1.52879192331689, optimizable ]
        c_6: [ 1.12413329896750, optimizable ]
        c_7: [ -0.455336050840630, optimizable ]
        c_8: [ 9.534092315581444E-002, optimizable ]
        c_9: [ -7.981932893727436E-003, optimizable ]
  TERM 3:
    Rank: [ 2, 1 ]
    e-e basis: [ Type: natural power, Order: 4 ]
    e-n basis: [ Type: natural power, Order: 4 ]
    e-n cutoff:
      Type: polynomial
      Constants: [ C: 3 ]
      Parameters:
        Channel 1-n1:
          L: [ 4.00000000000000, fixed, limits: [ 1.000000000000000E-003, +Inf
               ] ]
    Rules: [ 1=2, Z ]
    Linear parameters:
      Channel 1-2-n1:
        c_1,2,2: [ -3.441725872990768E-002, optimizable ]
        c_1,3,2: [ 0.338653300085947, optimizable ]
        c_1,3,3: [ -0.548869071402884, optimizable ]
        c_1,4,2: [ 7.462499185288678E-002, optimizable ]
        c_1,4,3: [ 4.202655923673938E-002, optimizable ]
        c_1,4,4: [ -5.210191801547663E-002, optimizable ]
        c_2,3,1: [ 0.322445027462914, optimizable ]
        c_2,4,2: [ -6.622008293624532E-002, optimizable ]
        c_3,1,1: [ -0.116398293446583, optimizable ]
        c_3,2,1: [ -6.020999994028550E-002, optimizable ]
        c_3,2,2: [ 0.369148120585979, optimizable ]
        c_3,3,1: [ -0.140199914714662, optimizable ]
        c_3,3,2: [ -0.121830618580761, optimizable ]
        c_3,3,3: [ 0.138895790240611, optimizable ]
        c_3,4,2: [ 2.500967990195713E-002, optimizable ]
        c_3,4,3: [ -2.723886341062680E-002, optimizable ]
        c_3,4,4: [ 6.482721293601295E-003, optimizable ]
        c_4,1,1: [ 0.184034443482743, optimizable ]
        c_4,2,1: [ -0.111310136809062, optimizable ]
        c_4,2,2: [ 1.014221645838073E-002, optimizable ]
        c_4,3,1: [ 5.710016814131367E-002, optimizable ]
        c_4,3,2: [ 2.340548028989749E-002, optimizable ]
        c_4,3,3: [ -4.407803403663082E-002, optimizable ]
        c_4,4,2: [ -5.350697204128625E-003, optimizable ]
        c_4,4,3: [ 6.371420043104094E-003, optimizable ]
        c_4,4,4: [ 3.278856168621078E-004, optimizable ]
