# Supplementary material for: Transcorrelated Theory with Pseudopotentials
Source: J Chem Theory Comput. 2025 May 13;21(10):5155–70. doi: 10.1021/acs.jctc.5c00343 (PMC12120921; doi:10.1021/acs.jctc.5c00343)
Supplement: Supplementary file 1 [file ct5c00343_si_001.zip › parameters_C_ccECP_AVQZ.casl]

JASTROW:
  TERM 1:
    Rank: [ 2, 0 ]
    e-e basis: [ Type: natural power, Order: 9 ]
    e-e cutoff:
      Type: polynomial
      Constants: [ C: 3 ]
      Parameters:
        Channel 1-2:
          L: [ 4.50000000000000, fixed, limits: [ 1.000000000000000E-003, +Inf
               ] ]
    Rules: [ 1=2 ]
    Linear parameters:
      Channel 1-2:
        c_2: [ 5.966036287941385E-002, optimizable ]
        c_3: [ -8.353341217781386E-002, optimizable ]
        c_4: [ 4.605089330268172E-002, optimizable ]
        c_5: [ -6.320158081291280E-002, optimizable ]
        c_6: [ 5.407959959601286E-002, optimizable ]
        c_7: [ -2.542656819747490E-002, optimizable ]
        c_8: [ 5.845844032520671E-003, optimizable ]
        c_9: [ -5.362144964704276E-004, optimizable ]
  TERM 2:
    Rank: [ 1, 1 ]
    e-n basis: [ Type: natural power, Order: 9 ]
    e-n cutoff:
      Type: polynomial
      Constants: [ C: 3 ]
      Parameters:
        Channel 1-n1:
          L: [ 4.00000000000000, fixed, limits: [ 1.000000000000000E-003, +Inf
               ] ]
    Rules: [ 1=2, Z ]
    Linear parameters:
      Channel 1-n1:
        c_2: [ 0.705836598689296, optimizable ]
        c_3: [ -5.836009535851779E-002, optimizable ]
        c_4: [ 1.05913646407803, optimizable ]
        c_5: [ -1.33933617977590, optimizable ]
        c_6: [ 0.955889528084733, optimizable ]
        c_7: [ -0.376263098282809, optimizable ]
        c_8: [ 7.686234928789910E-002, optimizable ]
        c_9: [ -6.319657461491084E-003, optimizable ]
  TERM 3:
    Rank: [ 2, 1 ]
    e-e basis: [ Type: natural power, Order: 4 ]
    e-n basis: [ Type: natural power, Order: 4 ]
    e-n cutoff:
      Type: polynomial
      Constants: [ C: 3 ]
      Parameters:
        Channel 1-n1:
          L: [ 4.00000000000000, fixed, limits: [ 1.000000000000000E-003, +Inf
               ] ]
    Rules: [ 1=2, Z ]
    Linear parameters:
      Channel 1-2-n1:
        c_1,2,2: [ -2.895288846457976E-002, optimizable ]
        c_1,3,2: [ 0.387304796061046, optimizable ]
        c_1,3,3: [ -0.434488927201067, optimizable ]
        c_1,4,2: [ -0.165162977679517, optimizable ]
        c_1,4,3: [ 0.102914208756573, optimizable ]
        c_1,4,4: [ -6.617200619531627E-002, optimizable ]
        c_2,3,1: [ 0.327835179114795, optimizable ]
        c_2,4,2: [ 0.168649213755666, optimizable ]
        c_3,1,1: [ -6.465069906504597E-002, optimizable ]
        c_3,2,1: [ -0.139449402759253, optimizable ]
        c_3,2,2: [ 0.405681440239310, optimizable ]
        c_3,3,1: [ -1.237390795362379E-002, optimizable ]
        c_3,3,2: [ -0.350919320854525, optimizable ]
        c_3,3,3: [ 0.493273831531853, optimizable ]
        c_3,4,2: [ -2.128673229474210E-002, optimizable ]
        c_3,4,3: [ -7.012770336932095E-002, optimizable ]
        c_3,4,4: [ 1.604342620346574E-002, optimizable ]
        c_4,1,1: [ 0.140657729332173, optimizable ]
        c_4,2,1: [ -5.960580534024373E-002, optimizable ]
        c_4,2,2: [ -5.539029703021862E-003, optimizable ]
        c_4,3,1: [ 9.273293362893320E-003, optimizable ]
        c_4,3,2: [ 6.604715626277141E-002, optimizable ]
        c_4,3,3: [ -9.916144158696774E-002, optimizable ]
        c_4,4,2: [ -4.017918940518397E-003, optimizable ]
        c_4,4,3: [ 1.480553861188638E-002, optimizable ]
        c_4,4,4: [ -1.602215409698822E-003, optimizable ]
