# Supplementary material for: Transcorrelated Theory with Pseudopotentials
Source: J Chem Theory Comput. 2025 May 13;21(10):5155–70. doi: 10.1021/acs.jctc.5c00343 (PMC12120921; doi:10.1021/acs.jctc.5c00343)
Supplement: Supplementary file 1 [file ct5c00343_si_001.zip › parameters_C_ccECP_AVTZ.casl]

JASTROW:
  TERM 1:
    Rank: [ 2, 0 ]
    e-e basis: [ Type: natural power, Order: 9 ]
    e-e cutoff:
      Type: polynomial
      Constants: [ C: 3 ]
      Parameters:
        Channel 1-2:
          L: [ 4.50000000000000, fixed, limits: [ 1.000000000000000E-003, +Inf
               ] ]
    Rules: [ 1=2 ]
    Linear parameters:
      Channel 1-2:
        c_2: [ 5.692487487719577E-002, optimizable ]
        c_3: [ -8.539355158425740E-002, optimizable ]
        c_4: [ 4.223797543570964E-002, optimizable ]
        c_5: [ -4.829438312220335E-002, optimizable ]
        c_6: [ 4.111343798466566E-002, optimizable ]
        c_7: [ -2.048937764618399E-002, optimizable ]
        c_8: [ 4.992650972152828E-003, optimizable ]
        c_9: [ -4.839774593582129E-004, optimizable ]
  TERM 2:
    Rank: [ 1, 1 ]
    e-n basis: [ Type: natural power, Order: 9 ]
    e-n cutoff:
      Type: polynomial
      Constants: [ C: 3 ]
      Parameters:
        Channel 1-n1:
          L: [ 4.00000000000000, fixed, limits: [ 1.000000000000000E-003, +Inf
               ] ]
    Rules: [ 1=2, Z ]
    Linear parameters:
      Channel 1-n1:
        c_2: [ 0.694652394664038, optimizable ]
        c_3: [ -6.996809240321641E-002, optimizable ]
        c_4: [ 1.08641266573990, optimizable ]
        c_5: [ -1.40988993698645, optimizable ]
        c_6: [ 1.03241345047915, optimizable ]
        c_7: [ -0.418501056293143, optimizable ]
        c_8: [ 8.801680273820142E-002, optimizable ]
        c_9: [ -7.467985066663017E-003, optimizable ]
  TERM 3:
    Rank: [ 2, 1 ]
    e-e basis: [ Type: natural power, Order: 4 ]
    e-n basis: [ Type: natural power, Order: 4 ]
    e-n cutoff:
      Type: polynomial
      Constants: [ C: 3 ]
      Parameters:
        Channel 1-n1:
          L: [ 4.00000000000000, fixed, limits: [ 1.000000000000000E-003, +Inf
               ] ]
    Rules: [ 1=2, Z ]
    Linear parameters:
      Channel 1-2-n1:
        c_1,2,2: [ -3.163337651113808E-002, optimizable ]
        c_1,3,2: [ 0.158459071868124, optimizable ]
        c_1,3,3: [ -4.750215518249624E-002, optimizable ]
        c_1,4,2: [ -4.922747076972018E-002, optimizable ]
        c_1,4,3: [ -2.192881083387086E-002, optimizable ]
        c_1,4,4: [ -2.818849315825580E-002, optimizable ]
        c_2,3,1: [ 0.209148419660356, optimizable ]
        c_2,4,2: [ 0.139543487558858, optimizable ]
        c_3,1,1: [ -7.517931014231931E-002, optimizable ]
        c_3,2,1: [ -4.268444725745631E-002, optimizable ]
        c_3,2,2: [ 0.139183368357299, optimizable ]
        c_3,3,1: [ -0.114722340591319, optimizable ]
        c_3,3,2: [ -8.830937912909975E-002, optimizable ]
        c_3,3,3: [ 0.262014918903613, optimizable ]
        c_3,4,2: [ -6.581818569058952E-002, optimizable ]
        c_3,4,3: [ -1.246993985399467E-002, optimizable ]
        c_3,4,4: [ -3.169033820663785E-004, optimizable ]
        c_4,1,1: [ 4.253740699262366E-002, optimizable ]
        c_4,2,1: [ 5.282601604727238E-002, optimizable ]
        c_4,2,2: [ -0.144159511706963, optimizable ]
        c_4,3,1: [ -9.265591911116552E-003, optimizable ]
        c_4,3,2: [ 8.456247287575441E-002, optimizable ]
        c_4,3,3: [ -8.068127031923140E-002, optimizable ]
        c_4,4,2: [ -1.347964076266690E-003, optimizable ]
        c_4,4,3: [ 5.659300426518280E-003, optimizable ]
        c_4,4,4: [ 1.708411878739547E-003, optimizable ]
