# Supplementary material for: Transcorrelated Theory with Pseudopotentials
Source: J Chem Theory Comput. 2025 May 13;21(10):5155–70. doi: 10.1021/acs.jctc.5c00343 (PMC12120921; doi:10.1021/acs.jctc.5c00343)
Supplement: Supplementary file 1 [file ct5c00343_si_001.zip › parameters_C_eCEPP_AVDZ.casl]

JASTROW:
  TERM 1:
    Rank: [ 2, 0 ]
    e-e basis: [ Type: natural power, Order: 9 ]
    e-e cutoff:
      Type: polynomial
      Constants: [ C: 3 ]
      Parameters:
        Channel 1-2:
          L: [ 4.50000000000000, fixed, limits: [ 1.000000000000000E-003, +Inf
               ] ]
    Rules: [ 1=2 ]
    Linear parameters:
      Channel 1-2:
        c_2: [ 5.793572417770022E-002, optimizable ]
        c_3: [ -7.921630208267950E-002, optimizable ]
        c_4: [ 3.631269690211210E-002, optimizable ]
        c_5: [ -5.196420348418151E-002, optimizable ]
        c_6: [ 4.686933760324888E-002, optimizable ]
        c_7: [ -2.291493326399642E-002, optimizable ]
        c_8: [ 5.436819742897071E-003, optimizable ]
        c_9: [ -5.132411827780813E-004, optimizable ]
  TERM 2:
    Rank: [ 1, 1 ]
    e-n basis: [ Type: natural power, Order: 9 ]
    e-n cutoff:
      Type: polynomial
      Constants: [ C: 3 ]
      Parameters:
        Channel 1-n1:
          L: [ 4.00000000000000, fixed, limits: [ 1.000000000000000E-003, +Inf
               ] ]
    Rules: [ 1=2, Z ]
    Linear parameters:
      Channel 1-n1:
        c_2: [ 0.708994674736380, optimizable ]
        c_3: [ 9.927241077809687E-002, optimizable ]
        c_4: [ 0.409667376469827, optimizable ]
        c_5: [ -0.308701620974547, optimizable ]
        c_6: [ 0.121485548293466, optimizable ]
        c_7: [ -1.371236110679182E-002, optimizable ]
        c_8: [ -3.899201590347500E-003, optimizable ]
        c_9: [ 9.264660764205666E-004, optimizable ]
  TERM 3:
    Rank: [ 2, 1 ]
    e-e basis: [ Type: natural power, Order: 4 ]
    e-n basis: [ Type: natural power, Order: 4 ]
    e-n cutoff:
      Type: polynomial
      Constants: [ C: 3 ]
      Parameters:
        Channel 1-n1:
          L: [ 4.00000000000000, fixed, limits: [ 1.000000000000000E-003, +Inf
               ] ]
    Rules: [ 1=2, Z ]
    Linear parameters:
      Channel 1-2-n1:
        c_1,2,2: [ -4.087774869702008E-002, optimizable ]
        c_1,3,2: [ 0.251732675317895, optimizable ]
        c_1,3,3: [ -0.187659670840349, optimizable ]
        c_1,4,2: [ -0.207116614978679, optimizable ]
        c_1,4,3: [ 0.114570237245021, optimizable ]
        c_1,4,4: [ -8.685811033403404E-002, optimizable ]
        c_2,3,1: [ 0.234748134629407, optimizable ]
        c_2,4,2: [ 0.236439461944492, optimizable ]
        c_3,1,1: [ -5.542416270542443E-002, optimizable ]
        c_3,2,1: [ -0.104122524261794, optimizable ]
        c_3,2,2: [ 0.344112044660944, optimizable ]
        c_3,3,1: [ -6.579241040494385E-002, optimizable ]
        c_3,3,2: [ -0.253771249885541, optimizable ]
        c_3,3,3: [ 0.450581648053669, optimizable ]
        c_3,4,2: [ -8.446517770968030E-002, optimizable ]
        c_3,4,3: [ -4.291486511819290E-002, optimizable ]
        c_3,4,4: [ 1.258391520200388E-002, optimizable ]
        c_4,1,1: [ 9.963344776105207E-002, optimizable ]
        c_4,2,1: [ -2.200419506511048E-003, optimizable ]
        c_4,2,2: [ -0.134314068776916, optimizable ]
        c_4,3,1: [ -7.131043954830750E-003, optimizable ]
        c_4,3,2: [ 0.125212508655619, optimizable ]
        c_4,3,3: [ -0.134111172104831, optimizable ]
        c_4,4,2: [ -4.251884486786283E-003, optimizable ]
        c_4,4,3: [ 1.585305696499662E-002, optimizable ]
        c_4,4,4: [ -1.463850145376371E-003, optimizable ]
