# Supplementary material for: Transcorrelated Theory with Pseudopotentials
Source: J Chem Theory Comput. 2025 May 13;21(10):5155–70. doi: 10.1021/acs.jctc.5c00343 (PMC12120921; doi:10.1021/acs.jctc.5c00343)
Supplement: Supplementary file 1 [file ct5c00343_si_001.zip › parameters_C_eCEPP_AVQZ.casl]

JASTROW:
  TERM 1:
    Rank: [ 2, 0 ]
    e-e basis: [ Type: natural power, Order: 9 ]
    e-e cutoff:
      Type: polynomial
      Constants: [ C: 3 ]
      Parameters:
        Channel 1-2:
          L: [ 4.50000000000000, fixed, limits: [ 1.000000000000000E-003, +Inf
               ] ]
    Rules: [ 1=2 ]
    Linear parameters:
      Channel 1-2:
        c_2: [ 6.319945306516511E-002, optimizable ]
        c_3: [ -8.511461309133846E-002, optimizable ]
        c_4: [ 4.401400585741596E-002, optimizable ]
        c_5: [ -5.575795776211420E-002, optimizable ]
        c_6: [ 4.616115179061676E-002, optimizable ]
        c_7: [ -2.171331084350613E-002, optimizable ]
        c_8: [ 5.092107029097306E-003, optimizable ]
        c_9: [ -4.859273816241798E-004, optimizable ]
  TERM 2:
    Rank: [ 1, 1 ]
    e-n basis: [ Type: natural power, Order: 9 ]
    e-n cutoff:
      Type: polynomial
      Constants: [ C: 3 ]
      Parameters:
        Channel 1-n1:
          L: [ 4.00000000000000, fixed, limits: [ 1.000000000000000E-003, +Inf
               ] ]
    Rules: [ 1=2, Z ]
    Linear parameters:
      Channel 1-n1:
        c_2: [ 0.720837551802770, optimizable ]
        c_3: [ 3.861411258610543E-002, optimizable ]
        c_4: [ 0.494431850112181, optimizable ]
        c_5: [ -0.378693163542347, optimizable ]
        c_6: [ 0.169107397239261, optimizable ]
        c_7: [ -3.198560208325146E-002, optimizable ]
        c_8: [ -7.371010656938899E-004, optimizable ]
        c_9: [ 7.658987426952769E-004, optimizable ]
  TERM 3:
    Rank: [ 2, 1 ]
    e-e basis: [ Type: natural power, Order: 4 ]
    e-n basis: [ Type: natural power, Order: 4 ]
    e-n cutoff:
      Type: polynomial
      Constants: [ C: 3 ]
      Parameters:
        Channel 1-n1:
          L: [ 4.00000000000000, fixed, limits: [ 1.000000000000000E-003, +Inf
               ] ]
    Rules: [ 1=2, Z ]
    Linear parameters:
      Channel 1-2-n1:
        c_1,2,2: [ -5.007435471606055E-002, optimizable ]
        c_1,3,2: [ 0.355332188112764, optimizable ]
        c_1,3,3: [ -0.326439089779946, optimizable ]
        c_1,4,2: [ -0.248414679197739, optimizable ]
        c_1,4,3: [ 0.174077201315428, optimizable ]
        c_1,4,4: [ -0.118373050434662, optimizable ]
        c_2,3,1: [ 0.249177437877657, optimizable ]
        c_2,4,2: [ 0.186785217796693, optimizable ]
        c_3,1,1: [ 1.599619317047941E-002, optimizable ]
        c_3,2,1: [ -0.134944775589210, optimizable ]
        c_3,2,2: [ 0.285223080838675, optimizable ]
        c_3,3,1: [ -0.100621284237833, optimizable ]
        c_3,3,2: [ -9.021153820726127E-002, optimizable ]
        c_3,3,3: [ 0.235647149624474, optimizable ]
        c_3,4,2: [ -8.827764506991277E-002, optimizable ]
        c_3,4,3: [ -6.606905266474206E-003, optimizable ]
        c_3,4,4: [ 5.055144759931418E-003, optimizable ]
        c_4,1,1: [ 3.387413358803137E-002, optimizable ]
        c_4,2,1: [ 6.604450122534603E-002, optimizable ]
        c_4,2,2: [ -0.190144100002708, optimizable ]
        c_4,3,1: [ -2.171063464303065E-002, optimizable ]
        c_4,3,2: [ 0.106731903714477, optimizable ]
        c_4,3,3: [ -8.379260807756737E-002, optimizable ]
        c_4,4,2: [ -9.769798690964966E-004, optimizable ]
        c_4,4,3: [ 3.866132923613342E-003, optimizable ]
        c_4,4,4: [ 1.698884791334313E-003, optimizable ]
