# Supplementary material for: Transcorrelated Theory with Pseudopotentials
Source: J Chem Theory Comput. 2025 May 13;21(10):5155–70. doi: 10.1021/acs.jctc.5c00343 (PMC12120921; doi:10.1021/acs.jctc.5c00343)
Supplement: Supplementary file 1 [file ct5c00343_si_001.zip › parameters_C_eCEPP_AVTZ.casl]

JASTROW:
  TERM 1:
    Rank: [ 2, 0 ]
    e-e basis: [ Type: natural power, Order: 9 ]
    e-e cutoff:
      Type: polynomial
      Constants: [ C: 3 ]
      Parameters:
        Channel 1-2:
          L: [ 4.50000000000000, fixed, limits: [ 1.000000000000000E-003, +Inf
               ] ]
    Rules: [ 1=2 ]
    Linear parameters:
      Channel 1-2:
        c_2: [ 6.449284093901402E-002, optimizable ]
        c_3: [ -8.311585886955446E-002, optimizable ]
        c_4: [ 5.365181697339456E-002, optimizable ]
        c_5: [ -7.514067060911606E-002, optimizable ]
        c_6: [ 6.150037287562055E-002, optimizable ]
        c_7: [ -2.751715270454601E-002, optimizable ]
        c_8: [ 6.111996556006703E-003, optimizable ]
        c_9: [ -5.490289017606731E-004, optimizable ]
  TERM 2:
    Rank: [ 1, 1 ]
    e-n basis: [ Type: natural power, Order: 9 ]
    e-n cutoff:
      Type: polynomial
      Constants: [ C: 3 ]
      Parameters:
        Channel 1-n1:
          L: [ 4.00000000000000, fixed, limits: [ 1.000000000000000E-003, +Inf
               ] ]
    Rules: [ 1=2, Z ]
    Linear parameters:
      Channel 1-n1:
        c_2: [ 0.685217976175040, optimizable ]
        c_3: [ 7.321556599864135E-002, optimizable ]
        c_4: [ 0.499695608381484, optimizable ]
        c_5: [ -0.434211165239528, optimizable ]
        c_6: [ 0.218880859926533, optimizable ]
        c_7: [ -5.674267942773469E-002, optimizable ]
        c_8: [ 5.596223267533658E-003, optimizable ]
        c_9: [ 8.676550926313574E-005, optimizable ]
  TERM 3:
    Rank: [ 2, 1 ]
    e-e basis: [ Type: natural power, Order: 4 ]
    e-n basis: [ Type: natural power, Order: 4 ]
    e-n cutoff:
      Type: polynomial
      Constants: [ C: 3 ]
      Parameters:
        Channel 1-n1:
          L: [ 4.00000000000000, fixed, limits: [ 1.000000000000000E-003, +Inf
               ] ]
    Rules: [ 1=2, Z ]
    Linear parameters:
      Channel 1-2-n1:
        c_1,2,2: [ -4.010192852538172E-002, optimizable ]
        c_1,3,2: [ 0.170822792930013, optimizable ]
        c_1,3,3: [ -5.497854854003625E-002, optimizable ]
        c_1,4,2: [ -0.146051930545368, optimizable ]
        c_1,4,3: [ 5.650868717451159E-002, optimizable ]
        c_1,4,4: [ -7.404165130040009E-002, optimizable ]
        c_2,3,1: [ 0.190752348602386, optimizable ]
        c_2,4,2: [ 0.212078557165563, optimizable ]
        c_3,1,1: [ -3.718755304832207E-002, optimizable ]
        c_3,2,1: [ -6.977003588897852E-002, optimizable ]
        c_3,2,2: [ 0.274161517182263, optimizable ]
        c_3,3,1: [ -4.710098888654674E-002, optimizable ]
        c_3,3,2: [ -0.281260667306346, optimizable ]
        c_3,3,3: [ 0.469976101162373, optimizable ]
        c_3,4,2: [ -5.034526430713441E-002, optimizable ]
        c_3,4,3: [ -5.250224248961962E-002, optimizable ]
        c_3,4,4: [ 1.369744914084369E-002, optimizable ]
        c_4,1,1: [ 7.134619220822876E-002, optimizable ]
        c_4,2,1: [ -1.224824077101183E-002, optimizable ]
        c_4,2,2: [ -4.891203841935384E-002, optimizable ]
        c_4,3,1: [ 3.306892475767341E-005, optimizable ]
        c_4,3,2: [ 8.118753397603494E-002, optimizable ]
        c_4,3,3: [ -0.107085632058124, optimizable ]
        c_4,4,2: [ -2.753699302302807E-003, optimizable ]
        c_4,4,3: [ 1.270685801823922E-002, optimizable ]
        c_4,4,4: [ -7.439187001018013E-004, optimizable ]
