# Supplementary material for: Transcorrelated Theory with Pseudopotentials
Source: J Chem Theory Comput. 2025 May 13;21(10):5155–70. doi: 10.1021/acs.jctc.5c00343 (PMC12120921; doi:10.1021/acs.jctc.5c00343)
Supplement: Supplementary file 1 [file ct5c00343_si_001.zip › parameters_CF_ccECP_AVDZ.casl]

JASTROW:
  TERM 1:
    Rank: [ 2, 0 ]
    e-e basis: [ Type: natural power, Order: 9 ]
    e-e cutoff:
      Type: polynomial
      Constants: [ C: 3 ]
      Parameters:
        Channel 1-2:
          L: [ 4.50000000000000, fixed, limits: [ 1.000000000000000E-003, +Inf
               ] ]
    Rules: [ 1=2 ]
    Linear parameters:
      Channel 1-2:
        c_2: [ 0.131280726235238, optimizable ]
        c_3: [ -0.196902259015534, optimizable ]
        c_4: [ 0.264412218630563, optimizable ]
        c_5: [ -0.254877535518190, optimizable ]
        c_6: [ 0.154163129822412, optimizable ]
        c_7: [ -5.464261105786933E-002, optimizable ]
        c_8: [ 1.020053286172716E-002, optimizable ]
        c_9: [ -7.803435300189287E-004, optimizable ]
  TERM 2:
    Rank: [ 1, 1 ]
    e-n basis: [ Type: natural power, Order: 9 ]
    e-n cutoff:
      Type: polynomial
      Constants: [ C: 3 ]
      Parameters:
        Channel 1-n1:
          L: [ 4.00000000000000, fixed, limits: [ 1.000000000000000E-003, +Inf
               ] ]
        Channel 1-n2:
          L: [ 4.00000000000000, fixed, limits: [ 1.000000000000000E-003, +Inf
               ] ]
    Rules: [ 1=2, Z ]
    Linear parameters:
      Channel 1-n1:
        c_2: [ 0.336173623386653, optimizable ]
        c_3: [ -0.116877971886255, optimizable ]
        c_4: [ 0.576216022433626, optimizable ]
        c_5: [ -0.718774721336712, optimizable ]
        c_6: [ 0.369764436644477, optimizable ]
        c_7: [ -8.662346696552668E-002, optimizable ]
        c_8: [ 7.437454507116021E-003, optimizable ]
        c_9: [ 1.662635340384642E-004, optimizable ]
      Channel 1-n2:
        c_2: [ 1.53414777736201, optimizable ]
        c_3: [ 0.561424947715997, optimizable ]
        c_4: [ -0.164578731669922, optimizable ]
        c_5: [ -0.659275534561336, optimizable ]
        c_6: [ 0.698843878984317, optimizable ]
        c_7: [ -0.306207727543536, optimizable ]
        c_8: [ 6.558135608668059E-002, optimizable ]
        c_9: [ -5.224016215853325E-003, optimizable ]
  TERM 3:
    Rank: [ 2, 1 ]
    e-e basis: [ Type: natural power, Order: 4 ]
    e-n basis: [ Type: natural power, Order: 4 ]
    e-n cutoff:
      Type: polynomial
      Constants: [ C: 3 ]
      Parameters:
        Channel 1-n1:
          L: [ 4.00000000000000, fixed, limits: [ 1.000000000000000E-003, +Inf
               ] ]
        Channel 1-n2:
          L: [ 4.00000000000000, fixed, limits: [ 1.000000000000000E-003, +Inf
               ] ]
    Rules: [ 1=2, Z ]
    Linear parameters:
      Channel 1-2-n1:
        c_1,2,2: [ 3.781245657912556E-002, optimizable ]
        c_1,3,2: [ 0.458172033026014, optimizable ]
        c_1,3,3: [ -0.479527663145627, optimizable ]
        c_1,4,2: [ -0.277375610891400, optimizable ]
        c_1,4,3: [ 0.152283710682217, optimizable ]
        c_1,4,4: [ -3.249000869378133E-002, optimizable ]
        c_2,3,1: [ 0.314436251676500, optimizable ]
        c_2,4,2: [ 0.189566191348880, optimizable ]
        c_3,1,1: [ 0.130855613692944, optimizable ]
        c_3,2,1: [ -8.214310628293141E-002, optimizable ]
        c_3,2,2: [ 1.393335556988904E-002, optimizable ]
        c_3,3,1: [ -0.150526492897279, optimizable ]
        c_3,3,2: [ -6.185483492972611E-003, optimizable ]
        c_3,3,3: [ 0.238473370459198, optimizable ]
        c_3,4,2: [ -0.105803049796849, optimizable ]
        c_3,4,3: [ -2.431857785043545E-002, optimizable ]
        c_3,4,4: [ 8.987663031316500E-003, optimizable ]
        c_4,1,1: [ -0.179554036627756, optimizable ]
        c_4,2,1: [ 0.256805892197852, optimizable ]
        c_4,2,2: [ -0.313940561589365, optimizable ]
        c_4,3,1: [ -8.603835338846891E-002, optimizable ]
        c_4,3,2: [ 0.136612437706142, optimizable ]
        c_4,3,3: [ -0.105934330111369, optimizable ]
        c_4,4,2: [ -2.929084313098933E-003, optimizable ]
        c_4,4,3: [ 1.542156707657001E-002, optimizable ]
        c_4,4,4: [ -3.721178603929847E-003, optimizable ]
      Channel 1-2-n2:
        c_1,2,2: [ -2.402700746673471E-002, optimizable ]
        c_1,3,2: [ -2.950218967795082E-002, optimizable ]
        c_1,3,3: [ -0.471348292420780, optimizable ]
        c_1,4,2: [ 8.157295458425305E-002, optimizable ]
        c_1,4,3: [ 0.100935809330663, optimizable ]
        c_1,4,4: [ -6.112697207936132E-002, optimizable ]
        c_2,3,1: [ 7.851368844505260E-002, optimizable ]
        c_2,4,2: [ -2.896180237106180E-002, optimizable ]
        c_3,1,1: [ -0.359392014836495, optimizable ]
        c_3,2,1: [ -0.169554595359692, optimizable ]
        c_3,2,2: [ 0.532420648909166, optimizable ]
        c_3,3,1: [ 0.217502588131125, optimizable ]
        c_3,3,2: [ -0.564444077024267, optimizable ]
        c_3,3,3: [ 0.373738964764268, optimizable ]
        c_3,4,2: [ 7.510023186385868E-002, optimizable ]
        c_3,4,3: [ -7.178274009430720E-002, optimizable ]
        c_3,4,4: [ 2.185863212121768E-002, optimizable ]
        c_4,1,1: [ 0.453424542112316, optimizable ]
        c_4,2,1: [ -0.365514811701964, optimizable ]
        c_4,2,2: [ 0.307638757315952, optimizable ]
        c_4,3,1: [ 8.737439232668083E-002, optimizable ]
        c_4,3,2: [ 7.274998333180806E-003, optimizable ]
        c_4,3,3: [ -7.905741550880112E-002, optimizable ]
        c_4,4,2: [ -9.616797260156766E-003, optimizable ]
        c_4,4,3: [ 1.894498923750099E-002, optimizable ]
        c_4,4,4: [ -5.124649877851696E-003, optimizable ]
