# Supplementary material for: Transcorrelated Theory with Pseudopotentials
Source: J Chem Theory Comput. 2025 May 13;21(10):5155–70. doi: 10.1021/acs.jctc.5c00343 (PMC12120921; doi:10.1021/acs.jctc.5c00343)
Supplement: Supplementary file 1 [file ct5c00343_si_001.zip › parameters_CF_ccECP_AVQZ.casl]

JASTROW:
  TERM 1:
    Rank: [ 2, 0 ]
    e-e basis: [ Type: natural power, Order: 9 ]
    e-e cutoff:
      Type: polynomial
      Constants: [ C: 3 ]
      Parameters:
        Channel 1-2:
          L: [ 4.50000000000000, fixed, limits: [ 1.000000000000000E-003, +Inf
               ] ]
    Rules: [ 1=2 ]
    Linear parameters:
      Channel 1-2:
        c_2: [ 0.146062409713508, optimizable ]
        c_3: [ -0.198899210813430, optimizable ]
        c_4: [ 0.259690295812099, optimizable ]
        c_5: [ -0.249956847530021, optimizable ]
        c_6: [ 0.149919446193615, optimizable ]
        c_7: [ -5.278346259285634E-002, optimizable ]
        c_8: [ 9.788243639694768E-003, optimizable ]
        c_9: [ -7.467021199226227E-004, optimizable ]
  TERM 2:
    Rank: [ 1, 1 ]
    e-n basis: [ Type: natural power, Order: 9 ]
    e-n cutoff:
      Type: polynomial
      Constants: [ C: 3 ]
      Parameters:
        Channel 1-n1:
          L: [ 4.00000000000000, fixed, limits: [ 1.000000000000000E-003, +Inf
               ] ]
        Channel 1-n2:
          L: [ 4.00000000000000, fixed, limits: [ 1.000000000000000E-003, +Inf
               ] ]
    Rules: [ 1=2, Z ]
    Linear parameters:
      Channel 1-n1:
        c_2: [ 0.315316481332910, optimizable ]
        c_3: [ -9.628218939979415E-002, optimizable ]
        c_4: [ 0.480491720326874, optimizable ]
        c_5: [ -0.596952766152229, optimizable ]
        c_6: [ 0.346119598750984, optimizable ]
        c_7: [ -0.103513924552088, optimizable ]
        c_8: [ 1.642614512178999E-002, optimizable ]
        c_9: [ -1.061144317521781E-003, optimizable ]
      Channel 1-n2:
        c_2: [ 1.46437689575839, optimizable ]
        c_3: [ 0.424550317111933, optimizable ]
        c_4: [ -6.112865868207523E-002, optimizable ]
        c_5: [ -0.699377231543026, optimizable ]
        c_6: [ 0.641314975083403, optimizable ]
        c_7: [ -0.239135911957791, optimizable ]
        c_8: [ 4.192065135553266E-002, optimizable ]
        c_9: [ -2.397148283042759E-003, optimizable ]
  TERM 3:
    Rank: [ 2, 1 ]
    e-e basis: [ Type: natural power, Order: 4 ]
    e-n basis: [ Type: natural power, Order: 4 ]
    e-n cutoff:
      Type: polynomial
      Constants: [ C: 3 ]
      Parameters:
        Channel 1-n1:
          L: [ 4.00000000000000, fixed, limits: [ 1.000000000000000E-003, +Inf
               ] ]
        Channel 1-n2:
          L: [ 4.00000000000000, fixed, limits: [ 1.000000000000000E-003, +Inf
               ] ]
    Rules: [ 1=2, Z ]
    Linear parameters:
      Channel 1-2-n1:
        c_1,2,2: [ 2.817829095899888E-002, optimizable ]
        c_1,3,2: [ 0.497047584957941, optimizable ]
        c_1,3,3: [ -0.720503141693530, optimizable ]
        c_1,4,2: [ -0.192419725725581, optimizable ]
        c_1,4,3: [ 0.175316069031535, optimizable ]
        c_1,4,4: [ -3.980090803272315E-002, optimizable ]
        c_2,3,1: [ 0.285306210530395, optimizable ]
        c_2,4,2: [ 4.691554134757391E-002, optimizable ]
        c_3,1,1: [ 0.130713052605823, optimizable ]
        c_3,2,1: [ -0.153137524146310, optimizable ]
        c_3,2,2: [ 3.983041363724425E-002, optimizable ]
        c_3,3,1: [ 9.551703076174881E-003, optimizable ]
        c_3,3,2: [ -3.918259844950290E-002, optimizable ]
        c_3,3,3: [ 6.664042519256984E-002, optimizable ]
        c_3,4,2: [ -2.830254218527131E-002, optimizable ]
        c_3,4,3: [ -6.107522179029521E-003, optimizable ]
        c_3,4,4: [ 1.020087257457213E-003, optimizable ]
        c_4,1,1: [ -9.308127553557463E-002, optimizable ]
        c_4,2,1: [ 0.129718145831942, optimizable ]
        c_4,2,2: [ -8.246345265711638E-002, optimizable ]
        c_4,3,1: [ -6.213255824498225E-002, optimizable ]
        c_4,3,2: [ 3.617139958749003E-002, optimizable ]
        c_4,3,3: [ -2.354919592752141E-002, optimizable ]
        c_4,4,2: [ 5.126847070924855E-004, optimizable ]
        c_4,4,3: [ 2.576458616029099E-003, optimizable ]
        c_4,4,4: [ -4.299335159310037E-004, optimizable ]
      Channel 1-2-n2:
        c_1,2,2: [ -2.968647668762656E-002, optimizable ]
        c_1,3,2: [ -9.102148945172849E-002, optimizable ]
        c_1,3,3: [ -0.406500524389915, optimizable ]
        c_1,4,2: [ 0.204279373537049, optimizable ]
        c_1,4,3: [ 4.547805699201430E-003, optimizable ]
        c_1,4,4: [ -2.242475449938758E-002, optimizable ]
        c_2,3,1: [ 5.233399185295899E-002, optimizable ]
        c_2,4,2: [ -0.119614774862234, optimizable ]
        c_3,1,1: [ -0.374541274905841, optimizable ]
        c_3,2,1: [ -0.144270788019387, optimizable ]
        c_3,2,2: [ 0.496818794021504, optimizable ]
        c_3,3,1: [ 0.249026900201685, optimizable ]
        c_3,3,2: [ -0.542555339142199, optimizable ]
        c_3,3,3: [ 0.271427767272489, optimizable ]
        c_3,4,2: [ 0.111125559799337, optimizable ]
        c_3,4,3: [ -5.049930508570251E-002, optimizable ]
        c_3,4,4: [ 1.046674677954656E-002, optimizable ]
        c_4,1,1: [ 0.482710101172918, optimizable ]
        c_4,2,1: [ -0.421834746352835, optimizable ]
        c_4,2,2: [ 0.395323550684415, optimizable ]
        c_4,3,1: [ 0.108395095484677, optimizable ]
        c_4,3,2: [ -3.578724996950435E-002, optimizable ]
        c_4,3,3: [ -4.535055662990636E-002, optimizable ]
        c_4,4,2: [ -8.777585598556577E-003, optimizable ]
        c_4,4,3: [ 1.203430698667905E-002, optimizable ]
        c_4,4,4: [ -2.293926769812753E-003, optimizable ]
