# Supplementary material for: Transcorrelated Theory with Pseudopotentials
Source: J Chem Theory Comput. 2025 May 13;21(10):5155–70. doi: 10.1021/acs.jctc.5c00343 (PMC12120921; doi:10.1021/acs.jctc.5c00343)
Supplement: Supplementary file 1 [file ct5c00343_si_001.zip › parameters_CF_ccECP_AVTZ.casl]

JASTROW:
  TERM 1:
    Rank: [ 2, 0 ]
    e-e basis: [ Type: natural power, Order: 9 ]
    e-e cutoff:
      Type: polynomial
      Constants: [ C: 3 ]
      Parameters:
        Channel 1-2:
          L: [ 4.50000000000000, fixed, limits: [ 1.000000000000000E-003, +Inf
               ] ]
    Rules: [ 1=2 ]
    Linear parameters:
      Channel 1-2:
        c_2: [ 0.145096145901317, optimizable ]
        c_3: [ -0.192666247845947, optimizable ]
        c_4: [ 0.241348950581115, optimizable ]
        c_5: [ -0.224532972602974, optimizable ]
        c_6: [ 0.132902766420406, optimizable ]
        c_7: [ -4.683865488146453E-002, optimizable ]
        c_8: [ 8.758268327223142E-003, optimizable ]
        c_9: [ -6.756669384847346E-004, optimizable ]
  TERM 2:
    Rank: [ 1, 1 ]
    e-n basis: [ Type: natural power, Order: 9 ]
    e-n cutoff:
      Type: polynomial
      Constants: [ C: 3 ]
      Parameters:
        Channel 1-n1:
          L: [ 4.00000000000000, fixed, limits: [ 1.000000000000000E-003, +Inf
               ] ]
        Channel 1-n2:
          L: [ 4.00000000000000, fixed, limits: [ 1.000000000000000E-003, +Inf
               ] ]
    Rules: [ 1=2, Z ]
    Linear parameters:
      Channel 1-n1:
        c_2: [ 0.325468476917353, optimizable ]
        c_3: [ -0.160734723215173, optimizable ]
        c_4: [ 0.587774638200362, optimizable ]
        c_5: [ -0.799495126574912, optimizable ]
        c_6: [ 0.554779694606527, optimizable ]
        c_7: [ -0.211525694984030, optimizable ]
        c_8: [ 4.323580188035417E-002, optimizable ]
        c_9: [ -3.610592958637390E-003, optimizable ]
      Channel 1-n2:
        c_2: [ 1.45715379112041, optimizable ]
        c_3: [ 0.432195498881886, optimizable ]
        c_4: [ -0.116228734810208, optimizable ]
        c_5: [ -0.609576710086548, optimizable ]
        c_6: [ 0.579201753894017, optimizable ]
        c_7: [ -0.221104057690845, optimizable ]
        c_8: [ 3.948592472040888E-002, optimizable ]
        c_9: [ -2.303546723857284E-003, optimizable ]
  TERM 3:
    Rank: [ 2, 1 ]
    e-e basis: [ Type: natural power, Order: 4 ]
    e-n basis: [ Type: natural power, Order: 4 ]
    e-n cutoff:
      Type: polynomial
      Constants: [ C: 3 ]
      Parameters:
        Channel 1-n1:
          L: [ 4.00000000000000, fixed, limits: [ 1.000000000000000E-003, +Inf
               ] ]
        Channel 1-n2:
          L: [ 4.00000000000000, fixed, limits: [ 1.000000000000000E-003, +Inf
               ] ]
    Rules: [ 1=2, Z ]
    Linear parameters:
      Channel 1-2-n1:
        c_1,2,2: [ 2.681465314379742E-002, optimizable ]
        c_1,3,2: [ 0.376425254036362, optimizable ]
        c_1,3,3: [ -0.581608678692032, optimizable ]
        c_1,4,2: [ -2.704515865333840E-002, optimizable ]
        c_1,4,3: [ 5.270556522025081E-002, optimizable ]
        c_1,4,4: [ 4.657247158777113E-003, optimizable ]
        c_2,3,1: [ 0.217103431679250, optimizable ]
        c_2,4,2: [ -7.856747019743612E-002, optimizable ]
        c_3,1,1: [ 0.137411171547291, optimizable ]
        c_3,2,1: [ -0.116357168116025, optimizable ]
        c_3,2,2: [ -0.129699959352692, optimizable ]
        c_3,3,1: [ -3.435693946885868E-002, optimizable ]
        c_3,3,2: [ 0.127588155914500, optimizable ]
        c_3,3,3: [ -0.147019930219533, optimizable ]
        c_3,4,2: [ -1.124739921230498E-002, optimizable ]
        c_3,4,3: [ 2.824011854395584E-002, optimizable ]
        c_3,4,4: [ -1.053141729592058E-002, optimizable ]
        c_4,1,1: [ -0.112358080646546, optimizable ]
        c_4,2,1: [ 0.144944203405271, optimizable ]
        c_4,2,2: [ -7.250968746374697E-002, optimizable ]
        c_4,3,1: [ -5.396888711803136E-002, optimizable ]
        c_4,3,2: [ 6.623197175284971E-003, optimizable ]
        c_4,3,3: [ 1.021657819212916E-002, optimizable ]
        c_4,4,2: [ 1.378140541994123E-003, optimizable ]
        c_4,4,3: [ -3.120197170818260E-003, optimizable ]
        c_4,4,4: [ 1.275193969043910E-003, optimizable ]
      Channel 1-2-n2:
        c_1,2,2: [ -2.779033364123754E-002, optimizable ]
        c_1,3,2: [ -5.326820885834246E-002, optimizable ]
        c_1,3,3: [ -0.404243225215283, optimizable ]
        c_1,4,2: [ 6.402156164466709E-002, optimizable ]
        c_1,4,3: [ 9.094407481895746E-002, optimizable ]
        c_1,4,4: [ -6.164970271807708E-002, optimizable ]
        c_2,3,1: [ 5.391012582202565E-002, optimizable ]
        c_2,4,2: [ -1.171549450341557E-002, optimizable ]
        c_3,1,1: [ -0.357916517026756, optimizable ]
        c_3,2,1: [ -0.185502523931858, optimizable ]
        c_3,2,2: [ 0.582118967734737, optimizable ]
        c_3,3,1: [ 0.288644853422983, optimizable ]
        c_3,3,2: [ -0.662707490136382, optimizable ]
        c_3,3,3: [ 0.451719499671816, optimizable ]
        c_3,4,2: [ 0.103055743076213, optimizable ]
        c_3,4,3: [ -8.481617511575974E-002, optimizable ]
        c_3,4,4: [ 2.323187003951604E-002, optimizable ]
        c_4,1,1: [ 0.477297596899615, optimizable ]
        c_4,2,1: [ -0.413972319752271, optimizable ]
        c_4,2,2: [ 0.398175459753127, optimizable ]
        c_4,3,1: [ 9.892545047667771E-002, optimizable ]
        c_4,3,2: [ -2.473636828495329E-002, optimizable ]
        c_4,3,3: [ -6.885377660100622E-002, optimizable ]
        c_4,4,2: [ -9.040595141654775E-003, optimizable ]
        c_4,4,3: [ 1.838071632252483E-002, optimizable ]
        c_4,4,4: [ -4.871737734146809E-003, optimizable ]
