# Supplementary material for: Transcorrelated Theory with Pseudopotentials
Source: J Chem Theory Comput. 2025 May 13;21(10):5155–70. doi: 10.1021/acs.jctc.5c00343 (PMC12120921; doi:10.1021/acs.jctc.5c00343)
Supplement: Supplementary file 1 [file ct5c00343_si_001.zip › parameters_CF_eCEPP_AVDZ.casl]

JASTROW:
  TERM 1:
    Rank: [ 2, 0 ]
    e-e basis: [ Type: natural power, Order: 9 ]
    e-e cutoff:
      Type: polynomial
      Constants: [ C: 3 ]
      Parameters:
        Channel 1-2:
          L: [ 4.50000000000000, fixed, limits: [ 1.000000000000000E-003, +Inf
               ] ]
    Rules: [ 1=2 ]
    Linear parameters:
      Channel 1-2:
        c_2: [ 0.132119142186465, optimizable ]
        c_3: [ -0.210210906480944, optimizable ]
        c_4: [ 0.316903079873443, optimizable ]
        c_5: [ -0.333179459570799, optimizable ]
        c_6: [ 0.209958503439250, optimizable ]
        c_7: [ -7.513873761311028E-002, optimizable ]
        c_8: [ 1.396111690420071E-002, optimizable ]
        c_9: [ -1.053110772483286E-003, optimizable ]
  TERM 2:
    Rank: [ 1, 1 ]
    e-n basis: [ Type: natural power, Order: 9 ]
    e-n cutoff:
      Type: polynomial
      Constants: [ C: 3 ]
      Parameters:
        Channel 1-n1:
          L: [ 4.00000000000000, fixed, limits: [ 1.000000000000000E-003, +Inf
               ] ]
        Channel 1-n2:
          L: [ 4.00000000000000, fixed, limits: [ 1.000000000000000E-003, +Inf
               ] ]
    Rules: [ 1=2, Z ]
    Linear parameters:
      Channel 1-n1:
        c_2: [ 0.337817729541803, optimizable ]
        c_3: [ 0.102239237078969, optimizable ]
        c_4: [ -0.210909828242713, optimizable ]
        c_5: [ 0.375468349619003, optimizable ]
        c_6: [ -0.413828274212445, optimizable ]
        c_7: [ 0.218162677378602, optimizable ]
        c_8: [ -5.396056178598285E-002, optimizable ]
        c_9: [ 5.206546182882531E-003, optimizable ]
      Channel 1-n2:
        c_2: [ 1.56535501811098, optimizable ]
        c_3: [ 0.676140664172261, optimizable ]
        c_4: [ -0.513662760848503, optimizable ]
        c_5: [ -0.255890522846207, optimizable ]
        c_6: [ 0.495773016225446, optimizable ]
        c_7: [ -0.258791130606715, optimizable ]
        c_8: [ 6.136898667420694E-002, optimizable ]
        c_9: [ -5.190406196847793E-003, optimizable ]
  TERM 3:
    Rank: [ 2, 1 ]
    e-e basis: [ Type: natural power, Order: 4 ]
    e-n basis: [ Type: natural power, Order: 4 ]
    e-n cutoff:
      Type: polynomial
      Constants: [ C: 3 ]
      Parameters:
        Channel 1-n1:
          L: [ 4.00000000000000, fixed, limits: [ 1.000000000000000E-003, +Inf
               ] ]
        Channel 1-n2:
          L: [ 4.00000000000000, fixed, limits: [ 1.000000000000000E-003, +Inf
               ] ]
    Rules: [ 1=2, Z ]
    Linear parameters:
      Channel 1-2-n1:
        c_1,2,2: [ 3.477610828208495E-002, optimizable ]
        c_1,3,2: [ 0.400663609454286, optimizable ]
        c_1,3,3: [ -0.345455351325264, optimizable ]
        c_1,4,2: [ -0.222279557494479, optimizable ]
        c_1,4,3: [ 8.949559530916427E-002, optimizable ]
        c_1,4,4: [ -1.066698998059458E-002, optimizable ]
        c_2,3,1: [ 0.331893811009411, optimizable ]
        c_2,4,2: [ 0.168214089415760, optimizable ]
        c_3,1,1: [ 8.803413035028319E-002, optimizable ]
        c_3,2,1: [ -7.253092818956489E-003, optimizable ]
        c_3,2,2: [ 8.264222757557790E-002, optimizable ]
        c_3,3,1: [ -0.214199157149945, optimizable ]
        c_3,3,2: [ -5.431989782166758E-002, optimizable ]
        c_3,3,3: [ 0.280869466989874, optimizable ]
        c_3,4,2: [ -8.100586022920374E-002, optimizable ]
        c_3,4,3: [ -3.385504006556826E-002, optimizable ]
        c_3,4,4: [ 9.102567665512418E-003, optimizable ]
        c_4,1,1: [ -0.167291304293482, optimizable ]
        c_4,2,1: [ 0.220768896943566, optimizable ]
        c_4,2,2: [ -0.293970074669630, optimizable ]
        c_4,3,1: [ -5.587900098761672E-002, optimizable ]
        c_4,3,2: [ 0.130638361014776, optimizable ]
        c_4,3,3: [ -0.112523117401404, optimizable ]
        c_4,4,2: [ -5.530458183328420E-003, optimizable ]
        c_4,4,3: [ 1.804408700156614E-002, optimizable ]
        c_4,4,4: [ -4.136989459996791E-003, optimizable ]
      Channel 1-2-n2:
        c_1,2,2: [ -2.700180019830337E-002, optimizable ]
        c_1,3,2: [ -0.492243738014673, optimizable ]
        c_1,3,3: [ 0.413949483184362, optimizable ]
        c_1,4,2: [ 0.208393869531475, optimizable ]
        c_1,4,3: [ -0.164864410463907, optimizable ]
        c_1,4,4: [ 2.559999174397622E-002, optimizable ]
        c_2,3,1: [ -9.645917304081282E-002, optimizable ]
        c_2,4,2: [ 8.271518006415635E-002, optimizable ]
        c_3,1,1: [ -0.534265259498469, optimizable ]
        c_3,2,1: [ -6.862570974721978E-002, optimizable ]
        c_3,2,2: [ 0.700860999992798, optimizable ]
        c_3,3,1: [ 0.379113353856043, optimizable ]
        c_3,3,2: [ -0.992150339865292, optimizable ]
        c_3,3,3: [ 0.804649858285563, optimizable ]
        c_3,4,2: [ 0.125657961933609, optimizable ]
        c_3,4,3: [ -0.122425342858746, optimizable ]
        c_3,4,4: [ 2.356241734618587E-002, optimizable ]
        c_4,1,1: [ 0.618711982097104, optimizable ]
        c_4,2,1: [ -0.602058131483240, optimizable ]
        c_4,2,2: [ 0.585316742607788, optimizable ]
        c_4,3,1: [ 0.156334952272035, optimizable ]
        c_4,3,2: [ -2.621067290483333E-002, optimizable ]
        c_4,3,3: [ -0.131111825825329, optimizable ]
        c_4,4,2: [ -1.235316982323107E-002, optimizable ]
        c_4,4,3: [ 3.056967889083801E-002, optimizable ]
        c_4,4,4: [ -6.851770546764668E-003, optimizable ]
