# Supplementary material for: Transcorrelated Theory with Pseudopotentials
Source: J Chem Theory Comput. 2025 May 13;21(10):5155–70. doi: 10.1021/acs.jctc.5c00343 (PMC12120921; doi:10.1021/acs.jctc.5c00343)
Supplement: Supplementary file 1 [file ct5c00343_si_001.zip › parameters_CF_eCEPP_AVQZ.casl]

JASTROW:
  TERM 1:
    Rank: [ 2, 0 ]
    e-e basis: [ Type: natural power, Order: 9 ]
    e-e cutoff:
      Type: polynomial
      Constants: [ C: 3 ]
      Parameters:
        Channel 1-2:
          L: [ 4.50000000000000, fixed, limits: [ 1.000000000000000E-003, +Inf
               ] ]
    Rules: [ 1=2 ]
    Linear parameters:
      Channel 1-2:
        c_2: [ 0.146613080474493, optimizable ]
        c_3: [ -0.211154710259198, optimizable ]
        c_4: [ 0.308958394063079, optimizable ]
        c_5: [ -0.321633935874149, optimizable ]
        c_6: [ 0.200811714229036, optimizable ]
        c_7: [ -7.154064648237862E-002, optimizable ]
        c_8: [ 1.326006749299439E-002, optimizable ]
        c_9: [ -1.001995523767732E-003, optimizable ]
  TERM 2:
    Rank: [ 1, 1 ]
    e-n basis: [ Type: natural power, Order: 9 ]
    e-n cutoff:
      Type: polynomial
      Constants: [ C: 3 ]
      Parameters:
        Channel 1-n1:
          L: [ 4.00000000000000, fixed, limits: [ 1.000000000000000E-003, +Inf
               ] ]
        Channel 1-n2:
          L: [ 4.00000000000000, fixed, limits: [ 1.000000000000000E-003, +Inf
               ] ]
    Rules: [ 1=2, Z ]
    Linear parameters:
      Channel 1-n1:
        c_2: [ 0.318132825777988, optimizable ]
        c_3: [ -1.000006275831823E-002, optimizable ]
        c_4: [ -5.983907397568856E-002, optimizable ]
        c_5: [ 0.244322468565063, optimizable ]
        c_6: [ -0.292122618599006, optimizable ]
        c_7: [ 0.155224998591267, optimizable ]
        c_8: [ -3.726158761062302E-002, optimizable ]
        c_9: [ 3.419087345155519E-003, optimizable ]
      Channel 1-n2:
        c_2: [ 1.44880842928753, optimizable ]
        c_3: [ 0.562651692393802, optimizable ]
        c_4: [ -0.560278011696797, optimizable ]
        c_5: [ -0.105542628777835, optimizable ]
        c_6: [ 0.283789757015856, optimizable ]
        c_7: [ -0.124767162548162, optimizable ]
        c_8: [ 2.314754865005117E-002, optimizable ]
        c_9: [ -1.155672280676593E-003, optimizable ]
  TERM 3:
    Rank: [ 2, 1 ]
    e-e basis: [ Type: natural power, Order: 4 ]
    e-n basis: [ Type: natural power, Order: 4 ]
    e-n cutoff:
      Type: polynomial
      Constants: [ C: 3 ]
      Parameters:
        Channel 1-n1:
          L: [ 4.00000000000000, fixed, limits: [ 1.000000000000000E-003, +Inf
               ] ]
        Channel 1-n2:
          L: [ 4.00000000000000, fixed, limits: [ 1.000000000000000E-003, +Inf
               ] ]
    Rules: [ 1=2, Z ]
    Linear parameters:
      Channel 1-2-n1:
        c_1,2,2: [ 2.162418156280627E-002, optimizable ]
        c_1,3,2: [ 0.282994278633202, optimizable ]
        c_1,3,3: [ -0.277911235225966, optimizable ]
        c_1,4,2: [ -0.182393774709150, optimizable ]
        c_1,4,3: [ 6.524670861121544E-002, optimizable ]
        c_1,4,4: [ -2.959056914340857E-003, optimizable ]
        c_2,3,1: [ 0.145963942963474, optimizable ]
        c_2,4,2: [ 0.113975473362616, optimizable ]
        c_3,1,1: [ 0.135597825779333, optimizable ]
        c_3,2,1: [ -0.158316746501833, optimizable ]
        c_3,2,2: [ 1.530107521131518E-002, optimizable ]
        c_3,3,1: [ 0.140548372093601, optimizable ]
        c_3,3,2: [ -0.195692665211798, optimizable ]
        c_3,3,3: [ 0.215861875295649, optimizable ]
        c_3,4,2: [ -5.267902250790176E-003, optimizable ]
        c_3,4,3: [ -1.984585071227405E-002, optimizable ]
        c_3,4,4: [ -1.208507522333174E-003, optimizable ]
        c_4,1,1: [ -7.349250610709723E-002, optimizable ]
        c_4,2,1: [ 6.318283953589927E-002, optimizable ]
        c_4,2,2: [ 5.587704152776024E-002, optimizable ]
        c_4,3,1: [ -4.533051212961026E-002, optimizable ]
        c_4,3,2: [ 1.802484281433491E-004, optimizable ]
        c_4,3,3: [ -2.311611419410017E-002, optimizable ]
        c_4,4,2: [ 1.591278238501042E-003, optimizable ]
        c_4,4,3: [ 3.540331996844003E-003, optimizable ]
        c_4,4,4: [ -2.202739961888582E-004, optimizable ]
      Channel 1-2-n2:
        c_1,2,2: [ -2.901187708539270E-002, optimizable ]
        c_1,3,2: [ -0.543076154614925, optimizable ]
        c_1,3,3: [ 0.480527719138966, optimizable ]
        c_1,4,2: [ 0.274947354894656, optimizable ]
        c_1,4,3: [ -0.227500417655251, optimizable ]
        c_1,4,4: [ 5.305374187092714E-002, optimizable ]
        c_2,3,1: [ -0.137984163778151, optimizable ]
        c_2,4,2: [ 2.890872595301364E-002, optimizable ]
        c_3,1,1: [ -0.530993218801133, optimizable ]
        c_3,2,1: [ -7.742351309110919E-002, optimizable ]
        c_3,2,2: [ 0.691901369370578, optimizable ]
        c_3,3,1: [ 0.457489791314104, optimizable ]
        c_3,3,2: [ -1.03044216517196, optimizable ]
        c_3,3,3: [ 0.769704344101962, optimizable ]
        c_3,4,2: [ 0.169121046422041, optimizable ]
        c_3,4,3: [ -0.116468837207723, optimizable ]
        c_3,4,4: [ 1.706101839625178E-002, optimizable ]
        c_4,1,1: [ 0.647853588309169, optimizable ]
        c_4,2,1: [ -0.664554001288324, optimizable ]
        c_4,2,2: [ 0.708534685140769, optimizable ]
        c_4,3,1: [ 0.174430563203400, optimizable ]
        c_4,3,2: [ -8.185107286324450E-002, optimizable ]
        c_4,3,3: [ -9.421040105612144E-002, optimizable ]
        c_4,4,2: [ -1.071547123688001E-002, optimizable ]
        c_4,4,3: [ 2.469811526563423E-002, optimizable ]
        c_4,4,4: [ -4.801102436688375E-003, optimizable ]
