# Supplementary material for: Transcorrelated Theory with Pseudopotentials
Source: J Chem Theory Comput. 2025 May 13;21(10):5155–70. doi: 10.1021/acs.jctc.5c00343 (PMC12120921; doi:10.1021/acs.jctc.5c00343)
Supplement: Supplementary file 1 [file ct5c00343_si_001.zip › parameters_CF_eCEPP_AVTZ.casl]

JASTROW:
  TERM 1:
    Rank: [ 2, 0 ]
    e-e basis: [ Type: natural power, Order: 9 ]
    e-e cutoff:
      Type: polynomial
      Constants: [ C: 3 ]
      Parameters:
        Channel 1-2:
          L: [ 4.50000000000000, fixed, limits: [ 1.000000000000000E-003, +Inf
               ] ]
    Rules: [ 1=2 ]
    Linear parameters:
      Channel 1-2:
        c_2: [ 0.145930596854574, optimizable ]
        c_3: [ -0.210330574047712, optimizable ]
        c_4: [ 0.309333870800789, optimizable ]
        c_5: [ -0.324053284269347, optimizable ]
        c_6: [ 0.203835132870794, optimizable ]
        c_7: [ -7.310128511751381E-002, optimizable ]
        c_8: [ 1.362716674731236E-002, optimizable ]
        c_9: [ -1.033299582768356E-003, optimizable ]
  TERM 2:
    Rank: [ 1, 1 ]
    e-n basis: [ Type: natural power, Order: 9 ]
    e-n cutoff:
      Type: polynomial
      Constants: [ C: 3 ]
      Parameters:
        Channel 1-n1:
          L: [ 4.00000000000000, fixed, limits: [ 1.000000000000000E-003, +Inf
               ] ]
        Channel 1-n2:
          L: [ 4.00000000000000, fixed, limits: [ 1.000000000000000E-003, +Inf
               ] ]
    Rules: [ 1=2, Z ]
    Linear parameters:
      Channel 1-n1:
        c_2: [ 0.325374531693965, optimizable ]
        c_3: [ -5.235650580007955E-004, optimizable ]
        c_4: [ -3.429491972039308E-002, optimizable ]
        c_5: [ 9.543342877982590E-002, optimizable ]
        c_6: [ -9.703937938672541E-002, optimizable ]
        c_7: [ 4.418127858089316E-002, optimizable ]
        c_8: [ -8.287223197834651E-003, optimizable ]
        c_9: [ 5.824253796733823E-004, optimizable ]
      Channel 1-n2:
        c_2: [ 1.44124724419086, optimizable ]
        c_3: [ 0.552784644193245, optimizable ]
        c_4: [ -0.585434686551421, optimizable ]
        c_5: [ -5.934112417695506E-002, optimizable ]
        c_6: [ 0.261903116866462, optimizable ]
        c_7: [ -0.126908534577465, optimizable ]
        c_8: [ 2.551153219281409E-002, optimizable ]
        c_9: [ -1.447896073848946E-003, optimizable ]
  TERM 3:
    Rank: [ 2, 1 ]
    e-e basis: [ Type: natural power, Order: 4 ]
    e-n basis: [ Type: natural power, Order: 4 ]
    e-n cutoff:
      Type: polynomial
      Constants: [ C: 3 ]
      Parameters:
        Channel 1-n1:
          L: [ 4.00000000000000, fixed, limits: [ 1.000000000000000E-003, +Inf
               ] ]
        Channel 1-n2:
          L: [ 4.00000000000000, fixed, limits: [ 1.000000000000000E-003, +Inf
               ] ]
    Rules: [ 1=2, Z ]
    Linear parameters:
      Channel 1-2-n1:
        c_1,2,2: [ 2.383617727441018E-002, optimizable ]
        c_1,3,2: [ 0.308203574711258, optimizable ]
        c_1,3,3: [ -0.364062440568646, optimizable ]
        c_1,4,2: [ -6.256824509799915E-002, optimizable ]
        c_1,4,3: [ 1.296181807437680E-002, optimizable ]
        c_1,4,4: [ 1.839804580040258E-002, optimizable ]
        c_2,3,1: [ 0.198778035679777, optimizable ]
        c_2,4,2: [ -6.650810251222833E-003, optimizable ]
        c_3,1,1: [ 0.139115758228171, optimizable ]
        c_3,2,1: [ -8.041849844443023E-002, optimizable ]
        c_3,2,2: [ -0.117634728873308, optimizable ]
        c_3,3,1: [ -3.479106937362791E-002, optimizable ]
        c_3,3,2: [ 4.500975933476453E-002, optimizable ]
        c_3,3,3: [ -2.097968607380717E-002, optimizable ]
        c_3,4,2: [ -1.706808195412080E-002, optimizable ]
        c_3,4,3: [ 1.533818283776604E-002, optimizable ]
        c_3,4,4: [ -9.630273165845811E-003, optimizable ]
        c_4,1,1: [ -0.141407807133430, optimizable ]
        c_4,2,1: [ 0.153820953398063, optimizable ]
        c_4,2,2: [ -7.377064910810617E-002, optimizable ]
        c_4,3,1: [ -5.326336245440392E-002, optimizable ]
        c_4,3,2: [ 1.682067535069639E-002, optimizable ]
        c_4,3,3: [ -8.912859326426286E-003, optimizable ]
        c_4,4,2: [ 8.513237726330831E-004, optimizable ]
        c_4,4,3: [ -2.386351997668359E-004, optimizable ]
        c_4,4,4: [ 9.311161558515893E-004, optimizable ]
      Channel 1-2-n2:
        c_1,2,2: [ -2.737356522494473E-002, optimizable ]
        c_1,3,2: [ -0.509375572929432, optimizable ]
        c_1,3,3: [ 0.425589264170744, optimizable ]
        c_1,4,2: [ 0.242432936222341, optimizable ]
        c_1,4,3: [ -0.180869898458823, optimizable ]
        c_1,4,4: [ 2.677042564499376E-002, optimizable ]
        c_2,3,1: [ -0.114281509779377, optimizable ]
        c_2,4,2: [ 4.456893013589475E-002, optimizable ]
        c_3,1,1: [ -0.531422155837236, optimizable ]
        c_3,2,1: [ -7.036155769599098E-002, optimizable ]
        c_3,2,2: [ 0.720132310073757, optimizable ]
        c_3,3,1: [ 0.417892646137236, optimizable ]
        c_3,3,2: [ -1.01845586846429, optimizable ]
        c_3,3,3: [ 0.782115831587661, optimizable ]
        c_3,4,2: [ 0.156756528037472, optimizable ]
        c_3,4,3: [ -0.121385573081467, optimizable ]
        c_3,4,4: [ 2.252421180637839E-002, optimizable ]
        c_4,1,1: [ 0.638479685471418, optimizable ]
        c_4,2,1: [ -0.646102734937112, optimizable ]
        c_4,2,2: [ 0.661856314763768, optimizable ]
        c_4,3,1: [ 0.171933504839953, optimizable ]
        c_4,3,2: [ -6.117811800277236E-002, optimizable ]
        c_4,3,3: [ -0.110056716314335, optimizable ]
        c_4,4,2: [ -1.188800829312190E-002, optimizable ]
        c_4,4,3: [ 2.782979661941501E-002, optimizable ]
        c_4,4,4: [ -6.164548749351021E-003, optimizable ]
