# Supplementary material for: Transcorrelated Theory with Pseudopotentials
Source: J Chem Theory Comput. 2025 May 13;21(10):5155–70. doi: 10.1021/acs.jctc.5c00343 (PMC12120921; doi:10.1021/acs.jctc.5c00343)
Supplement: Supplementary file 1 [file ct5c00343_si_001.zip › parameters_CN_ccECP_AVDZ.casl]

JASTROW:
  TERM 1:
    Rank: [ 2, 0 ]
    e-e basis: [ Type: natural power, Order: 9 ]
    e-e cutoff:
      Type: polynomial
      Constants: [ C: 3 ]
      Parameters:
        Channel 1-2:
          L: [ 4.50000000000000, fixed, limits: [ 1.000000000000000E-003, +Inf
               ] ]
    Rules: [ 1=2 ]
    Linear parameters:
      Channel 1-2:
        c_2: [ 9.884008572047621E-002, optimizable ]
        c_3: [ -0.121743528278413, optimizable ]
        c_4: [ 9.178368148859326E-002, optimizable ]
        c_5: [ -9.118652787524013E-002, optimizable ]
        c_6: [ 6.370775275754711E-002, optimizable ]
        c_7: [ -2.692970127731522E-002, optimizable ]
        c_8: [ 5.897193395234154E-003, optimizable ]
        c_9: [ -5.263070149536885E-004, optimizable ]
  TERM 2:
    Rank: [ 1, 1 ]
    e-n basis: [ Type: natural power, Order: 9 ]
    e-n cutoff:
      Type: polynomial
      Constants: [ C: 3 ]
      Parameters:
        Channel 1-n1:
          L: [ 4.00000000000000, fixed, limits: [ 1.000000000000000E-003, +Inf
               ] ]
        Channel 1-n2:
          L: [ 4.00000000000000, fixed, limits: [ 1.000000000000000E-003, +Inf
               ] ]
    Rules: [ 1=2, Z ]
    Linear parameters:
      Channel 1-n1:
        c_2: [ 0.468763983578601, optimizable ]
        c_3: [ -0.213185082586159, optimizable ]
        c_4: [ 0.930021295474112, optimizable ]
        c_5: [ -1.27041750813191, optimizable ]
        c_6: [ 0.847377294400570, optimizable ]
        c_7: [ -0.301924733808773, optimizable ]
        c_8: [ 5.422141180411460E-002, optimizable ]
        c_9: [ -3.593825453235129E-003, optimizable ]
      Channel 1-n2:
        c_2: [ 1.06324962104383, optimizable ]
        c_3: [ 0.397748796406414, optimizable ]
        c_4: [ 0.153325268787128, optimizable ]
        c_5: [ -0.459437287237631, optimizable ]
        c_6: [ 0.359388595069291, optimizable ]
        c_7: [ -0.129611690867478, optimizable ]
        c_8: [ 2.134669532770955E-002, optimizable ]
        c_9: [ -9.866533485128625E-004, optimizable ]
  TERM 3:
    Rank: [ 2, 1 ]
    e-e basis: [ Type: natural power, Order: 4 ]
    e-n basis: [ Type: natural power, Order: 4 ]
    e-n cutoff:
      Type: polynomial
      Constants: [ C: 3 ]
      Parameters:
        Channel 1-n1:
          L: [ 4.00000000000000, fixed, limits: [ 1.000000000000000E-003, +Inf
               ] ]
        Channel 1-n2:
          L: [ 4.00000000000000, fixed, limits: [ 1.000000000000000E-003, +Inf
               ] ]
    Rules: [ 1=2, Z ]
    Linear parameters:
      Channel 1-2-n1:
        c_1,2,2: [ 3.536768630852845E-002, optimizable ]
        c_1,3,2: [ 0.264102789036643, optimizable ]
        c_1,3,3: [ -0.339229297166565, optimizable ]
        c_1,4,2: [ -0.143042788731454, optimizable ]
        c_1,4,3: [ 0.119065482898312, optimizable ]
        c_1,4,4: [ -4.607830439822262E-002, optimizable ]
        c_2,3,1: [ 0.326052928509889, optimizable ]
        c_2,4,2: [ 0.113861005452987, optimizable ]
        c_3,1,1: [ -0.189134052546511, optimizable ]
        c_3,2,1: [ 1.171969133953106E-002, optimizable ]
        c_3,2,2: [ 0.409393031805729, optimizable ]
        c_3,3,1: [ -0.288717056412079, optimizable ]
        c_3,3,2: [ -0.124073471629190, optimizable ]
        c_3,3,3: [ 0.280477588177456, optimizable ]
        c_3,4,2: [ -6.754885553190038E-002, optimizable ]
        c_3,4,3: [ -4.241231770770146E-002, optimizable ]
        c_3,4,4: [ 1.646091109246236E-002, optimizable ]
        c_4,1,1: [ 9.746254091563508E-002, optimizable ]
        c_4,2,1: [ 5.688130927136267E-002, optimizable ]
        c_4,2,2: [ -0.302787457798119, optimizable ]
        c_4,3,1: [ -2.028028060789427E-003, optimizable ]
        c_4,3,2: [ 0.163008737695601, optimizable ]
        c_4,3,3: [ -0.139162775809452, optimizable ]
        c_4,4,2: [ -1.121341817133766E-002, optimizable ]
        c_4,4,3: [ 2.322758938291497E-002, optimizable ]
        c_4,4,4: [ -5.717509842249496E-003, optimizable ]
      Channel 1-2-n2:
        c_1,2,2: [ -2.147316074097663E-002, optimizable ]
        c_1,3,2: [ 3.370291555389054E-002, optimizable ]
        c_1,3,3: [ -0.226435157301119, optimizable ]
        c_1,4,2: [ 8.752644921855256E-002, optimizable ]
        c_1,4,3: [ -7.704401429817784E-003, optimizable ]
        c_1,4,4: [ -1.928433811813096E-002, optimizable ]
        c_2,3,1: [ 0.226252682608611, optimizable ]
        c_2,4,2: [ 4.856115017032527E-002, optimizable ]
        c_3,1,1: [ -0.263567721092341, optimizable ]
        c_3,2,1: [ 5.983150846546686E-002, optimizable ]
        c_3,2,2: [ 0.257911025606486, optimizable ]
        c_3,3,1: [ -0.218282390307447, optimizable ]
        c_3,3,2: [ -0.130030145802479, optimizable ]
        c_3,3,3: [ 0.273785512434905, optimizable ]
        c_3,4,2: [ -8.660076728416352E-002, optimizable ]
        c_3,4,3: [ -2.168830841852611E-002, optimizable ]
        c_3,4,4: [ 1.001378551863553E-002, optimizable ]
        c_4,1,1: [ 0.176469959455341, optimizable ]
        c_4,2,1: [ -2.867536612410330E-002, optimizable ]
        c_4,2,2: [ -0.213312026973369, optimizable ]
        c_4,3,1: [ 4.676003876346269E-003, optimizable ]
        c_4,3,2: [ 0.179684122474326, optimizable ]
        c_4,3,3: [ -0.180740179833983, optimizable ]
        c_4,4,2: [ -1.127311926314674E-002, optimizable ]
        c_4,4,3: [ 2.728567590962223E-002, optimizable ]
        c_4,4,4: [ -5.669523137009999E-003, optimizable ]
