# Supplementary material for: Transcorrelated Theory with Pseudopotentials
Source: J Chem Theory Comput. 2025 May 13;21(10):5155–70. doi: 10.1021/acs.jctc.5c00343 (PMC12120921; doi:10.1021/acs.jctc.5c00343)
Supplement: Supplementary file 1 [file ct5c00343_si_001.zip › parameters_CN_ccECP_AVQZ.casl]

JASTROW:
  TERM 1:
    Rank: [ 2, 0 ]
    e-e basis: [ Type: natural power, Order: 9 ]
    e-e cutoff:
      Type: polynomial
      Constants: [ C: 3 ]
      Parameters:
        Channel 1-2:
          L: [ 4.50000000000000, fixed, limits: [ 1.000000000000000E-003, +Inf
               ] ]
    Rules: [ 1=2 ]
    Linear parameters:
      Channel 1-2:
        c_2: [ 0.112182586812791, optimizable ]
        c_3: [ -0.140801282751368, optimizable ]
        c_4: [ 0.125648732565312, optimizable ]
        c_5: [ -0.128481972985021, optimizable ]
        c_6: [ 8.296065072829263E-002, optimizable ]
        c_7: [ -3.245343842628780E-002, optimizable ]
        c_8: [ 6.733512118261495E-003, optimizable ]
        c_9: [ -5.809450314392487E-004, optimizable ]
  TERM 2:
    Rank: [ 1, 1 ]
    e-n basis: [ Type: natural power, Order: 9 ]
    e-n cutoff:
      Type: polynomial
      Constants: [ C: 3 ]
      Parameters:
        Channel 1-n1:
          L: [ 4.00000000000000, fixed, limits: [ 1.000000000000000E-003, +Inf
               ] ]
        Channel 1-n2:
          L: [ 4.00000000000000, fixed, limits: [ 1.000000000000000E-003, +Inf
               ] ]
    Rules: [ 1=2, Z ]
    Linear parameters:
      Channel 1-n1:
        c_2: [ 0.444797088883578, optimizable ]
        c_3: [ -0.165600891284450, optimizable ]
        c_4: [ 0.662034405770238, optimizable ]
        c_5: [ -0.758019777261827, optimizable ]
        c_6: [ 0.411960389235962, optimizable ]
        c_7: [ -0.104342476716892, optimizable ]
        c_8: [ 1.030387036615483E-002, optimizable ]
        c_9: [ 1.137816782671404E-004, optimizable ]
      Channel 1-n2:
        c_2: [ 1.09058189484537, optimizable ]
        c_3: [ 0.290806982169278, optimizable ]
        c_4: [ 0.211022755478268, optimizable ]
        c_5: [ -0.253492074286668, optimizable ]
        c_6: [ 5.535584391146275E-002, optimizable ]
        c_7: [ 4.319081607997558E-002, optimizable ]
        c_8: [ -2.182994429755356E-002, optimizable ]
        c_9: [ 2.957855271449254E-003, optimizable ]
  TERM 3:
    Rank: [ 2, 1 ]
    e-e basis: [ Type: natural power, Order: 4 ]
    e-n basis: [ Type: natural power, Order: 4 ]
    e-n cutoff:
      Type: polynomial
      Constants: [ C: 3 ]
      Parameters:
        Channel 1-n1:
          L: [ 4.00000000000000, fixed, limits: [ 1.000000000000000E-003, +Inf
               ] ]
        Channel 1-n2:
          L: [ 4.00000000000000, fixed, limits: [ 1.000000000000000E-003, +Inf
               ] ]
    Rules: [ 1=2, Z ]
    Linear parameters:
      Channel 1-2-n1:
        c_1,2,2: [ 2.277583655059194E-002, optimizable ]
        c_1,3,2: [ 0.245282109677008, optimizable ]
        c_1,3,3: [ -0.321105845055443, optimizable ]
        c_1,4,2: [ -0.228785299066362, optimizable ]
        c_1,4,3: [ 0.140700107988429, optimizable ]
        c_1,4,4: [ -4.224269877978972E-002, optimizable ]
        c_2,3,1: [ 0.185107812475855, optimizable ]
        c_2,4,2: [ 0.158321422123568, optimizable ]
        c_3,1,1: [ -0.113445816421316, optimizable ]
        c_3,2,1: [ -0.198958915389442, optimizable ]
        c_3,2,2: [ 0.483936681081011, optimizable ]
        c_3,3,1: [ 0.166620441733474, optimizable ]
        c_3,3,2: [ -0.491878274698494, optimizable ]
        c_3,3,3: [ 0.468961787679989, optimizable ]
        c_3,4,2: [ 2.871434862255177E-002, optimizable ]
        c_3,4,3: [ -7.713012474623396E-002, optimizable ]
        c_3,4,4: [ 1.633962444461920E-002, optimizable ]
        c_4,1,1: [ 0.222390302596983, optimizable ]
        c_4,2,1: [ -0.149454598122424, optimizable ]
        c_4,2,2: [ 0.134576893477986, optimizable ]
        c_4,3,1: [ 7.961628741283949E-003, optimizable ]
        c_4,3,2: [ 2.168231794415688E-002, optimizable ]
        c_4,3,3: [ -6.554018816070119E-002, optimizable ]
        c_4,4,2: [ -4.986300498659051E-003, optimizable ]
        c_4,4,3: [ 1.511826014388498E-002, optimizable ]
        c_4,4,4: [ -3.746773195103923E-003, optimizable ]
      Channel 1-2-n2:
        c_1,2,2: [ -3.764469593117616E-002, optimizable ]
        c_1,3,2: [ 9.042713410307228E-002, optimizable ]
        c_1,3,3: [ -0.268158250837282, optimizable ]
        c_1,4,2: [ -9.657458079458527E-002, optimizable ]
        c_1,4,3: [ 9.622251295048753E-002, optimizable ]
        c_1,4,4: [ -5.047997948563757E-002, optimizable ]
        c_2,3,1: [ 0.158320381598435, optimizable ]
        c_2,4,2: [ 0.128964953376862, optimizable ]
        c_3,1,1: [ -0.212948947451349, optimizable ]
        c_3,2,1: [ -0.105656395779350, optimizable ]
        c_3,2,2: [ 0.425835516574195, optimizable ]
        c_3,3,1: [ 4.197852885366647E-002, optimizable ]
        c_3,3,2: [ -0.322799175672422, optimizable ]
        c_3,3,3: [ 0.354453297871728, optimizable ]
        c_3,4,2: [ -4.242537246357778E-002, optimizable ]
        c_3,4,3: [ -3.353908805869599E-002, optimizable ]
        c_3,4,4: [ 9.456502945568331E-003, optimizable ]
        c_4,1,1: [ 0.250036373760591, optimizable ]
        c_4,2,1: [ -0.132114369304232, optimizable ]
        c_4,2,2: [ -2.121482158893970E-002, optimizable ]
        c_4,3,1: [ 1.259363879140859E-002, optimizable ]
        c_4,3,2: [ 9.928649028605835E-002, optimizable ]
        c_4,3,3: [ -0.116979686168549, optimizable ]
        c_4,4,2: [ -5.750318841056672E-003, optimizable ]
        c_4,4,3: [ 1.560676165907016E-002, optimizable ]
        c_4,4,4: [ -2.399618366243027E-003, optimizable ]
