# Supplementary material for: Transcorrelated Theory with Pseudopotentials
Source: J Chem Theory Comput. 2025 May 13;21(10):5155–70. doi: 10.1021/acs.jctc.5c00343 (PMC12120921; doi:10.1021/acs.jctc.5c00343)
Supplement: Supplementary file 1 [file ct5c00343_si_001.zip › parameters_CN_ccECP_AVTZ.casl]

JASTROW:
  TERM 1:
    Rank: [ 2, 0 ]
    e-e basis: [ Type: natural power, Order: 9 ]
    e-e cutoff:
      Type: polynomial
      Constants: [ C: 3 ]
      Parameters:
        Channel 1-2:
          L: [ 4.50000000000000, fixed, limits: [ 1.000000000000000E-003, +Inf
               ] ]
    Rules: [ 1=2 ]
    Linear parameters:
      Channel 1-2:
        c_2: [ 0.108219965977053, optimizable ]
        c_3: [ -0.134095553003198, optimizable ]
        c_4: [ 0.104394236493269, optimizable ]
        c_5: [ -0.103193726749218, optimizable ]
        c_6: [ 6.703332649606078E-002, optimizable ]
        c_7: [ -2.681492492212634E-002, optimizable ]
        c_8: [ 5.676075341464926E-003, optimizable ]
        c_9: [ -5.020110616706020E-004, optimizable ]
  TERM 2:
    Rank: [ 1, 1 ]
    e-n basis: [ Type: natural power, Order: 9 ]
    e-n cutoff:
      Type: polynomial
      Constants: [ C: 3 ]
      Parameters:
        Channel 1-n1:
          L: [ 4.00000000000000, fixed, limits: [ 1.000000000000000E-003, +Inf
               ] ]
        Channel 1-n2:
          L: [ 4.00000000000000, fixed, limits: [ 1.000000000000000E-003, +Inf
               ] ]
    Rules: [ 1=2, Z ]
    Linear parameters:
      Channel 1-n1:
        c_2: [ 0.457118110043821, optimizable ]
        c_3: [ -0.159852851063932, optimizable ]
        c_4: [ 0.683178628624697, optimizable ]
        c_5: [ -0.911130657208952, optimizable ]
        c_6: [ 0.633269287263109, optimizable ]
        c_7: [ -0.237284809217629, optimizable ]
        c_8: [ 4.628254269032180E-002, optimizable ]
        c_9: [ -3.500539190825778E-003, optimizable ]
      Channel 1-n2:
        c_2: [ 1.08142825663019, optimizable ]
        c_3: [ 0.290108854291223, optimizable ]
        c_4: [ 0.168131905958544, optimizable ]
        c_5: [ -0.255316695301209, optimizable ]
        c_6: [ 0.145672102850814, optimizable ]
        c_7: [ -3.538648738128174E-002, optimizable ]
        c_8: [ 2.376105023673844E-003, optimizable ]
        c_9: [ 4.918859892253809E-004, optimizable ]
  TERM 3:
    Rank: [ 2, 1 ]
    e-e basis: [ Type: natural power, Order: 4 ]
    e-n basis: [ Type: natural power, Order: 4 ]
    e-n cutoff:
      Type: polynomial
      Constants: [ C: 3 ]
      Parameters:
        Channel 1-n1:
          L: [ 4.00000000000000, fixed, limits: [ 1.000000000000000E-003, +Inf
               ] ]
        Channel 1-n2:
          L: [ 4.00000000000000, fixed, limits: [ 1.000000000000000E-003, +Inf
               ] ]
    Rules: [ 1=2, Z ]
    Linear parameters:
      Channel 1-2-n1:
        c_1,2,2: [ 2.174300248447860E-002, optimizable ]
        c_1,3,2: [ 2.978274366146649E-002, optimizable ]
        c_1,3,3: [ 1.646068966474026E-002, optimizable ]
        c_1,4,2: [ -4.729542549332253E-002, optimizable ]
        c_1,4,3: [ -3.556034059495027E-002, optimizable ]
        c_1,4,4: [ 2.100922992379759E-002, optimizable ]
        c_2,3,1: [ 9.399904737115998E-002, optimizable ]
        c_2,4,2: [ 6.035389599569083E-002, optimizable ]
        c_3,1,1: [ -0.145503873706439, optimizable ]
        c_3,2,1: [ -0.104881109578327, optimizable ]
        c_3,2,2: [ 0.283217433812205, optimizable ]
        c_3,3,1: [ 5.624393736990219E-002, optimizable ]
        c_3,3,2: [ -0.249409501437785, optimizable ]
        c_3,3,3: [ 0.214803994421575, optimizable ]
        c_3,4,2: [ 1.131481690337733E-002, optimizable ]
        c_3,4,3: [ -1.901229764532079E-002, optimizable ]
        c_3,4,4: [ -3.307673219391439E-003, optimizable ]
        c_4,1,1: [ 0.179371015279050, optimizable ]
        c_4,2,1: [ -9.349908647082905E-002, optimizable ]
        c_4,2,2: [ 4.859982678420107E-002, optimizable ]
        c_4,3,1: [ 1.042651094971353E-002, optimizable ]
        c_4,3,2: [ 2.372141791324849E-002, optimizable ]
        c_4,3,3: [ -4.406847860626592E-002, optimizable ]
        c_4,4,2: [ -3.721672259559480E-003, optimizable ]
        c_4,4,3: [ 7.199246644093814E-003, optimizable ]
        c_4,4,4: [ -5.751911941484808E-004, optimizable ]
      Channel 1-2-n2:
        c_1,2,2: [ -3.433728279196195E-002, optimizable ]
        c_1,3,2: [ 8.957213490038717E-002, optimizable ]
        c_1,3,3: [ -0.399127800190656, optimizable ]
        c_1,4,2: [ 4.497945820021439E-002, optimizable ]
        c_1,4,3: [ 7.132072217547593E-002, optimizable ]
        c_1,4,4: [ -4.928123525823294E-002, optimizable ]
        c_2,3,1: [ 0.181148200420187, optimizable ]
        c_2,4,2: [ -5.628584791768883E-002, optimizable ]
        c_3,1,1: [ -0.229762291270400, optimizable ]
        c_3,2,1: [ -4.490109635991112E-002, optimizable ]
        c_3,2,2: [ 0.373880436675987, optimizable ]
        c_3,3,1: [ -9.302486801758146E-002, optimizable ]
        c_3,3,2: [ -0.109754570874802, optimizable ]
        c_3,3,3: [ 2.658042307007836E-002, optimizable ]
        c_3,4,2: [ -6.162602645526669E-003, optimizable ]
        c_3,4,3: [ 7.819973865122882E-003, optimizable ]
        c_3,4,4: [ -3.341191701387394E-004, optimizable ]
        c_4,1,1: [ 0.237298517691261, optimizable ]
        c_4,2,1: [ -0.118948701971945, optimizable ]
        c_4,2,2: [ -5.866162849517480E-002, optimizable ]
        c_4,3,1: [ 3.713918037472453E-002, optimizable ]
        c_4,3,2: [ 7.085155276875695E-002, optimizable ]
        c_4,3,3: [ -6.230897397475902E-002, optimizable ]
        c_4,4,2: [ -7.227965212630215E-003, optimizable ]
        c_4,4,3: [ 6.437075645067811E-003, optimizable ]
        c_4,4,4: [ -8.660856735468432E-005, optimizable ]
