# Supplementary material for: Transcorrelated Theory with Pseudopotentials
Source: J Chem Theory Comput. 2025 May 13;21(10):5155–70. doi: 10.1021/acs.jctc.5c00343 (PMC12120921; doi:10.1021/acs.jctc.5c00343)
Supplement: Supplementary file 1 [file ct5c00343_si_001.zip › parameters_CN_eCEPP_AVDZ.casl]

JASTROW:
  TERM 1:
    Rank: [ 2, 0 ]
    e-e basis: [ Type: natural power, Order: 9 ]
    e-e cutoff:
      Type: polynomial
      Constants: [ C: 3 ]
      Parameters:
        Channel 1-2:
          L: [ 4.50000000000000, fixed, limits: [ 1.000000000000000E-003, +Inf
               ] ]
    Rules: [ 1=2 ]
    Linear parameters:
      Channel 1-2:
        c_2: [ 0.112112683254610, optimizable ]
        c_3: [ -0.161022157460675, optimizable ]
        c_4: [ 0.197451313750039, optimizable ]
        c_5: [ -0.205603566254402, optimizable ]
        c_6: [ 0.132126089396172, optimizable ]
        c_7: [ -4.911828462842827E-002, optimizable ]
        c_8: [ 9.541862749883936E-003, optimizable ]
        c_9: [ -7.598126137155242E-004, optimizable ]
  TERM 2:
    Rank: [ 1, 1 ]
    e-n basis: [ Type: natural power, Order: 9 ]
    e-n cutoff:
      Type: polynomial
      Constants: [ C: 3 ]
      Parameters:
        Channel 1-n1:
          L: [ 4.00000000000000, fixed, limits: [ 1.000000000000000E-003, +Inf
               ] ]
        Channel 1-n2:
          L: [ 4.00000000000000, fixed, limits: [ 1.000000000000000E-003, +Inf
               ] ]
    Rules: [ 1=2, Z ]
    Linear parameters:
      Channel 1-n1:
        c_2: [ 0.347418076688259, optimizable ]
        c_3: [ -3.292745198076012E-002, optimizable ]
        c_4: [ -1.572141515966809E-002, optimizable ]
        c_5: [ 4.206552017446755E-002, optimizable ]
        c_6: [ -7.946528413478886E-002, optimizable ]
        c_7: [ 5.717952701173652E-002, optimizable ]
        c_8: [ -1.670503592705036E-002, optimizable ]
        c_9: [ 1.936466013604091E-003, optimizable ]
      Channel 1-n2:
        c_2: [ 1.22668641335614, optimizable ]
        c_3: [ 0.586700905938865, optimizable ]
        c_4: [ -0.385012610864108, optimizable ]
        c_5: [ -0.150459581546427, optimizable ]
        c_6: [ 0.284031883773202, optimizable ]
        c_7: [ -0.141846981633790, optimizable ]
        c_8: [ 3.146911940382271E-002, optimizable ]
        c_9: [ -2.484498695148639E-003, optimizable ]
  TERM 3:
    Rank: [ 2, 1 ]
    e-e basis: [ Type: natural power, Order: 4 ]
    e-n basis: [ Type: natural power, Order: 4 ]
    e-n cutoff:
      Type: polynomial
      Constants: [ C: 3 ]
      Parameters:
        Channel 1-n1:
          L: [ 4.00000000000000, fixed, limits: [ 1.000000000000000E-003, +Inf
               ] ]
        Channel 1-n2:
          L: [ 4.00000000000000, fixed, limits: [ 1.000000000000000E-003, +Inf
               ] ]
    Rules: [ 1=2, Z ]
    Linear parameters:
      Channel 1-2-n1:
        c_1,2,2: [ 4.195404473491293E-002, optimizable ]
        c_1,3,2: [ 0.364384133102095, optimizable ]
        c_1,3,3: [ -0.210354204430184, optimizable ]
        c_1,4,2: [ -0.276171959147879, optimizable ]
        c_1,4,3: [ 8.622521110689935E-002, optimizable ]
        c_1,4,4: [ -1.175775238466038E-002, optimizable ]
        c_2,3,1: [ 0.301795424640347, optimizable ]
        c_2,4,2: [ 0.204776420882874, optimizable ]
        c_3,1,1: [ 1.222654427264519E-002, optimizable ]
        c_3,2,1: [ -4.421991200926238E-002, optimizable ]
        c_3,2,2: [ 0.245733547921246, optimizable ]
        c_3,3,1: [ -0.201735690181007, optimizable ]
        c_3,3,2: [ -0.142176347193425, optimizable ]
        c_3,3,3: [ 0.400128202119603, optimizable ]
        c_3,4,2: [ -6.336616721762210E-002, optimizable ]
        c_3,4,3: [ -6.705711186143316E-002, optimizable ]
        c_3,4,4: [ 1.775149075404693E-002, optimizable ]
        c_4,1,1: [ -7.029422751121492E-002, optimizable ]
        c_4,2,1: [ 0.162289567313303, optimizable ]
        c_4,2,2: [ -0.267937724444868, optimizable ]
        c_4,3,1: [ -3.899003645451066E-002, optimizable ]
        c_4,3,2: [ 0.120565818285879, optimizable ]
        c_4,3,3: [ -0.117055954893344, optimizable ]
        c_4,4,2: [ -6.176871350118824E-003, optimizable ]
        c_4,4,3: [ 2.308728253960474E-002, optimizable ]
        c_4,4,4: [ -6.250321635624979E-003, optimizable ]
      Channel 1-2-n2:
        c_1,2,2: [ -1.207973483384045E-002, optimizable ]
        c_1,3,2: [ -0.418660597466957, optimizable ]
        c_1,3,3: [ 0.477775355283637, optimizable ]
        c_1,4,2: [ 0.212317414780538, optimizable ]
        c_1,4,3: [ -0.221675516058034, optimizable ]
        c_1,4,4: [ 6.091335828319524E-002, optimizable ]
        c_2,3,1: [ -2.055123527735472E-002, optimizable ]
        c_2,4,2: [ 8.804485278135633E-002, optimizable ]
        c_3,1,1: [ -0.479567027879598, optimizable ]
        c_3,2,1: [ 4.307695336408109E-003, optimizable ]
        c_3,2,2: [ 0.589302790270315, optimizable ]
        c_3,3,1: [ 0.181118185850661, optimizable ]
        c_3,3,2: [ -0.771642186296191, optimizable ]
        c_3,3,3: [ 0.734639503580702, optimizable ]
        c_3,4,2: [ 7.118283449502034E-002, optimizable ]
        c_3,4,3: [ -0.105824073395461, optimizable ]
        c_3,4,4: [ 1.826582880576067E-002, optimizable ]
        c_4,1,1: [ 0.499824295561746, optimizable ]
        c_4,2,1: [ -0.447439501103373, optimizable ]
        c_4,2,2: [ 0.369134769839181, optimizable ]
        c_4,3,1: [ 0.120715588021384, optimizable ]
        c_4,3,2: [ 2.589676857194339E-002, optimizable ]
        c_4,3,3: [ -0.157479623453437, optimizable ]
        c_4,4,2: [ -1.175631727222119E-002, optimizable ]
        c_4,4,3: [ 3.346248378190732E-002, optimizable ]
        c_4,4,4: [ -7.152020086953451E-003, optimizable ]
