# Supplementary material for: Transcorrelated Theory with Pseudopotentials
Source: J Chem Theory Comput. 2025 May 13;21(10):5155–70. doi: 10.1021/acs.jctc.5c00343 (PMC12120921; doi:10.1021/acs.jctc.5c00343)
Supplement: Supplementary file 1 [file ct5c00343_si_001.zip › parameters_CN_eCEPP_AVQZ.casl]

JASTROW:
  TERM 1:
    Rank: [ 2, 0 ]
    e-e basis: [ Type: natural power, Order: 9 ]
    e-e cutoff:
      Type: polynomial
      Constants: [ C: 3 ]
      Parameters:
        Channel 1-2:
          L: [ 4.50000000000000, fixed, limits: [ 1.000000000000000E-003, +Inf
               ] ]
    Rules: [ 1=2 ]
    Linear parameters:
      Channel 1-2:
        c_2: [ 0.112015110641176, optimizable ]
        c_3: [ -0.139571654456142, optimizable ]
        c_4: [ 0.123108723401972, optimizable ]
        c_5: [ -0.127409185841367, optimizable ]
        c_6: [ 8.288758323295248E-002, optimizable ]
        c_7: [ -3.246672474970472E-002, optimizable ]
        c_8: [ 6.715493581482130E-003, optimizable ]
        c_9: [ -5.769596690381026E-004, optimizable ]
  TERM 2:
    Rank: [ 1, 1 ]
    e-n basis: [ Type: natural power, Order: 9 ]
    e-n cutoff:
      Type: polynomial
      Constants: [ C: 3 ]
      Parameters:
        Channel 1-n1:
          L: [ 4.00000000000000, fixed, limits: [ 1.000000000000000E-003, +Inf
               ] ]
        Channel 1-n2:
          L: [ 4.00000000000000, fixed, limits: [ 1.000000000000000E-003, +Inf
               ] ]
    Rules: [ 1=2, Z ]
    Linear parameters:
      Channel 1-n1:
        c_2: [ 0.432277454292392, optimizable ]
        c_3: [ 8.705524720532060E-002, optimizable ]
        c_4: [ -0.192588977953647, optimizable ]
        c_5: [ 0.414685860610927, optimizable ]
        c_6: [ -0.432608302713673, optimizable ]
        c_7: [ 0.228535826913213, optimizable ]
        c_8: [ -5.753978465005639E-002, optimizable ]
        c_9: [ 5.692522341685136E-003, optimizable ]
      Channel 1-n2:
        c_2: [ 1.06468443263644, optimizable ]
        c_3: [ 0.371473957875231, optimizable ]
        c_4: [ -0.103923938502189, optimizable ]
        c_5: [ 0.176108081058350, optimizable ]
        c_6: [ -0.264834491520768, optimizable ]
        c_7: [ 0.175544281885619, optimizable ]
        c_8: [ -5.047154613135195E-002, optimizable ]
        c_9: [ 5.463809030147365E-003, optimizable ]
  TERM 3:
    Rank: [ 2, 1 ]
    e-e basis: [ Type: natural power, Order: 4 ]
    e-n basis: [ Type: natural power, Order: 4 ]
    e-n cutoff:
      Type: polynomial
      Constants: [ C: 3 ]
      Parameters:
        Channel 1-n1:
          L: [ 4.00000000000000, fixed, limits: [ 1.000000000000000E-003, +Inf
               ] ]
        Channel 1-n2:
          L: [ 4.00000000000000, fixed, limits: [ 1.000000000000000E-003, +Inf
               ] ]
    Rules: [ 1=2, Z ]
    Linear parameters:
      Channel 1-2-n1:
        c_1,2,2: [ 2.211409061912957E-002, optimizable ]
        c_1,3,2: [ 2.530421504310100E-002, optimizable ]
        c_1,3,3: [ -3.949421193835103E-002, optimizable ]
        c_1,4,2: [ -5.951088786261568E-002, optimizable ]
        c_1,4,3: [ -5.558041519392193E-003, optimizable ]
        c_1,4,4: [ 8.539589979946522E-003, optimizable ]
        c_2,3,1: [ 7.702335372420996E-002, optimizable ]
        c_2,4,2: [ 0.101153202696775, optimizable ]
        c_3,1,1: [ -0.164227952919407, optimizable ]
        c_3,2,1: [ -0.154691817569710, optimizable ]
        c_3,2,2: [ 0.385435611839512, optimizable ]
        c_3,3,1: [ 0.249644479130833, optimizable ]
        c_3,3,2: [ -0.553263344459860, optimizable ]
        c_3,3,3: [ 0.497398603360117, optimizable ]
        c_3,4,2: [ 7.637552683122008E-002, optimizable ]
        c_3,4,3: [ -8.566707185565180E-002, optimizable ]
        c_3,4,4: [ 1.355232317325471E-002, optimizable ]
        c_4,1,1: [ 0.263807360484358, optimizable ]
        c_4,2,1: [ -0.227791383508221, optimizable ]
        c_4,2,2: [ 0.299794273629019, optimizable ]
        c_4,3,1: [ 2.887207825952837E-002, optimizable ]
        c_4,3,2: [ -4.135454190591359E-002, optimizable ]
        c_4,3,3: [ -3.728626431470159E-002, optimizable ]
        c_4,4,2: [ -3.088526867392329E-003, optimizable ]
        c_4,4,3: [ 1.282030636219382E-002, optimizable ]
        c_4,4,4: [ -3.028195302402897E-003, optimizable ]
      Channel 1-2-n2:
        c_1,2,2: [ -3.456207725940691E-002, optimizable ]
        c_1,3,2: [ -0.111895523522071, optimizable ]
        c_1,3,3: [ 4.215570735730911E-002, optimizable ]
        c_1,4,2: [ 7.362071467122475E-003, optimizable ]
        c_1,4,3: [ -2.490155942539003E-002, optimizable ]
        c_1,4,4: [ -9.170318210268856E-003, optimizable ]
        c_2,3,1: [ 6.685566729978788E-002, optimizable ]
        c_2,4,2: [ 0.114614370507003, optimizable ]
        c_3,1,1: [ -0.284288167558332, optimizable ]
        c_3,2,1: [ -8.115868055002751E-002, optimizable ]
        c_3,2,2: [ 0.471994491719782, optimizable ]
        c_3,3,1: [ 0.158255620300844, optimizable ]
        c_3,3,2: [ -0.518758883579102, optimizable ]
        c_3,3,3: [ 0.498065647935149, optimizable ]
        c_3,4,2: [ 2.247122633062819E-002, optimizable ]
        c_3,4,3: [ -6.335340473317945E-002, optimizable ]
        c_3,4,4: [ 1.221543668541503E-002, optimizable ]
        c_4,1,1: [ 0.336651345680237, optimizable ]
        c_4,2,1: [ -0.266006413451280, optimizable ]
        c_4,2,2: [ 0.192898459215572, optimizable ]
        c_4,3,1: [ 5.228909198464977E-002, optimizable ]
        c_4,3,2: [ 3.433271542946160E-002, optimizable ]
        c_4,3,3: [ -0.103022080093428, optimizable ]
        c_4,4,2: [ -5.952850378402640E-003, optimizable ]
        c_4,4,3: [ 1.795831618184141E-002, optimizable ]
        c_4,4,4: [ -3.183750124868903E-003, optimizable ]
