# Supplementary material for: Transcorrelated Theory with Pseudopotentials
Source: J Chem Theory Comput. 2025 May 13;21(10):5155–70. doi: 10.1021/acs.jctc.5c00343 (PMC12120921; doi:10.1021/acs.jctc.5c00343)
Supplement: Supplementary file 1 [file ct5c00343_si_001.zip › parameters_CN_eCEPP_AVTZ.casl]

JASTROW:
  TERM 1:
    Rank: [ 2, 0 ]
    e-e basis: [ Type: natural power, Order: 9 ]
    e-e cutoff:
      Type: polynomial
      Constants: [ C: 3 ]
      Parameters:
        Channel 1-2:
          L: [ 4.50000000000000, fixed, limits: [ 1.000000000000000E-003, +Inf
               ] ]
    Rules: [ 1=2 ]
    Linear parameters:
      Channel 1-2:
        c_2: [ 0.107658075837514, optimizable ]
        c_3: [ -0.133212418377108, optimizable ]
        c_4: [ 0.104001232116933, optimizable ]
        c_5: [ -0.104438230568014, optimizable ]
        c_6: [ 6.947752876382851E-002, optimizable ]
        c_7: [ -2.830316380623935E-002, optimizable ]
        c_8: [ 6.061612157866170E-003, optimizable ]
        c_9: [ -5.381499755772819E-004, optimizable ]
  TERM 2:
    Rank: [ 1, 1 ]
    e-n basis: [ Type: natural power, Order: 9 ]
    e-n cutoff:
      Type: polynomial
      Constants: [ C: 3 ]
      Parameters:
        Channel 1-n1:
          L: [ 4.00000000000000, fixed, limits: [ 1.000000000000000E-003, +Inf
               ] ]
        Channel 1-n2:
          L: [ 4.00000000000000, fixed, limits: [ 1.000000000000000E-003, +Inf
               ] ]
    Rules: [ 1=2, Z ]
    Linear parameters:
      Channel 1-n1:
        c_2: [ 0.447819616476171, optimizable ]
        c_3: [ 3.017161534566908E-002, optimizable ]
        c_4: [ 9.693033015943403E-003, optimizable ]
        c_5: [ 2.575441801290637E-002, optimizable ]
        c_6: [ -5.299829427500126E-002, optimizable ]
        c_7: [ 3.733372240460991E-002, optimizable ]
        c_8: [ -1.048654291074370E-002, optimizable ]
        c_9: [ 1.254565439657448E-003, optimizable ]
      Channel 1-n2:
        c_2: [ 1.08912518709411, optimizable ]
        c_3: [ 0.419104277157788, optimizable ]
        c_4: [ -0.252194718282217, optimizable ]
        c_5: [ 0.332479287493401, optimizable ]
        c_6: [ -0.290199794515735, optimizable ]
        c_7: [ 0.143080084885488, optimizable ]
        c_8: [ -3.544753144559319E-002, optimizable ]
        c_9: [ 3.735638412326262E-003, optimizable ]
  TERM 3:
    Rank: [ 2, 1 ]
    e-e basis: [ Type: natural power, Order: 4 ]
    e-n basis: [ Type: natural power, Order: 4 ]
    e-n cutoff:
      Type: polynomial
      Constants: [ C: 3 ]
      Parameters:
        Channel 1-n1:
          L: [ 4.00000000000000, fixed, limits: [ 1.000000000000000E-003, +Inf
               ] ]
        Channel 1-n2:
          L: [ 4.00000000000000, fixed, limits: [ 1.000000000000000E-003, +Inf
               ] ]
    Rules: [ 1=2, Z ]
    Linear parameters:
      Channel 1-2-n1:
        c_1,2,2: [ 2.087776347843195E-002, optimizable ]
        c_1,3,2: [ 1.616930440313489E-002, optimizable ]
        c_1,3,3: [ -8.824820775441809E-003, optimizable ]
        c_1,4,2: [ 8.933244492237240E-002, optimizable ]
        c_1,4,3: [ -0.109742872370278, optimizable ]
        c_1,4,4: [ 5.225480459086736E-002, optimizable ]
        c_2,3,1: [ 0.120196286209638, optimizable ]
        c_2,4,2: [ -3.402969731393962E-002, optimizable ]
        c_3,1,1: [ -0.161099441099850, optimizable ]
        c_3,2,1: [ -3.988499290650606E-002, optimizable ]
        c_3,2,2: [ 0.226923231148076, optimizable ]
        c_3,3,1: [ -6.464237207143409E-003, optimizable ]
        c_3,3,2: [ -0.212871202889121, optimizable ]
        c_3,3,3: [ 0.180938828203710, optimizable ]
        c_3,4,2: [ 5.139626180000295E-002, optimizable ]
        c_3,4,3: [ -3.081132983924658E-002, optimizable ]
        c_3,4,4: [ -1.597579045476956E-003, optimizable ]
        c_4,1,1: [ 0.170309254039815, optimizable ]
        c_4,2,1: [ -0.105982692978469, optimizable ]
        c_4,2,2: [ 8.977416100977392E-002, optimizable ]
        c_4,3,1: [ 3.152105411047080E-002, optimizable ]
        c_4,3,2: [ -9.570691149514638E-003, optimizable ]
        c_4,3,3: [ -2.570928176300233E-002, optimizable ]
        c_4,4,2: [ -4.643845502548670E-003, optimizable ]
        c_4,4,3: [ 7.918737804470487E-003, optimizable ]
        c_4,4,4: [ -1.115991282306126E-003, optimizable ]
      Channel 1-2-n2:
        c_1,2,2: [ -3.597074810353062E-002, optimizable ]
        c_1,3,2: [ -0.127976176910551, optimizable ]
        c_1,3,3: [ -7.951080821922800E-004, optimizable ]
        c_1,4,2: [ 9.927141414339988E-002, optimizable ]
        c_1,4,3: [ -5.453256224386883E-002, optimizable ]
        c_1,4,4: [ -4.504965683335094E-003, optimizable ]
        c_2,3,1: [ 8.216110258534860E-002, optimizable ]
        c_2,4,2: [ 7.114568515072119E-003, optimizable ]
        c_3,1,1: [ -0.297073160747523, optimizable ]
        c_3,2,1: [ -2.355002350141112E-002, optimizable ]
        c_3,2,2: [ 0.421088647427123, optimizable ]
        c_3,3,1: [ 2.883322010676699E-002, optimizable ]
        c_3,3,2: [ -0.342373813366975, optimizable ]
        c_3,3,3: [ 0.272652392526523, optimizable ]
        c_3,4,2: [ 2.019009192230010E-002, optimizable ]
        c_3,4,3: [ -2.718491465229846E-002, optimizable ]
        c_3,4,4: [ 4.170310314510510E-003, optimizable ]
        c_4,1,1: [ 0.317838368284305, optimizable ]
        c_4,2,1: [ -0.235336676298744, optimizable ]
        c_4,2,2: [ 0.100922675798327, optimizable ]
        c_4,3,1: [ 6.441303623040089E-002, optimizable ]
        c_4,3,2: [ 5.017759766625361E-002, optimizable ]
        c_4,3,3: [ -9.059127369508410E-002, optimizable ]
        c_4,4,2: [ -8.273470328323524E-003, optimizable ]
        c_4,4,3: [ 1.404696842087187E-002, optimizable ]
        c_4,4,4: [ -1.866802208566543E-003, optimizable ]
