# Supplementary material for: Transcorrelated Theory with Pseudopotentials
Source: J Chem Theory Comput. 2025 May 13;21(10):5155–70. doi: 10.1021/acs.jctc.5c00343 (PMC12120921; doi:10.1021/acs.jctc.5c00343)
Supplement: Supplementary file 1 [file ct5c00343_si_001.zip › parameters_CO2_ccECP_AVDZ.casl]

JASTROW:
  TERM 1:
    Rank: [ 2, 0 ]
    e-e basis: [ Type: natural power, Order: 9 ]
    e-e cutoff:
      Type: polynomial
      Constants: [ C: 3 ]
      Parameters:
        Channel 1-2:
          L: [ 4.50000000000000, fixed, limits: [ 1.000000000000000E-003, +Inf
               ] ]
    Rules: [ 1=2 ]
    Linear parameters:
      Channel 1-2:
        c_2: [ 0.153462786117232, optimizable ]
        c_3: [ -0.167834383093514, optimizable ]
        c_4: [ 0.177997333532511, optimizable ]
        c_5: [ -0.168405750470547, optimizable ]
        c_6: [ 0.100735886543351, optimizable ]
        c_7: [ -3.542605327008665E-002, optimizable ]
        c_8: [ 6.576227632289997E-003, optimizable ]
        c_9: [ -5.032210496072973E-004, optimizable ]
  TERM 2:
    Rank: [ 1, 1 ]
    e-n basis: [ Type: natural power, Order: 9 ]
    e-n cutoff:
      Type: polynomial
      Constants: [ C: 3 ]
      Parameters:
        Channel 1-n1:
          L: [ 4.00000000000000, fixed, limits: [ 1.000000000000000E-003, +Inf
               ] ]
        Channel 1-n2:
          L: [ 4.00000000000000, fixed, limits: [ 1.000000000000000E-003, +Inf
               ] ]
    Rules: [ 1=2, Z ]
    Linear parameters:
      Channel 1-n1:
        c_2: [ 0.374573076571534, optimizable ]
        c_3: [ -0.485241855726181, optimizable ]
        c_4: [ 1.34096630039957, optimizable ]
        c_5: [ -1.50922357336503, optimizable ]
        c_6: [ 0.926848161098254, optimizable ]
        c_7: [ -0.322033635632353, optimizable ]
        c_8: [ 5.858333921081471E-002, optimizable ]
        c_9: [ -4.092251194628087E-003, optimizable ]
      Channel 1-n2:
        c_2: [ 1.34214934009091, optimizable ]
        c_3: [ 0.376439214601541, optimizable ]
        c_4: [ 0.141714634128940, optimizable ]
        c_5: [ -0.603418274807550, optimizable ]
        c_6: [ 0.547109784539350, optimizable ]
        c_7: [ -0.233576786311197, optimizable ]
        c_8: [ 4.776298676678271E-002, optimizable ]
        c_9: [ -3.699857328339682E-003, optimizable ]
  TERM 3:
    Rank: [ 2, 1 ]
    e-e basis: [ Type: natural power, Order: 4 ]
    e-n basis: [ Type: natural power, Order: 4 ]
    e-n cutoff:
      Type: polynomial
      Constants: [ C: 3 ]
      Parameters:
        Channel 1-n1:
          L: [ 4.00000000000000, fixed, limits: [ 1.000000000000000E-003, +Inf
               ] ]
        Channel 1-n2:
          L: [ 4.00000000000000, fixed, limits: [ 1.000000000000000E-003, +Inf
               ] ]
    Rules: [ 1=2, Z ]
    Linear parameters:
      Channel 1-2-n1:
        c_1,2,2: [ 5.645391960414547E-002, optimizable ]
        c_1,3,2: [ 2.648429923739832E-003, optimizable ]
        c_1,3,3: [ 4.759079577614646E-002, optimizable ]
        c_1,4,2: [ 8.465953523273331E-002, optimizable ]
        c_1,4,3: [ -8.043599333198299E-002, optimizable ]
        c_1,4,4: [ 2.467341509567200E-002, optimizable ]
        c_2,3,1: [ 0.148815022570090, optimizable ]
        c_2,4,2: [ 7.968458042052092E-003, optimizable ]
        c_3,1,1: [ -0.163387217488875, optimizable ]
        c_3,2,1: [ 6.401401579602377E-002, optimizable ]
        c_3,2,2: [ 0.182803633375169, optimizable ]
        c_3,3,1: [ -0.190998150957631, optimizable ]
        c_3,3,2: [ -0.119710781203350, optimizable ]
        c_3,3,3: [ 0.230234478972289, optimizable ]
        c_3,4,2: [ 2.811514423985993E-002, optimizable ]
        c_3,4,3: [ -5.254004894707856E-002, optimizable ]
        c_3,4,4: [ 9.728958958935012E-003, optimizable ]
        c_4,1,1: [ 9.143674189425961E-002, optimizable ]
        c_4,2,1: [ -1.454120185028685E-002, optimizable ]
        c_4,2,2: [ -7.640404396389383E-002, optimizable ]
        c_4,3,1: [ 3.569147091060142E-002, optimizable ]
        c_4,3,2: [ 3.209772487950866E-002, optimizable ]
        c_4,3,3: [ -4.926014349000169E-002, optimizable ]
        c_4,4,2: [ -7.579381398535869E-003, optimizable ]
        c_4,4,3: [ 1.314507182192802E-002, optimizable ]
        c_4,4,4: [ -2.890129523975038E-003, optimizable ]
      Channel 1-2-n2:
        c_1,2,2: [ -6.098154393182614E-002, optimizable ]
        c_1,3,2: [ -4.303743792874255E-002, optimizable ]
        c_1,3,3: [ -0.285841221128402, optimizable ]
        c_1,4,2: [ 5.908359674698350E-002, optimizable ]
        c_1,4,3: [ 3.684103528146859E-002, optimizable ]
        c_1,4,4: [ -5.484895927413871E-002, optimizable ]
        c_2,3,1: [ 9.537066894883500E-002, optimizable ]
        c_2,4,2: [ -7.985442065511533E-003, optimizable ]
        c_3,1,1: [ -0.292614464326644, optimizable ]
        c_3,2,1: [ -9.180472070086949E-002, optimizable ]
        c_3,2,2: [ 0.429006129462877, optimizable ]
        c_3,3,1: [ 7.851781274976716E-002, optimizable ]
        c_3,3,2: [ -0.286443385139774, optimizable ]
        c_3,3,3: [ 0.191258958262500, optimizable ]
        c_3,4,2: [ -8.790713215677428E-003, optimizable ]
        c_3,4,3: [ -8.327695088690639E-003, optimizable ]
        c_3,4,4: [ 5.008211609457441E-003, optimizable ]
        c_4,1,1: [ 0.352339137157155, optimizable ]
        c_4,2,1: [ -0.236040221046788, optimizable ]
        c_4,2,2: [ 6.355913655702077E-002, optimizable ]
        c_4,3,1: [ 4.706798732689237E-002, optimizable ]
        c_4,3,2: [ 7.287451740971876E-002, optimizable ]
        c_4,3,3: [ -9.732633310478979E-002, optimizable ]
        c_4,4,2: [ -6.816635899566136E-003, optimizable ]
        c_4,4,3: [ 1.264983687151588E-002, optimizable ]
        c_4,4,4: [ -2.018567999676916E-003, optimizable ]
