# Supplementary material for: Transcorrelated Theory with Pseudopotentials
Source: J Chem Theory Comput. 2025 May 13;21(10):5155–70. doi: 10.1021/acs.jctc.5c00343 (PMC12120921; doi:10.1021/acs.jctc.5c00343)
Supplement: Supplementary file 1 [file ct5c00343_si_001.zip › parameters_CO2_ccECP_AVQZ.casl]

JASTROW:
  TERM 1:
    Rank: [ 2, 0 ]
    e-e basis: [ Type: natural power, Order: 9 ]
    e-e cutoff:
      Type: polynomial
      Constants: [ C: 3 ]
      Parameters:
        Channel 1-2:
          L: [ 4.50000000000000, fixed, limits: [ 1.000000000000000E-003, +Inf
               ] ]
    Rules: [ 1=2 ]
    Linear parameters:
      Channel 1-2:
        c_2: [ 0.153722921500954, optimizable ]
        c_3: [ -0.170390939927726, optimizable ]
        c_4: [ 0.183961743206395, optimizable ]
        c_5: [ -0.169598386308384, optimizable ]
        c_6: [ 9.806749797985720E-002, optimizable ]
        c_7: [ -3.333985447990169E-002, optimizable ]
        c_8: [ 5.985897667340272E-003, optimizable ]
        c_9: [ -4.432696327341220E-004, optimizable ]
  TERM 2:
    Rank: [ 1, 1 ]
    e-n basis: [ Type: natural power, Order: 9 ]
    e-n cutoff:
      Type: polynomial
      Constants: [ C: 3 ]
      Parameters:
        Channel 1-n1:
          L: [ 4.00000000000000, fixed, limits: [ 1.000000000000000E-003, +Inf
               ] ]
        Channel 1-n2:
          L: [ 4.00000000000000, fixed, limits: [ 1.000000000000000E-003, +Inf
               ] ]
    Rules: [ 1=2, Z ]
    Linear parameters:
      Channel 1-n1:
        c_2: [ 0.367683423621757, optimizable ]
        c_3: [ -0.361180622452930, optimizable ]
        c_4: [ 0.875466243016452, optimizable ]
        c_5: [ -0.707071223248627, optimizable ]
        c_6: [ 0.271654673208659, optimizable ]
        c_7: [ -3.608958246372417E-002, optimizable ]
        c_8: [ -3.340336599107469E-003, optimizable ]
        c_9: [ 1.086045919256824E-003, optimizable ]
      Channel 1-n2:
        c_2: [ 1.29699397573737, optimizable ]
        c_3: [ 0.295558127408084, optimizable ]
        c_4: [ 0.194549329602926, optimizable ]
        c_5: [ -0.506424626187129, optimizable ]
        c_6: [ 0.311432822937548, optimizable ]
        c_7: [ -6.657701235936059E-002, optimizable ]
        c_8: [ -5.665648920015992E-004, optimizable ]
        c_9: [ 1.279246486985654E-003, optimizable ]
  TERM 3:
    Rank: [ 2, 1 ]
    e-e basis: [ Type: natural power, Order: 4 ]
    e-n basis: [ Type: natural power, Order: 4 ]
    e-n cutoff:
      Type: polynomial
      Constants: [ C: 3 ]
      Parameters:
        Channel 1-n1:
          L: [ 4.00000000000000, fixed, limits: [ 1.000000000000000E-003, +Inf
               ] ]
        Channel 1-n2:
          L: [ 4.00000000000000, fixed, limits: [ 1.000000000000000E-003, +Inf
               ] ]
    Rules: [ 1=2, Z ]
    Linear parameters:
      Channel 1-2-n1:
        c_1,2,2: [ 5.262267624709459E-002, optimizable ]
        c_1,3,2: [ -1.008622744535245E-002, optimizable ]
        c_1,3,3: [ 8.320921529002065E-002, optimizable ]
        c_1,4,2: [ 0.116637889772522, optimizable ]
        c_1,4,3: [ -0.155224126684422, optimizable ]
        c_1,4,4: [ 6.704905017720676E-002, optimizable ]
        c_2,3,1: [ 0.190046770584541, optimizable ]
        c_2,4,2: [ 2.660390629967308E-002, optimizable ]
        c_3,1,1: [ -0.190014076523252, optimizable ]
        c_3,2,1: [ 0.103238554462545, optimizable ]
        c_3,2,2: [ 0.102785740490030, optimizable ]
        c_3,3,1: [ -0.125588890640385, optimizable ]
        c_3,3,2: [ -0.277879159598907, optimizable ]
        c_3,3,3: [ 0.391719632434314, optimizable ]
        c_3,4,2: [ 4.977426039832758E-002, optimizable ]
        c_3,4,3: [ -8.096909580400435E-002, optimizable ]
        c_3,4,4: [ 1.007332058309465E-002, optimizable ]
        c_4,1,1: [ 6.355611545769053E-002, optimizable ]
        c_4,2,1: [ -1.434900142892458E-002, optimizable ]
        c_4,2,2: [ 1.423321529526013E-002, optimizable ]
        c_4,3,1: [ 9.266029611493049E-003, optimizable ]
        c_4,3,2: [ 2.331272955621165E-002, optimizable ]
        c_4,3,3: [ -5.874219514710446E-002, optimizable ]
        c_4,4,2: [ -8.943935415366987E-003, optimizable ]
        c_4,4,3: [ 1.791183811198503E-002, optimizable ]
        c_4,4,4: [ -3.805244979509926E-003, optimizable ]
      Channel 1-2-n2:
        c_1,2,2: [ -5.579847806975768E-002, optimizable ]
        c_1,3,2: [ -8.380698065373630E-002, optimizable ]
        c_1,3,3: [ -0.222358262138872, optimizable ]
        c_1,4,2: [ 5.268628857586671E-002, optimizable ]
        c_1,4,3: [ 3.862212292755181E-002, optimizable ]
        c_1,4,4: [ -5.573040097464090E-002, optimizable ]
        c_2,3,1: [ 3.561398862330563E-002, optimizable ]
        c_2,4,2: [ 4.394615126818506E-003, optimizable ]
        c_3,1,1: [ -0.291915292680629, optimizable ]
        c_3,2,1: [ -0.151250181860882, optimizable ]
        c_3,2,2: [ 0.483119518685300, optimizable ]
        c_3,3,1: [ 0.231570118905682, optimizable ]
        c_3,3,2: [ -0.448640835896554, optimizable ]
        c_3,3,3: [ 0.294005779324345, optimizable ]
        c_3,4,2: [ 4.742595714649356E-002, optimizable ]
        c_3,4,3: [ -3.658144063179136E-002, optimizable ]
        c_3,4,4: [ 1.098352918199143E-002, optimizable ]
        c_4,1,1: [ 0.405132766590483, optimizable ]
        c_4,2,1: [ -0.326925718126698, optimizable ]
        c_4,2,2: [ 0.257615456519542, optimizable ]
        c_4,3,1: [ 6.660661344944389E-002, optimizable ]
        c_4,3,2: [ -2.991061705453791E-003, optimizable ]
        c_4,3,3: [ -5.321490672823187E-002, optimizable ]
        c_4,4,2: [ -3.852668006021213E-003, optimizable ]
        c_4,4,3: [ 8.140961913122685E-003, optimizable ]
        c_4,4,4: [ -1.416149303274462E-003, optimizable ]
