# Supplementary material for: Transcorrelated Theory with Pseudopotentials
Source: J Chem Theory Comput. 2025 May 13;21(10):5155–70. doi: 10.1021/acs.jctc.5c00343 (PMC12120921; doi:10.1021/acs.jctc.5c00343)
Supplement: Supplementary file 1 [file ct5c00343_si_001.zip › parameters_CO2_ccECP_AVTZ.casl]

JASTROW:
  TERM 1:
    Rank: [ 2, 0 ]
    e-e basis: [ Type: natural power, Order: 9 ]
    e-e cutoff:
      Type: polynomial
      Constants: [ C: 3 ]
      Parameters:
        Channel 1-2:
          L: [ 4.50000000000000, fixed, limits: [ 1.000000000000000E-003, +Inf
               ] ]
    Rules: [ 1=2 ]
    Linear parameters:
      Channel 1-2:
        c_2: [ 0.154449611730133, optimizable ]
        c_3: [ -0.167949064072354, optimizable ]
        c_4: [ 0.176438798688814, optimizable ]
        c_5: [ -0.159578598919007, optimizable ]
        c_6: [ 9.149624256569919E-002, optimizable ]
        c_7: [ -3.110067238123243E-002, optimizable ]
        c_8: [ 5.613866057971253E-003, optimizable ]
        c_9: [ -4.198263015529138E-004, optimizable ]
  TERM 2:
    Rank: [ 1, 1 ]
    e-n basis: [ Type: natural power, Order: 9 ]
    e-n cutoff:
      Type: polynomial
      Constants: [ C: 3 ]
      Parameters:
        Channel 1-n1:
          L: [ 4.00000000000000, fixed, limits: [ 1.000000000000000E-003, +Inf
               ] ]
        Channel 1-n2:
          L: [ 4.00000000000000, fixed, limits: [ 1.000000000000000E-003, +Inf
               ] ]
    Rules: [ 1=2, Z ]
    Linear parameters:
      Channel 1-n1:
        c_2: [ 0.379208146553826, optimizable ]
        c_3: [ -0.521432741048817, optimizable ]
        c_4: [ 1.13746416660852, optimizable ]
        c_5: [ -1.06502097431908, optimizable ]
        c_6: [ 0.616882473770743, optimizable ]
        c_7: [ -0.220387346463958, optimizable ]
        c_8: [ 4.460295214138223E-002, optimizable ]
        c_9: [ -3.758372129037063E-003, optimizable ]
      Channel 1-n2:
        c_2: [ 1.30317697657749, optimizable ]
        c_3: [ 0.342439295009160, optimizable ]
        c_4: [ 3.190695235528201E-002, optimizable ]
        c_5: [ -0.244505571361302, optimizable ]
        c_6: [ 0.115687954760020, optimizable ]
        c_7: [ 5.750462979760684E-003, optimizable ]
        c_8: [ -1.327817927903953E-002, optimizable ]
        c_9: [ 2.194083671237664E-003, optimizable ]
  TERM 3:
    Rank: [ 2, 1 ]
    e-e basis: [ Type: natural power, Order: 4 ]
    e-n basis: [ Type: natural power, Order: 4 ]
    e-n cutoff:
      Type: polynomial
      Constants: [ C: 3 ]
      Parameters:
        Channel 1-n1:
          L: [ 4.00000000000000, fixed, limits: [ 1.000000000000000E-003, +Inf
               ] ]
        Channel 1-n2:
          L: [ 4.00000000000000, fixed, limits: [ 1.000000000000000E-003, +Inf
               ] ]
    Rules: [ 1=2, Z ]
    Linear parameters:
      Channel 1-2-n1:
        c_1,2,2: [ 4.687382602613264E-002, optimizable ]
        c_1,3,2: [ -0.163631962773111, optimizable ]
        c_1,3,3: [ 0.208748864427149, optimizable ]
        c_1,4,2: [ 0.386420542653661, optimizable ]
        c_1,4,3: [ -0.311654510724217, optimizable ]
        c_1,4,4: [ 0.120729039252242, optimizable ]
        c_2,3,1: [ 8.304339487894905E-002, optimizable ]
        c_2,4,2: [ -0.175611826061184, optimizable ]
        c_3,1,1: [ -0.186482602656986, optimizable ]
        c_3,2,1: [ 0.144833020769178, optimizable ]
        c_3,2,2: [ -0.123076592978129, optimizable ]
        c_3,3,1: [ -0.181836845659788, optimizable ]
        c_3,3,2: [ 1.021520951430568E-002, optimizable ]
        c_3,3,3: [ 3.747586538919550E-002, optimizable ]
        c_3,4,2: [ 8.174354475261435E-002, optimizable ]
        c_3,4,3: [ -2.793459875452616E-002, optimizable ]
        c_3,4,4: [ -6.046388340097080E-003, optimizable ]
        c_4,1,1: [ 6.492707704346502E-002, optimizable ]
        c_4,2,1: [ -1.849498510684960E-002, optimizable ]
        c_4,2,2: [ 4.057988208288042E-002, optimizable ]
        c_4,3,1: [ 3.709412452326552E-002, optimizable ]
        c_4,3,2: [ -4.146120343904706E-002, optimizable ]
        c_4,3,3: [ 1.200746703587356E-002, optimizable ]
        c_4,4,2: [ -5.521168507360721E-003, optimizable ]
        c_4,4,3: [ 5.190226381500752E-003, optimizable ]
        c_4,4,4: [ -2.985841130644596E-004, optimizable ]
      Channel 1-2-n2:
        c_1,2,2: [ -5.680475063613517E-002, optimizable ]
        c_1,3,2: [ -3.316370052309159E-002, optimizable ]
        c_1,3,3: [ -0.321155621361098, optimizable ]
        c_1,4,2: [ 2.712851269483965E-002, optimizable ]
        c_1,4,3: [ 7.868738557447888E-002, optimizable ]
        c_1,4,4: [ -7.179780946366682E-002, optimizable ]
        c_2,3,1: [ 7.124987051407647E-002, optimizable ]
        c_2,4,2: [ -1.341893228452617E-002, optimizable ]
        c_3,1,1: [ -0.285622631193607, optimizable ]
        c_3,2,1: [ -0.135603638425844, optimizable ]
        c_3,2,2: [ 0.472111681507340, optimizable ]
        c_3,3,1: [ 0.139520473010421, optimizable ]
        c_3,3,2: [ -0.317271245126656, optimizable ]
        c_3,3,3: [ 0.161942539559662, optimizable ]
        c_3,4,2: [ 1.819748857019503E-002, optimizable ]
        c_3,4,3: [ -1.253975778792749E-002, optimizable ]
        c_3,4,4: [ 7.683349872049676E-003, optimizable ]
        c_4,1,1: [ 0.374780197420094, optimizable ]
        c_4,2,1: [ -0.267982474617247, optimizable ]
        c_4,2,2: [ 0.124885888976374, optimizable ]
        c_4,3,1: [ 5.670268701155950E-002, optimizable ]
        c_4,3,2: [ 3.589617794364957E-002, optimizable ]
        c_4,3,3: [ -5.745050130426495E-002, optimizable ]
        c_4,4,2: [ -5.484933823345097E-003, optimizable ]
        c_4,4,3: [ 6.691960330781968E-003, optimizable ]
        c_4,4,4: [ -1.050163537900980E-003, optimizable ]
