# Supplementary material for: Transcorrelated Theory with Pseudopotentials
Source: J Chem Theory Comput. 2025 May 13;21(10):5155–70. doi: 10.1021/acs.jctc.5c00343 (PMC12120921; doi:10.1021/acs.jctc.5c00343)
Supplement: Supplementary file 1 [file ct5c00343_si_001.zip › parameters_CO2_eCEPP_AVDZ.casl]

JASTROW:
  TERM 1:
    Rank: [ 2, 0 ]
    e-e basis: [ Type: natural power, Order: 9 ]
    e-e cutoff:
      Type: polynomial
      Constants: [ C: 3 ]
      Parameters:
        Channel 1-2:
          L: [ 4.50000000000000, fixed, limits: [ 1.000000000000000E-003, +Inf
               ] ]
    Rules: [ 1=2 ]
    Linear parameters:
      Channel 1-2:
        c_2: [ 0.153381746521272, optimizable ]
        c_3: [ -0.170729171598368, optimizable ]
        c_4: [ 0.198464087917014, optimizable ]
        c_5: [ -0.200935698430440, optimizable ]
        c_6: [ 0.124514541383751, optimizable ]
        c_7: [ -4.422122606339780E-002, optimizable ]
        c_8: [ 8.184014120664629E-003, optimizable ]
        c_9: [ -6.186261636563971E-004, optimizable ]
  TERM 2:
    Rank: [ 1, 1 ]
    e-n basis: [ Type: natural power, Order: 9 ]
    e-n cutoff:
      Type: polynomial
      Constants: [ C: 3 ]
      Parameters:
        Channel 1-n1:
          L: [ 4.00000000000000, fixed, limits: [ 1.000000000000000E-003, +Inf
               ] ]
        Channel 1-n2:
          L: [ 4.00000000000000, fixed, limits: [ 1.000000000000000E-003, +Inf
               ] ]
    Rules: [ 1=2, Z ]
    Linear parameters:
      Channel 1-n1:
        c_2: [ 0.370606184224063, optimizable ]
        c_3: [ -6.163088564504145E-002, optimizable ]
        c_4: [ 1.569780383123709E-002, optimizable ]
        c_5: [ 0.232420419907747, optimizable ]
        c_6: [ -0.280796189771284, optimizable ]
        c_7: [ 0.141997186678793, optimizable ]
        c_8: [ -3.484852302439959E-002, optimizable ]
        c_9: [ 3.596122594526973E-003, optimizable ]
      Channel 1-n2:
        c_2: [ 1.34352478343073, optimizable ]
        c_3: [ 0.434935851201786, optimizable ]
        c_4: [ -7.991381016764992E-002, optimizable ]
        c_5: [ -0.364555722073808, optimizable ]
        c_6: [ 0.445270411901596, optimizable ]
        c_7: [ -0.221658726461319, optimizable ]
        c_8: [ 5.105503029640891E-002, optimizable ]
        c_9: [ -4.456413907277594E-003, optimizable ]
  TERM 3:
    Rank: [ 2, 1 ]
    e-e basis: [ Type: natural power, Order: 4 ]
    e-n basis: [ Type: natural power, Order: 4 ]
    e-n cutoff:
      Type: polynomial
      Constants: [ C: 3 ]
      Parameters:
        Channel 1-n1:
          L: [ 4.00000000000000, fixed, limits: [ 1.000000000000000E-003, +Inf
               ] ]
        Channel 1-n2:
          L: [ 4.00000000000000, fixed, limits: [ 1.000000000000000E-003, +Inf
               ] ]
    Rules: [ 1=2, Z ]
    Linear parameters:
      Channel 1-2-n1:
        c_1,2,2: [ 5.740104286457827E-002, optimizable ]
        c_1,3,2: [ -5.220232557506279E-002, optimizable ]
        c_1,3,3: [ 9.289661930919946E-002, optimizable ]
        c_1,4,2: [ 0.188684802868024, optimizable ]
        c_1,4,3: [ -0.143854771147287, optimizable ]
        c_1,4,4: [ 4.686112473476886E-002, optimizable ]
        c_2,3,1: [ 0.154841924610270, optimizable ]
        c_2,4,2: [ -6.264114273205543E-002, optimizable ]
        c_3,1,1: [ -0.188786639873153, optimizable ]
        c_3,2,1: [ 0.130176888369952, optimizable ]
        c_3,2,2: [ 0.113604320977545, optimizable ]
        c_3,3,1: [ -0.246840508648571, optimizable ]
        c_3,3,2: [ -5.468336591719029E-002, optimizable ]
        c_3,3,3: [ 0.139885247805149, optimizable ]
        c_3,4,2: [ 3.917157756590377E-002, optimizable ]
        c_3,4,3: [ -3.801383402915727E-002, optimizable ]
        c_3,4,4: [ 4.329400117325588E-003, optimizable ]
        c_4,1,1: [ 7.090514933963503E-002, optimizable ]
        c_4,2,1: [ -6.378162936512172E-003, optimizable ]
        c_4,2,2: [ -7.528030593149970E-002, optimizable ]
        c_4,3,1: [ 4.133751800779979E-002, optimizable ]
        c_4,3,2: [ 2.389396700569764E-002, optimizable ]
        c_4,3,3: [ -3.911797805381457E-002, optimizable ]
        c_4,4,2: [ -8.106464893359103E-003, optimizable ]
        c_4,4,3: [ 1.139059354621982E-002, optimizable ]
        c_4,4,4: [ -2.196960903430308E-003, optimizable ]
      Channel 1-2-n2:
        c_1,2,2: [ -6.086776673493054E-002, optimizable ]
        c_1,3,2: [ -0.409232267858834, optimizable ]
        c_1,3,3: [ 0.399848165501824, optimizable ]
        c_1,4,2: [ 0.164639927899861, optimizable ]
        c_1,4,3: [ -0.170477849581753, optimizable ]
        c_1,4,4: [ 1.220635315348358E-002, optimizable ]
        c_2,3,1: [ -4.188125189957669E-002, optimizable ]
        c_2,4,2: [ 6.124368796852157E-002, optimizable ]
        c_3,1,1: [ -0.435890806836885, optimizable ]
        c_3,2,1: [ -1.149581229608912E-002, optimizable ]
        c_3,2,2: [ 0.582230793607002, optimizable ]
        c_3,3,1: [ 0.219610565283276, optimizable ]
        c_3,3,2: [ -0.664207249735147, optimizable ]
        c_3,3,3: [ 0.556839762013342, optimizable ]
        c_3,4,2: [ 6.253952849969030E-002, optimizable ]
        c_3,4,3: [ -6.673778369447328E-002, optimizable ]
        c_3,4,4: [ 1.222778089727816E-002, optimizable ]
        c_4,1,1: [ 0.486542499396541, optimizable ]
        c_4,2,1: [ -0.441078879755425, optimizable ]
        c_4,2,2: [ 0.340751920517668, optimizable ]
        c_4,3,1: [ 0.110977018060454, optimizable ]
        c_4,3,2: [ 1.435070893946797E-002, optimizable ]
        c_4,3,3: [ -0.118470314797748, optimizable ]
        c_4,4,2: [ -8.734042530361804E-003, optimizable ]
        c_4,4,3: [ 2.181808923055245E-002, optimizable ]
        c_4,4,4: [ -4.196460633912072E-003, optimizable ]
