# Supplementary material for: Transcorrelated Theory with Pseudopotentials
Source: J Chem Theory Comput. 2025 May 13;21(10):5155–70. doi: 10.1021/acs.jctc.5c00343 (PMC12120921; doi:10.1021/acs.jctc.5c00343)
Supplement: Supplementary file 1 [file ct5c00343_si_001.zip › parameters_CO2_eCEPP_AVQZ.casl]

JASTROW:
  TERM 1:
    Rank: [ 2, 0 ]
    e-e basis: [ Type: natural power, Order: 9 ]
    e-e cutoff:
      Type: polynomial
      Constants: [ C: 3 ]
      Parameters:
        Channel 1-2:
          L: [ 4.50000000000000, fixed, limits: [ 1.000000000000000E-003, +Inf
               ] ]
    Rules: [ 1=2 ]
    Linear parameters:
      Channel 1-2:
        c_2: [ 0.152075921642796, optimizable ]
        c_3: [ -0.175436805015220, optimizable ]
        c_4: [ 0.209525730694303, optimizable ]
        c_5: [ -0.209433939453640, optimizable ]
        c_6: [ 0.127245330930247, optimizable ]
        c_7: [ -4.428844271536088E-002, optimizable ]
        c_8: [ 8.038952253341879E-003, optimizable ]
        c_9: [ -5.964553124564837E-004, optimizable ]
  TERM 2:
    Rank: [ 1, 1 ]
    e-n basis: [ Type: natural power, Order: 9 ]
    e-n cutoff:
      Type: polynomial
      Constants: [ C: 3 ]
      Parameters:
        Channel 1-n1:
          L: [ 4.00000000000000, fixed, limits: [ 1.000000000000000E-003, +Inf
               ] ]
        Channel 1-n2:
          L: [ 4.00000000000000, fixed, limits: [ 1.000000000000000E-003, +Inf
               ] ]
    Rules: [ 1=2, Z ]
    Linear parameters:
      Channel 1-n1:
        c_2: [ 0.361470944769639, optimizable ]
        c_3: [ -9.446801383380185E-003, optimizable ]
        c_4: [ -0.245223556786251, optimizable ]
        c_5: [ 0.733653773241175, optimizable ]
        c_6: [ -0.711302144790160, optimizable ]
        c_7: [ 0.338617125982662, optimizable ]
        c_8: [ -7.859531200177690E-002, optimizable ]
        c_9: [ 7.265609507940129E-003, optimizable ]
      Channel 1-n2:
        c_2: [ 1.29146057721572, optimizable ]
        c_3: [ 0.396166532212274, optimizable ]
        c_4: [ -0.186983787802257, optimizable ]
        c_5: [ -2.006195632334545E-002, optimizable ]
        c_6: [ 9.111585441482266E-003, optimizable ]
        c_7: [ 3.293925469826335E-002, optimizable ]
        c_8: [ -1.680735593505987E-002, optimizable ]
        c_9: [ 2.278759211532912E-003, optimizable ]
  TERM 3:
    Rank: [ 2, 1 ]
    e-e basis: [ Type: natural power, Order: 4 ]
    e-n basis: [ Type: natural power, Order: 4 ]
    e-n cutoff:
      Type: polynomial
      Constants: [ C: 3 ]
      Parameters:
        Channel 1-n1:
          L: [ 4.00000000000000, fixed, limits: [ 1.000000000000000E-003, +Inf
               ] ]
        Channel 1-n2:
          L: [ 4.00000000000000, fixed, limits: [ 1.000000000000000E-003, +Inf
               ] ]
    Rules: [ 1=2, Z ]
    Linear parameters:
      Channel 1-2-n1:
        c_1,2,2: [ 5.001511354092347E-002, optimizable ]
        c_1,3,2: [ 2.597884485010778E-002, optimizable ]
        c_1,3,3: [ -4.639563415473123E-002, optimizable ]
        c_1,4,2: [ 0.181643736998026, optimizable ]
        c_1,4,3: [ -0.158648731590200, optimizable ]
        c_1,4,4: [ 6.948944952180823E-002, optimizable ]
        c_2,3,1: [ 0.217889764368089, optimizable ]
        c_2,4,2: [ -7.682735842426981E-002, optimizable ]
        c_3,1,1: [ -0.187104042623461, optimizable ]
        c_3,2,1: [ 0.129319938187652, optimizable ]
        c_3,2,2: [ 6.948960288789995E-002, optimizable ]
        c_3,3,1: [ -0.195485574545407, optimizable ]
        c_3,3,2: [ -0.162068091942626, optimizable ]
        c_3,3,3: [ 0.217219258754829, optimizable ]
        c_3,4,2: [ 6.425439485227845E-002, optimizable ]
        c_3,4,3: [ -5.664335656842032E-002, optimizable ]
        c_3,4,4: [ 3.197406269535387E-003, optimizable ]
        c_4,1,1: [ 4.418363253450212E-002, optimizable ]
        c_4,2,1: [ 3.138156780183097E-003, optimizable ]
        c_4,2,2: [ -6.773944548587839E-004, optimizable ]
        c_4,3,1: [ 1.358102344405284E-002, optimizable ]
        c_4,3,2: [ 9.898689842765216E-003, optimizable ]
        c_4,3,3: [ -3.383256050212120E-002, optimizable ]
        c_4,4,2: [ -9.120835266627504E-003, optimizable ]
        c_4,4,3: [ 1.349426058637608E-002, optimizable ]
        c_4,4,4: [ -2.537860897949054E-003, optimizable ]
      Channel 1-2-n2:
        c_1,2,2: [ -5.370014625298364E-002, optimizable ]
        c_1,3,2: [ -0.459290450979312, optimizable ]
        c_1,3,3: [ 0.471281708798628, optimizable ]
        c_1,4,2: [ 0.202601481854985, optimizable ]
        c_1,4,3: [ -0.199663426523282, optimizable ]
        c_1,4,4: [ 2.655311797959346E-002, optimizable ]
        c_2,3,1: [ -9.941803158981097E-002, optimizable ]
        c_2,4,2: [ 4.623618140864438E-002, optimizable ]
        c_3,1,1: [ -0.434037569459691, optimizable ]
        c_3,2,1: [ -5.233292697937746E-002, optimizable ]
        c_3,2,2: [ 0.576644965847375, optimizable ]
        c_3,3,1: [ 0.338690717445054, optimizable ]
        c_3,3,2: [ -0.746435049009522, optimizable ]
        c_3,3,3: [ 0.581549235767554, optimizable ]
        c_3,4,2: [ 0.107085647962003, optimizable ]
        c_3,4,3: [ -7.802455943977614E-002, optimizable ]
        c_3,4,4: [ 1.262351333856383E-002, optimizable ]
        c_4,1,1: [ 0.523552499759239, optimizable ]
        c_4,2,1: [ -0.506130525377039, optimizable ]
        c_4,2,2: [ 0.491631877565450, optimizable ]
        c_4,3,1: [ 0.124572142342012, optimizable ]
        c_4,3,2: [ -5.364617553741326E-002, optimizable ]
        c_4,3,3: [ -6.884109591776905E-002, optimizable ]
        c_4,4,2: [ -5.219001116824684E-003, optimizable ]
        c_4,4,3: [ 1.450637809778274E-002, optimizable ]
        c_4,4,4: [ -2.425136817098354E-003, optimizable ]
