# Supplementary material for: Transcorrelated Theory with Pseudopotentials
Source: J Chem Theory Comput. 2025 May 13;21(10):5155–70. doi: 10.1021/acs.jctc.5c00343 (PMC12120921; doi:10.1021/acs.jctc.5c00343)
Supplement: Supplementary file 1 [file ct5c00343_si_001.zip › parameters_CO2_eCEPP_AVTZ.casl]

JASTROW:
  TERM 1:
    Rank: [ 2, 0 ]
    e-e basis: [ Type: natural power, Order: 9 ]
    e-e cutoff:
      Type: polynomial
      Constants: [ C: 3 ]
      Parameters:
        Channel 1-2:
          L: [ 4.50000000000000, fixed, limits: [ 1.000000000000000E-003, +Inf
               ] ]
    Rules: [ 1=2 ]
    Linear parameters:
      Channel 1-2:
        c_2: [ 0.153550904246033, optimizable ]
        c_3: [ -0.170962975427340, optimizable ]
        c_4: [ 0.193276148250903, optimizable ]
        c_5: [ -0.188635823517831, optimizable ]
        c_6: [ 0.113230984938717, optimizable ]
        c_7: [ -3.908411763679237E-002, optimizable ]
        c_8: [ 7.048865045985187E-003, optimizable ]
        c_9: [ -5.217099554593226E-004, optimizable ]
  TERM 2:
    Rank: [ 1, 1 ]
    e-n basis: [ Type: natural power, Order: 9 ]
    e-n cutoff:
      Type: polynomial
      Constants: [ C: 3 ]
      Parameters:
        Channel 1-n1:
          L: [ 4.00000000000000, fixed, limits: [ 1.000000000000000E-003, +Inf
               ] ]
        Channel 1-n2:
          L: [ 4.00000000000000, fixed, limits: [ 1.000000000000000E-003, +Inf
               ] ]
    Rules: [ 1=2, Z ]
    Linear parameters:
      Channel 1-n1:
        c_2: [ 0.387088536103611, optimizable ]
        c_3: [ -0.117538806527109, optimizable ]
        c_4: [ 1.162661731382698E-002, optimizable ]
        c_5: [ 0.328834682775140, optimizable ]
        c_6: [ -0.319815796385294, optimizable ]
        c_7: [ 0.131995622211033, optimizable ]
        c_8: [ -2.517174007174979E-002, optimizable ]
        c_9: [ 1.902579762749352E-003, optimizable ]
      Channel 1-n2:
        c_2: [ 1.28944024975585, optimizable ]
        c_3: [ 0.420228992669995, optimizable ]
        c_4: [ -0.286718621202770, optimizable ]
        c_5: [ 0.144265971054848, optimizable ]
        c_6: [ -0.108860953153530, optimizable ]
        c_7: [ 7.130558823070217E-002, optimizable ]
        c_8: [ -2.202898729608412E-002, optimizable ]
        c_9: [ 2.554296445188728E-003, optimizable ]
  TERM 3:
    Rank: [ 2, 1 ]
    e-e basis: [ Type: natural power, Order: 4 ]
    e-n basis: [ Type: natural power, Order: 4 ]
    e-n cutoff:
      Type: polynomial
      Constants: [ C: 3 ]
      Parameters:
        Channel 1-n1:
          L: [ 4.00000000000000, fixed, limits: [ 1.000000000000000E-003, +Inf
               ] ]
        Channel 1-n2:
          L: [ 4.00000000000000, fixed, limits: [ 1.000000000000000E-003, +Inf
               ] ]
    Rules: [ 1=2, Z ]
    Linear parameters:
      Channel 1-2-n1:
        c_1,2,2: [ 4.390424711830239E-002, optimizable ]
        c_1,3,2: [ -0.151849135237241, optimizable ]
        c_1,3,3: [ 0.198501223219234, optimizable ]
        c_1,4,2: [ 0.390511335784215, optimizable ]
        c_1,4,3: [ -0.321654265722216, optimizable ]
        c_1,4,4: [ 0.128643415534883, optimizable ]
        c_2,3,1: [ 0.106590960845161, optimizable ]
        c_2,4,2: [ -0.209427673782603, optimizable ]
        c_3,1,1: [ -0.185132898040293, optimizable ]
        c_3,2,1: [ 0.176970316899213, optimizable ]
        c_3,2,2: [ -0.138087288426750, optimizable ]
        c_3,3,1: [ -0.272939644313047, optimizable ]
        c_3,3,2: [ 0.114763582895663, optimizable ]
        c_3,3,3: [ -7.185647113931906E-002, optimizable ]
        c_3,4,2: [ 6.450201461621966E-002, optimizable ]
        c_3,4,3: [ -6.280061001112650E-003, optimizable ]
        c_3,4,4: [ -1.149612467403474E-002, optimizable ]
        c_4,1,1: [ 2.872950525791109E-002, optimizable ]
        c_4,2,1: [ 2.850072330595466E-002, optimizable ]
        c_4,2,2: [ -4.929379732939938E-002, optimizable ]
        c_4,3,1: [ 3.215444868092120E-002, optimizable ]
        c_4,3,2: [ -1.606066027032987E-002, optimizable ]
        c_4,3,3: [ 7.361063091003259E-003, optimizable ]
        c_4,4,2: [ -6.738759375803576E-003, optimizable ]
        c_4,4,3: [ 4.297974640368071E-003, optimizable ]
        c_4,4,4: [ 2.582899439141912E-004, optimizable ]
      Channel 1-2-n2:
        c_1,2,2: [ -5.440472585675792E-002, optimizable ]
        c_1,3,2: [ -0.402009577021383, optimizable ]
        c_1,3,3: [ 0.354967463097481, optimizable ]
        c_1,4,2: [ 0.154001549708670, optimizable ]
        c_1,4,3: [ -0.139184722204498, optimizable ]
        c_1,4,4: [ 7.883590561304834E-004, optimizable ]
        c_2,3,1: [ -6.427060048527670E-002, optimizable ]
        c_2,4,2: [ 4.075599936771611E-002, optimizable ]
        c_3,1,1: [ -0.428840748604992, optimizable ]
        c_3,2,1: [ -4.985934493285305E-002, optimizable ]
        c_3,2,2: [ 0.614079677171494, optimizable ]
        c_3,3,1: [ 0.276037574966171, optimizable ]
        c_3,3,2: [ -0.669340450122486, optimizable ]
        c_3,3,3: [ 0.489257127042734, optimizable ]
        c_3,4,2: [ 8.643366301961306E-002, optimizable ]
        c_3,4,3: [ -6.213137003811386E-002, optimizable ]
        c_3,4,4: [ 1.210041055968054E-002, optimizable ]
        c_4,1,1: [ 0.511658581326561, optimizable ]
        c_4,2,1: [ -0.475137290199590, optimizable ]
        c_4,2,2: [ 0.389631162684685, optimizable ]
        c_4,3,1: [ 0.122294704511490, optimizable ]
        c_4,3,2: [ -1.902489488370970E-002, optimizable ]
        c_4,3,3: [ -7.682710166012779E-002, optimizable ]
        c_4,4,2: [ -7.480607811104163E-003, optimizable ]
        c_4,4,3: [ 1.463668549744407E-002, optimizable ]
        c_4,4,4: [ -2.686586595730833E-003, optimizable ]
