# Supplementary material for: Transcorrelated Theory with Pseudopotentials
Source: J Chem Theory Comput. 2025 May 13;21(10):5155–70. doi: 10.1021/acs.jctc.5c00343 (PMC12120921; doi:10.1021/acs.jctc.5c00343)
Supplement: Supplementary file 1 [file ct5c00343_si_001.zip › parameters_CO_ccECP_AVDZ.casl]

JASTROW:
  TERM 1:
    Rank: [ 2, 0 ]
    e-e basis: [ Type: natural power, Order: 9 ]
    e-e cutoff:
      Type: polynomial
      Constants: [ C: 3 ]
      Parameters:
        Channel 1-2:
          L: [ 4.50000000000000, fixed, limits: [ 1.000000000000000E-003, +Inf
               ] ]
    Rules: [ 1=2 ]
    Linear parameters:
      Channel 1-2:
        c_2: [ 0.114778130799907, optimizable ]
        c_3: [ -0.158539454337860, optimizable ]
        c_4: [ 0.180706065562783, optimizable ]
        c_5: [ -0.175673777459143, optimizable ]
        c_6: [ 0.108657311101289, optimizable ]
        c_7: [ -4.005671873375299E-002, optimizable ]
        c_8: [ 7.857196569825165E-003, optimizable ]
        c_9: [ -6.382279454483422E-004, optimizable ]
  TERM 2:
    Rank: [ 1, 1 ]
    e-n basis: [ Type: natural power, Order: 9 ]
    e-n cutoff:
      Type: polynomial
      Constants: [ C: 3 ]
      Parameters:
        Channel 1-n1:
          L: [ 4.00000000000000, fixed, limits: [ 1.000000000000000E-003, +Inf
               ] ]
        Channel 1-n2:
          L: [ 4.00000000000000, fixed, limits: [ 1.000000000000000E-003, +Inf
               ] ]
    Rules: [ 1=2, Z ]
    Linear parameters:
      Channel 1-n1:
        c_2: [ 0.351676690995636, optimizable ]
        c_3: [ -0.404883911960178, optimizable ]
        c_4: [ 1.14730618159741, optimizable ]
        c_5: [ -1.48247781978804, optimizable ]
        c_6: [ 0.985435056469715, optimizable ]
        c_7: [ -0.352445773841528, optimizable ]
        c_8: [ 6.541578759009946E-002, optimizable ]
        c_9: [ -4.773611813645840E-003, optimizable ]
      Channel 1-n2:
        c_2: [ 1.25612289689997, optimizable ]
        c_3: [ 0.542372983775258, optimizable ]
        c_4: [ -0.191258809913355, optimizable ]
        c_5: [ -0.333561831268779, optimizable ]
        c_6: [ 0.378390341422119, optimizable ]
        c_7: [ -0.163627390459899, optimizable ]
        c_8: [ 3.224316366576408E-002, optimizable ]
        c_9: [ -2.220623626047916E-003, optimizable ]
  TERM 3:
    Rank: [ 2, 1 ]
    e-e basis: [ Type: natural power, Order: 4 ]
    e-n basis: [ Type: natural power, Order: 4 ]
    e-n cutoff:
      Type: polynomial
      Constants: [ C: 3 ]
      Parameters:
        Channel 1-n1:
          L: [ 4.00000000000000, fixed, limits: [ 1.000000000000000E-003, +Inf
               ] ]
        Channel 1-n2:
          L: [ 4.00000000000000, fixed, limits: [ 1.000000000000000E-003, +Inf
               ] ]
    Rules: [ 1=2, Z ]
    Linear parameters:
      Channel 1-2-n1:
        c_1,2,2: [ 4.375726736687310E-002, optimizable ]
        c_1,3,2: [ 0.497141102793750, optimizable ]
        c_1,3,3: [ -0.415374945542851, optimizable ]
        c_1,4,2: [ -0.401705841411217, optimizable ]
        c_1,4,3: [ 0.198884339323988, optimizable ]
        c_1,4,4: [ -5.238588344154275E-002, optimizable ]
        c_2,3,1: [ 0.326605806993714, optimizable ]
        c_2,4,2: [ 0.259951980870424, optimizable ]
        c_3,1,1: [ 6.817205185112597E-002, optimizable ]
        c_3,2,1: [ -0.129859844334852, optimizable ]
        c_3,2,2: [ 0.231055067148318, optimizable ]
        c_3,3,1: [ -0.195444570885843, optimizable ]
        c_3,3,2: [ -5.527427717423913E-002, optimizable ]
        c_3,3,3: [ 0.339552741509758, optimizable ]
        c_3,4,2: [ -0.118614210470649, optimizable ]
        c_3,4,3: [ -4.741693916068906E-002, optimizable ]
        c_3,4,4: [ 1.556404766269250E-002, optimizable ]
        c_4,1,1: [ -8.798309076633254E-002, optimizable ]
        c_4,2,1: [ 0.233135720865228, optimizable ]
        c_4,2,2: [ -0.393683600016103, optimizable ]
        c_4,3,1: [ -7.727247063601365E-002, optimizable ]
        c_4,3,2: [ 0.169475213610587, optimizable ]
        c_4,3,3: [ -0.130868721489107, optimizable ]
        c_4,4,2: [ -5.380484424310723E-003, optimizable ]
        c_4,4,3: [ 2.188640972614374E-002, optimizable ]
        c_4,4,4: [ -5.837592677916275E-003, optimizable ]
      Channel 1-2-n2:
        c_1,2,2: [ -1.654425382786001E-002, optimizable ]
        c_1,3,2: [ -7.596132295103743E-002, optimizable ]
        c_1,3,3: [ -0.177422905186433, optimizable ]
        c_1,4,2: [ 9.923291571038247E-002, optimizable ]
        c_1,4,3: [ 1.158488888927101E-004, optimizable ]
        c_1,4,4: [ -2.476460131700650E-002, optimizable ]
        c_2,3,1: [ 0.116969792949433, optimizable ]
        c_2,4,2: [ 1.302549399455727E-002, optimizable ]
        c_3,1,1: [ -0.350836483439100, optimizable ]
        c_3,2,1: [ -5.193819393330935E-002, optimizable ]
        c_3,2,2: [ 0.429006819804042, optimizable ]
        c_3,3,1: [ 1.994377728865447E-002, optimizable ]
        c_3,3,2: [ -0.370342938736301, optimizable ]
        c_3,3,3: [ 0.312969161879252, optimizable ]
        c_3,4,2: [ -3.583433318524542E-003, optimizable ]
        c_3,4,3: [ -3.362236112053765E-002, optimizable ]
        c_3,4,4: [ 8.463492155577450E-003, optimizable ]
        c_4,1,1: [ 0.350070732943402, optimizable ]
        c_4,2,1: [ -0.225967528244099, optimizable ]
        c_4,2,2: [ 7.675996323028417E-002, optimizable ]
        c_4,3,1: [ 5.005301929953154E-002, optimizable ]
        c_4,3,2: [ 8.636630337748996E-002, optimizable ]
        c_4,3,3: [ -0.125492602663544, optimizable ]
        c_4,4,2: [ -9.512691556727055E-003, optimizable ]
        c_4,4,3: [ 2.066975526739334E-002, optimizable ]
        c_4,4,4: [ -3.974464026708592E-003, optimizable ]
