# Supplementary material for: Transcorrelated Theory with Pseudopotentials
Source: J Chem Theory Comput. 2025 May 13;21(10):5155–70. doi: 10.1021/acs.jctc.5c00343 (PMC12120921; doi:10.1021/acs.jctc.5c00343)
Supplement: Supplementary file 1 [file ct5c00343_si_001.zip › parameters_CO_ccECP_AVQZ.casl]

JASTROW:
  TERM 1:
    Rank: [ 2, 0 ]
    e-e basis: [ Type: natural power, Order: 9 ]
    e-e cutoff:
      Type: polynomial
      Constants: [ C: 3 ]
      Parameters:
        Channel 1-2:
          L: [ 4.50000000000000, fixed, limits: [ 1.000000000000000E-003, +Inf
               ] ]
    Rules: [ 1=2 ]
    Linear parameters:
      Channel 1-2:
        c_2: [ 0.126550579778871, optimizable ]
        c_3: [ -0.163718459487195, optimizable ]
        c_4: [ 0.179089632873541, optimizable ]
        c_5: [ -0.172813585590544, optimizable ]
        c_6: [ 0.106079854949406, optimizable ]
        c_7: [ -3.913781661676474E-002, optimizable ]
        c_8: [ 7.675827427069075E-003, optimizable ]
        c_9: [ -6.261699005275652E-004, optimizable ]
  TERM 2:
    Rank: [ 1, 1 ]
    e-n basis: [ Type: natural power, Order: 9 ]
    e-n cutoff:
      Type: polynomial
      Constants: [ C: 3 ]
      Parameters:
        Channel 1-n1:
          L: [ 4.00000000000000, fixed, limits: [ 1.000000000000000E-003, +Inf
               ] ]
        Channel 1-n2:
          L: [ 4.00000000000000, fixed, limits: [ 1.000000000000000E-003, +Inf
               ] ]
    Rules: [ 1=2, Z ]
    Linear parameters:
      Channel 1-n1:
        c_2: [ 0.315052421255018, optimizable ]
        c_3: [ -0.237012185694528, optimizable ]
        c_4: [ 0.719663199306128, optimizable ]
        c_5: [ -0.795187311123627, optimizable ]
        c_6: [ 0.427537974665172, optimizable ]
        c_7: [ -0.103440813832211, optimizable ]
        c_8: [ 8.848977842168450E-003, optimizable ]
        c_9: [ 1.998885776960426E-004, optimizable ]
      Channel 1-n2:
        c_2: [ 1.22627720616937, optimizable ]
        c_3: [ 0.337739484060789, optimizable ]
        c_4: [ 0.148956418711764, optimizable ]
        c_5: [ -0.619881232568978, optimizable ]
        c_6: [ 0.438964023047906, optimizable ]
        c_7: [ -0.126468747031385, optimizable ]
        c_8: [ 1.435749303262499E-002, optimizable ]
        c_9: [ -5.732153851114200E-005, optimizable ]
  TERM 3:
    Rank: [ 2, 1 ]
    e-e basis: [ Type: natural power, Order: 4 ]
    e-n basis: [ Type: natural power, Order: 4 ]
    e-n cutoff:
      Type: polynomial
      Constants: [ C: 3 ]
      Parameters:
        Channel 1-n1:
          L: [ 4.00000000000000, fixed, limits: [ 1.000000000000000E-003, +Inf
               ] ]
        Channel 1-n2:
          L: [ 4.00000000000000, fixed, limits: [ 1.000000000000000E-003, +Inf
               ] ]
    Rules: [ 1=2, Z ]
    Linear parameters:
      Channel 1-2-n1:
        c_1,2,2: [ 3.844465643839017E-002, optimizable ]
        c_1,3,2: [ 0.432862011696820, optimizable ]
        c_1,3,3: [ -0.397195547819992, optimizable ]
        c_1,4,2: [ -0.457636677440046, optimizable ]
        c_1,4,3: [ 0.238903287360610, optimizable ]
        c_1,4,4: [ -6.975127718009387E-002, optimizable ]
        c_2,3,1: [ 0.225145062652272, optimizable ]
        c_2,4,2: [ 0.283215129818132, optimizable ]
        c_3,1,1: [ 9.322542635409195E-002, optimizable ]
        c_3,2,1: [ -0.252292868417169, optimizable ]
        c_3,2,2: [ 0.279393039035412, optimizable ]
        c_3,3,1: [ 0.156349585691104, optimizable ]
        c_3,3,2: [ -0.344666283347378, optimizable ]
        c_3,3,3: [ 0.431228863763697, optimizable ]
        c_3,4,2: [ -4.885666374493419E-002, optimizable ]
        c_3,4,3: [ -5.561882066392267E-002, optimizable ]
        c_3,4,4: [ 1.235631197582633E-002, optimizable ]
        c_4,1,1: [ -1.336775314064359E-002, optimizable ]
        c_4,2,1: [ 8.359291639697579E-002, optimizable ]
        c_4,2,2: [ -4.072581851633796E-002, optimizable ]
        c_4,3,1: [ -8.063868401251437E-002, optimizable ]
        c_4,3,2: [ 5.931235103480977E-002, optimizable ]
        c_4,3,3: [ -6.288698330458931E-002, optimizable ]
        c_4,4,2: [ 1.202583345512513E-003, optimizable ]
        c_4,4,3: [ 9.630573246833425E-003, optimizable ]
        c_4,4,4: [ -2.304911213407903E-003, optimizable ]
      Channel 1-2-n2:
        c_1,2,2: [ -2.211936465325930E-002, optimizable ]
        c_1,3,2: [ -4.938489261502901E-002, optimizable ]
        c_1,3,3: [ -0.196816299612944, optimizable ]
        c_1,4,2: [ 1.255923852244565E-002, optimizable ]
        c_1,4,3: [ 4.236591826002443E-002, optimizable ]
        c_1,4,4: [ -3.279971582171427E-002, optimizable ]
        c_2,3,1: [ 7.294294809536848E-002, optimizable ]
        c_2,4,2: [ 7.848716788377705E-002, optimizable ]
        c_3,1,1: [ -0.320944595127668, optimizable ]
        c_3,2,1: [ -0.156224316825384, optimizable ]
        c_3,2,2: [ 0.566126384386060, optimizable ]
        c_3,3,1: [ 0.238248639347872, optimizable ]
        c_3,3,2: [ -0.629025489982760, optimizable ]
        c_3,3,3: [ 0.539103334514312, optimizable ]
        c_3,4,2: [ 5.523731127581263E-002, optimizable ]
        c_3,4,3: [ -8.500254914994437E-002, optimizable ]
        c_3,4,4: [ 2.007535228646829E-002, optimizable ]
        c_4,1,1: [ 0.423489021992648, optimizable ]
        c_4,2,1: [ -0.350465726056456, optimizable ]
        c_4,2,2: [ 0.296967391462451, optimizable ]
        c_4,3,1: [ 7.607195636324245E-002, optimizable ]
        c_4,3,2: [ 1.373296987312358E-002, optimizable ]
        c_4,3,3: [ -0.100358458049197, optimizable ]
        c_4,4,2: [ -7.412338924913801E-003, optimizable ]
        c_4,4,3: [ 2.118855880695367E-002, optimizable ]
        c_4,4,4: [ -4.792759070308086E-003, optimizable ]
