# Supplementary material for: Transcorrelated Theory with Pseudopotentials
Source: J Chem Theory Comput. 2025 May 13;21(10):5155–70. doi: 10.1021/acs.jctc.5c00343 (PMC12120921; doi:10.1021/acs.jctc.5c00343)
Supplement: Supplementary file 1 [file ct5c00343_si_001.zip › parameters_CO_ccECP_AVTZ.casl]

JASTROW:
  TERM 1:
    Rank: [ 2, 0 ]
    e-e basis: [ Type: natural power, Order: 9 ]
    e-e cutoff:
      Type: polynomial
      Constants: [ C: 3 ]
      Parameters:
        Channel 1-2:
          L: [ 4.50000000000000, fixed, limits: [ 1.000000000000000E-003, +Inf
               ] ]
    Rules: [ 1=2 ]
    Linear parameters:
      Channel 1-2:
        c_2: [ 0.124689965281311, optimizable ]
        c_3: [ -0.159588243197620, optimizable ]
        c_4: [ 0.169212754090352, optimizable ]
        c_5: [ -0.162434953678563, optimizable ]
        c_6: [ 0.100124198500804, optimizable ]
        c_7: [ -3.730716462423835E-002, optimizable ]
        c_8: [ 7.413208097780628E-003, optimizable ]
        c_9: [ -6.134506088321755E-004, optimizable ]
  TERM 2:
    Rank: [ 1, 1 ]
    e-n basis: [ Type: natural power, Order: 9 ]
    e-n cutoff:
      Type: polynomial
      Constants: [ C: 3 ]
      Parameters:
        Channel 1-n1:
          L: [ 4.00000000000000, fixed, limits: [ 1.000000000000000E-003, +Inf
               ] ]
        Channel 1-n2:
          L: [ 4.00000000000000, fixed, limits: [ 1.000000000000000E-003, +Inf
               ] ]
    Rules: [ 1=2, Z ]
    Linear parameters:
      Channel 1-n1:
        c_2: [ 0.335800722627916, optimizable ]
        c_3: [ -0.265743046589628, optimizable ]
        c_4: [ 0.757701770241320, optimizable ]
        c_5: [ -0.977881827965069, optimizable ]
        c_6: [ 0.681395749662291, optimizable ]
        c_7: [ -0.255137541972437, optimizable ]
        c_8: [ 5.061287747192513E-002, optimizable ]
        c_9: [ -4.176128087362333E-003, optimizable ]
      Channel 1-n2:
        c_2: [ 1.20393165442903, optimizable ]
        c_3: [ 0.364149418079495, optimizable ]
        c_4: [ -4.530486655379749E-003, optimizable ]
        c_5: [ -0.410837160100368, optimizable ]
        c_6: [ 0.301276295644655, optimizable ]
        c_7: [ -8.522549823777124E-002, optimizable ]
        c_8: [ 8.538626001157370E-003, optimizable ]
        c_9: [ 4.088227216561485E-004, optimizable ]
  TERM 3:
    Rank: [ 2, 1 ]
    e-e basis: [ Type: natural power, Order: 4 ]
    e-n basis: [ Type: natural power, Order: 4 ]
    e-n cutoff:
      Type: polynomial
      Constants: [ C: 3 ]
      Parameters:
        Channel 1-n1:
          L: [ 4.00000000000000, fixed, limits: [ 1.000000000000000E-003, +Inf
               ] ]
        Channel 1-n2:
          L: [ 4.00000000000000, fixed, limits: [ 1.000000000000000E-003, +Inf
               ] ]
    Rules: [ 1=2, Z ]
    Linear parameters:
      Channel 1-2-n1:
        c_1,2,2: [ 3.348566100821027E-002, optimizable ]
        c_1,3,2: [ 0.242189425166600, optimizable ]
        c_1,3,3: [ -0.137502268549547, optimizable ]
        c_1,4,2: [ -0.221022550096410, optimizable ]
        c_1,4,3: [ 4.606439133307107E-002, optimizable ]
        c_1,4,4: [ 2.377179958960259E-003, optimizable ]
        c_2,3,1: [ 0.159376758752223, optimizable ]
        c_2,4,2: [ 0.151527801268557, optimizable ]
        c_3,1,1: [ 6.552191904477833E-002, optimizable ]
        c_3,2,1: [ -0.126090753886730, optimizable ]
        c_3,2,2: [ -1.120139818831881E-002, optimizable ]
        c_3,3,1: [ -2.905154808385314E-002, optimizable ]
        c_3,3,2: [ -3.941074829965331E-003, optimizable ]
        c_3,3,3: [ 0.129802271163608, optimizable ]
        c_3,4,2: [ -8.678642072340323E-002, optimizable ]
        c_3,4,3: [ 6.685294964624521E-003, optimizable ]
        c_3,4,4: [ -6.937272107438554E-003, optimizable ]
        c_4,1,1: [ -8.313247252368955E-002, optimizable ]
        c_4,2,1: [ 0.185598313973366, optimizable ]
        c_4,2,2: [ -0.207607737062719, optimizable ]
        c_4,3,1: [ -8.851956367560691E-002, optimizable ]
        c_4,3,2: [ 9.118582754791371E-002, optimizable ]
        c_4,3,3: [ -6.127019280347974E-002, optimizable ]
        c_4,4,2: [ 9.041291576930781E-004, optimizable ]
        c_4,4,3: [ 5.584108290219607E-003, optimizable ]
        c_4,4,4: [ -2.560565310853551E-004, optimizable ]
      Channel 1-2-n2:
        c_1,2,2: [ -1.994765819579837E-002, optimizable ]
        c_1,3,2: [ -3.383321025712571E-002, optimizable ]
        c_1,3,3: [ -0.236224120711755, optimizable ]
        c_1,4,2: [ 8.076661700507007E-003, optimizable ]
        c_1,4,3: [ 7.285785112502140E-002, optimizable ]
        c_1,4,4: [ -5.304859589963354E-002, optimizable ]
        c_2,3,1: [ 8.322557225591780E-002, optimizable ]
        c_2,4,2: [ 4.883093429091011E-002, optimizable ]
        c_3,1,1: [ -0.320825383095807, optimizable ]
        c_3,2,1: [ -0.138042297962554, optimizable ]
        c_3,2,2: [ 0.548827051776090, optimizable ]
        c_3,3,1: [ 0.141376705356832, optimizable ]
        c_3,3,2: [ -0.474216185659424, optimizable ]
        c_3,3,3: [ 0.374662467389244, optimizable ]
        c_3,4,2: [ 2.756853055455248E-002, optimizable ]
        c_3,4,3: [ -5.581798221385547E-002, optimizable ]
        c_3,4,4: [ 1.753419327557654E-002, optimizable ]
        c_4,1,1: [ 0.402504445232624, optimizable ]
        c_4,2,1: [ -0.299316936297966, optimizable ]
        c_4,2,2: [ 0.165778514073994, optimizable ]
        c_4,3,1: [ 7.184263212315666E-002, optimizable ]
        c_4,3,2: [ 4.888434411141478E-002, optimizable ]
        c_4,3,3: [ -0.100921628158702, optimizable ]
        c_4,4,2: [ -9.016997581357010E-003, optimizable ]
        c_4,4,3: [ 1.913529621199488E-002, optimizable ]
        c_4,4,4: [ -4.627005820787458E-003, optimizable ]
