# Supplementary material for: Transcorrelated Theory with Pseudopotentials
Source: J Chem Theory Comput. 2025 May 13;21(10):5155–70. doi: 10.1021/acs.jctc.5c00343 (PMC12120921; doi:10.1021/acs.jctc.5c00343)
Supplement: Supplementary file 1 [file ct5c00343_si_001.zip › parameters_CO_eCEPP_AVQZ.casl]

JASTROW:
  TERM 1:
    Rank: [ 2, 0 ]
    e-e basis: [ Type: natural power, Order: 9 ]
    e-e cutoff:
      Type: polynomial
      Constants: [ C: 3 ]
      Parameters:
        Channel 1-2:
          L: [ 4.50000000000000, fixed, limits: [ 1.000000000000000E-003, +Inf
               ] ]
    Rules: [ 1=2 ]
    Linear parameters:
      Channel 1-2:
        c_2: [ 0.128040524754046, optimizable ]
        c_3: [ -0.167840915790054, optimizable ]
        c_4: [ 0.201267905374684, optimizable ]
        c_5: [ -0.205622337062858, optimizable ]
        c_6: [ 0.127862360138301, optimizable ]
        c_7: [ -4.641407754252924E-002, optimizable ]
        c_8: [ 8.863137804830206E-003, optimizable ]
        c_9: [ -7.006151839855293E-004, optimizable ]
  TERM 2:
    Rank: [ 1, 1 ]
    e-n basis: [ Type: natural power, Order: 9 ]
    e-n cutoff:
      Type: polynomial
      Constants: [ C: 3 ]
      Parameters:
        Channel 1-n1:
          L: [ 4.00000000000000, fixed, limits: [ 1.000000000000000E-003, +Inf
               ] ]
        Channel 1-n2:
          L: [ 4.00000000000000, fixed, limits: [ 1.000000000000000E-003, +Inf
               ] ]
    Rules: [ 1=2, Z ]
    Linear parameters:
      Channel 1-n1:
        c_2: [ 0.313726539921449, optimizable ]
        c_3: [ -1.608189136190973E-002, optimizable ]
        c_4: [ -0.121140858342464, optimizable ]
        c_5: [ 0.393074941422576, optimizable ]
        c_6: [ -0.429986124591179, optimizable ]
        c_7: [ 0.232784263780630, optimizable ]
        c_8: [ -5.912600788309200E-002, optimizable ]
        c_9: [ 5.724812863298788E-003, optimizable ]
      Channel 1-n2:
        c_2: [ 1.21113153143285, optimizable ]
        c_3: [ 0.425605937767058, optimizable ]
        c_4: [ -0.284528988386095, optimizable ]
        c_5: [ -2.079904986876748E-002, optimizable ]
        c_6: [ 2.580017580657539E-002, optimizable ]
        c_7: [ 2.876001713633910E-002, optimizable ]
        c_8: [ -1.608194126814872E-002, optimizable ]
        c_9: [ 2.371977776211089E-003, optimizable ]
  TERM 3:
    Rank: [ 2, 1 ]
    e-e basis: [ Type: natural power, Order: 4 ]
    e-n basis: [ Type: natural power, Order: 4 ]
    e-n cutoff:
      Type: polynomial
      Constants: [ C: 3 ]
      Parameters:
        Channel 1-n1:
          L: [ 4.00000000000000, fixed, limits: [ 1.000000000000000E-003, +Inf
               ] ]
        Channel 1-n2:
          L: [ 4.00000000000000, fixed, limits: [ 1.000000000000000E-003, +Inf
               ] ]
    Rules: [ 1=2, Z ]
    Linear parameters:
      Channel 1-2-n1:
        c_1,2,2: [ 3.049355643314644E-002, optimizable ]
        c_1,3,2: [ 0.250196724075571, optimizable ]
        c_1,3,3: [ -0.144480744773607, optimizable ]
        c_1,4,2: [ -0.308635035480346, optimizable ]
        c_1,4,3: [ 0.102087390810339, optimizable ]
        c_1,4,4: [ -2.013994420164050E-002, optimizable ]
        c_2,3,1: [ 0.116812898742636, optimizable ]
        c_2,4,2: [ 0.227466925593569, optimizable ]
        c_3,1,1: [ 7.575888381612811E-002, optimizable ]
        c_3,2,1: [ -0.219303499129473, optimizable ]
        c_3,2,2: [ 0.176500695133501, optimizable ]
        c_3,3,1: [ 0.232438842636431, optimizable ]
        c_3,3,2: [ -0.401194098539125, optimizable ]
        c_3,3,3: [ 0.463978537401819, optimizable ]
        c_3,4,2: [ 3.691964849378236E-003, optimizable ]
        c_3,4,3: [ -6.702997331987588E-002, optimizable ]
        c_3,4,4: [ 9.910550930609689E-003, optimizable ]
        c_4,1,1: [ 9.883196672532938E-003, optimizable ]
        c_4,2,1: [ 1.352800824549715E-002, optimizable ]
        c_4,2,2: [ 0.123919238126518, optimizable ]
        c_4,3,1: [ -5.513314803630052E-002, optimizable ]
        c_4,3,2: [ -8.571917021238556E-003, optimizable ]
        c_4,3,3: [ -3.334919094903974E-002, optimizable ]
        c_4,4,2: [ 2.917490553212521E-003, optimizable ]
        c_4,4,3: [ 7.818000230278864E-003, optimizable ]
        c_4,4,4: [ -1.745648751793701E-003, optimizable ]
      Channel 1-2-n2:
        c_1,2,2: [ -2.226780859413954E-002, optimizable ]
        c_1,3,2: [ -0.449704955629691, optimizable ]
        c_1,3,3: [ 0.546771570190509, optimizable ]
        c_1,4,2: [ 0.189765590631207, optimizable ]
        c_1,4,3: [ -0.232909547784091, optimizable ]
        c_1,4,4: [ 6.673045267467310E-002, optimizable ]
        c_2,3,1: [ -8.288923157762876E-002, optimizable ]
        c_2,4,2: [ 0.103636124214142, optimizable ]
        c_3,1,1: [ -0.458654050152983, optimizable ]
        c_3,2,1: [ -6.238074033203432E-002, optimizable ]
        c_3,2,2: [ 0.632182446078813, optimizable ]
        c_3,3,1: [ 0.370108519291019, optimizable ]
        c_3,3,2: [ -0.923523532997786, optimizable ]
        c_3,3,3: [ 0.806830422264034, optimizable ]
        c_3,4,2: [ 0.123545449069350, optimizable ]
        c_3,4,3: [ -0.120399413712261, optimizable ]
        c_3,4,4: [ 1.775870989481946E-002, optimizable ]
        c_4,1,1: [ 0.548763041903155, optimizable ]
        c_4,2,1: [ -0.541656585778865, optimizable ]
        c_4,2,2: [ 0.562460657783343, optimizable ]
        c_4,3,1: [ 0.135544889468907, optimizable ]
        c_4,3,2: [ -5.075039887354341E-002, optimizable ]
        c_4,3,3: [ -0.107916109223496, optimizable ]
        c_4,4,2: [ -8.275250962915976E-003, optimizable ]
        c_4,4,3: [ 2.611010368570433E-002, optimizable ]
        c_4,4,4: [ -5.117156653038087E-003, optimizable ]
