# Supplementary material for: Transcorrelated Theory with Pseudopotentials
Source: J Chem Theory Comput. 2025 May 13;21(10):5155–70. doi: 10.1021/acs.jctc.5c00343 (PMC12120921; doi:10.1021/acs.jctc.5c00343)
Supplement: Supplementary file 1 [file ct5c00343_si_001.zip › parameters_CO_eCEPP_AVTZ.casl]

JASTROW:
  TERM 1:
    Rank: [ 2, 0 ]
    e-e basis: [ Type: natural power, Order: 9 ]
    e-e cutoff:
      Type: polynomial
      Constants: [ C: 3 ]
      Parameters:
        Channel 1-2:
          L: [ 4.50000000000000, fixed, limits: [ 1.000000000000000E-003, +Inf
               ] ]
    Rules: [ 1=2 ]
    Linear parameters:
      Channel 1-2:
        c_2: [ 0.124428442650800, optimizable ]
        c_3: [ -0.169960447244974, optimizable ]
        c_4: [ 0.200622563943972, optimizable ]
        c_5: [ -0.204594852348495, optimizable ]
        c_6: [ 0.128802749955075, optimizable ]
        c_7: [ -4.749743733144683E-002, optimizable ]
        c_8: [ 9.207980603197769E-003, optimizable ]
        c_9: [ -7.364757560616826E-004, optimizable ]
  TERM 2:
    Rank: [ 1, 1 ]
    e-n basis: [ Type: natural power, Order: 9 ]
    e-n cutoff:
      Type: polynomial
      Constants: [ C: 3 ]
      Parameters:
        Channel 1-n1:
          L: [ 4.00000000000000, fixed, limits: [ 1.000000000000000E-003, +Inf
               ] ]
        Channel 1-n2:
          L: [ 4.00000000000000, fixed, limits: [ 1.000000000000000E-003, +Inf
               ] ]
    Rules: [ 1=2, Z ]
    Linear parameters:
      Channel 1-n1:
        c_2: [ 0.334080777118842, optimizable ]
        c_3: [ -6.978939883505381E-002, optimizable ]
        c_4: [ 1.811100923087234E-002, optimizable ]
        c_5: [ 8.660819967774554E-002, optimizable ]
        c_6: [ -0.110283106982810, optimizable ]
        c_7: [ 6.559570850410418E-002, optimizable ]
        c_8: [ -1.647939646607287E-002, optimizable ]
        c_9: [ 1.480338798135460E-003, optimizable ]
      Channel 1-n2:
        c_2: [ 1.21286205154402, optimizable ]
        c_3: [ 0.454720299527049, optimizable ]
        c_4: [ -0.374749028031426, optimizable ]
        c_5: [ 7.272319413229156E-002, optimizable ]
        c_6: [ -3.758038203129600E-003, optimizable ]
        c_7: [ 1.720790605843682E-002, optimizable ]
        c_8: [ -8.713333357115530E-003, optimizable ]
        c_9: [ 1.527293749937258E-003, optimizable ]
  TERM 3:
    Rank: [ 2, 1 ]
    e-e basis: [ Type: natural power, Order: 4 ]
    e-n basis: [ Type: natural power, Order: 4 ]
    e-n cutoff:
      Type: polynomial
      Constants: [ C: 3 ]
      Parameters:
        Channel 1-n1:
          L: [ 4.00000000000000, fixed, limits: [ 1.000000000000000E-003, +Inf
               ] ]
        Channel 1-n2:
          L: [ 4.00000000000000, fixed, limits: [ 1.000000000000000E-003, +Inf
               ] ]
    Rules: [ 1=2, Z ]
    Linear parameters:
      Channel 1-2-n1:
        c_1,2,2: [ 2.680975152557642E-002, optimizable ]
        c_1,3,2: [ 0.179337559705624, optimizable ]
        c_1,3,3: [ -6.116127203060910E-002, optimizable ]
        c_1,4,2: [ -9.483769416580538E-002, optimizable ]
        c_1,4,3: [ -4.583170930027683E-002, optimizable ]
        c_1,4,4: [ 3.899987132751714E-002, optimizable ]
        c_2,3,1: [ 0.120305148378385, optimizable ]
        c_2,4,2: [ 7.931217180433890E-002, optimizable ]
        c_3,1,1: [ 7.157319544566197E-002, optimizable ]
        c_3,2,1: [ -9.316249551636710E-002, optimizable ]
        c_3,2,2: [ -7.516688832552690E-002, optimizable ]
        c_3,3,1: [ -5.279906146962929E-003, optimizable ]
        c_3,3,2: [ -3.700445750989934E-002, optimizable ]
        c_3,3,3: [ 0.152744932590955, optimizable ]
        c_3,4,2: [ -3.241202525651157E-002, optimizable ]
        c_3,4,3: [ -1.042809662695722E-002, optimizable ]
        c_3,4,4: [ -5.888604505289959E-003, optimizable ]
        c_4,1,1: [ -7.972225225908168E-002, optimizable ]
        c_4,2,1: [ 0.134951602222559, optimizable ]
        c_4,2,2: [ -7.262040551439430E-002, optimizable ]
        c_4,3,1: [ -6.157353132469746E-002, optimizable ]
        c_4,3,2: [ 2.873458253852056E-002, optimizable ]
        c_4,3,3: [ -3.471767964707224E-002, optimizable ]
        c_4,4,2: [ 1.768783861759830E-003, optimizable ]
        c_4,4,3: [ 5.265037843824944E-003, optimizable ]
        c_4,4,4: [ -4.134423375815520E-004, optimizable ]
      Channel 1-2-n2:
        c_1,2,2: [ -2.057273730768986E-002, optimizable ]
        c_1,3,2: [ -0.373289665575361, optimizable ]
        c_1,3,3: [ 0.374337509415179, optimizable ]
        c_1,4,2: [ 0.115618254707643, optimizable ]
        c_1,4,3: [ -0.119045093583480, optimizable ]
        c_1,4,4: [ 1.079163013168473E-002, optimizable ]
        c_2,3,1: [ -4.928506492890197E-002, optimizable ]
        c_2,4,2: [ 0.102182640140714, optimizable ]
        c_3,1,1: [ -0.446257407474725, optimizable ]
        c_3,2,1: [ -6.987153681789263E-002, optimizable ]
        c_3,2,2: [ 0.681594392839783, optimizable ]
        c_3,3,1: [ 0.297484735022184, optimizable ]
        c_3,3,2: [ -0.848185044687573, optimizable ]
        c_3,3,3: [ 0.722111793254541, optimizable ]
        c_3,4,2: [ 0.107047235794428, optimizable ]
        c_3,4,3: [ -0.113323513556435, optimizable ]
        c_3,4,4: [ 2.323774197653228E-002, optimizable ]
        c_4,1,1: [ 0.529207539957334, optimizable ]
        c_4,2,1: [ -0.502656567016678, optimizable ]
        c_4,2,2: [ 0.460709154073075, optimizable ]
        c_4,3,1: [ 0.133891975185325, optimizable ]
        c_4,3,2: [ -1.987032368958857E-002, optimizable ]
        c_4,3,3: [ -0.113382756064642, optimizable ]
        c_4,4,2: [ -1.068703578367229E-002, optimizable ]
        c_4,4,3: [ 2.713532430066994E-002, optimizable ]
        c_4,4,4: [ -6.277102590066592E-003, optimizable ]
