# Supplementary material for: Transcorrelated Theory with Pseudopotentials
Source: J Chem Theory Comput. 2025 May 13;21(10):5155–70. doi: 10.1021/acs.jctc.5c00343 (PMC12120921; doi:10.1021/acs.jctc.5c00343)
Supplement: Supplementary file 1 [file ct5c00343_si_001.zip › parameters_F2_ccECP_AVDZ.casl]

JASTROW:
  TERM 1:
    Rank: [ 2, 0 ]
    e-e basis: [ Type: natural power, Order: 9 ]
    e-e cutoff:
      Type: polynomial
      Constants: [ C: 3 ]
      Parameters:
        Channel 1-2:
          L: [ 4.50000000000000, fixed, limits: [ 1.000000000000000E-003, +Inf
               ] ]
    Rules: [ 1=2 ]
    Linear parameters:
      Channel 1-2:
        c_2: [ 0.193191117634796, optimizable ]
        c_3: [ -0.210535790143554, optimizable ]
        c_4: [ 0.260567913016015, optimizable ]
        c_5: [ -0.240050271477380, optimizable ]
        c_6: [ 0.137708971955536, optimizable ]
        c_7: [ -4.610264993665539E-002, optimizable ]
        c_8: [ 8.072519539775742E-003, optimizable ]
        c_9: [ -5.776413545169481E-004, optimizable ]
  TERM 2:
    Rank: [ 1, 1 ]
    e-n basis: [ Type: natural power, Order: 9 ]
    e-n cutoff:
      Type: polynomial
      Constants: [ C: 3 ]
      Parameters:
        Channel 1-n1:
          L: [ 4.00000000000000, fixed, limits: [ 1.000000000000000E-003, +Inf
               ] ]
    Rules: [ 1=2, Z ]
    Linear parameters:
      Channel 1-n1:
        c_2: [ 1.34518226989826, optimizable ]
        c_3: [ 0.340303869061536, optimizable ]
        c_4: [ -3.193103559121610E-002, optimizable ]
        c_5: [ -0.616044543189287, optimizable ]
        c_6: [ 0.582662095793530, optimizable ]
        c_7: [ -0.233984464197434, optimizable ]
        c_8: [ 4.732611140323888E-002, optimizable ]
        c_9: [ -3.540456829495750E-003, optimizable ]
  TERM 3:
    Rank: [ 2, 1 ]
    e-e basis: [ Type: natural power, Order: 4 ]
    e-n basis: [ Type: natural power, Order: 4 ]
    e-n cutoff:
      Type: polynomial
      Constants: [ C: 3 ]
      Parameters:
        Channel 1-n1:
          L: [ 4.00000000000000, fixed, limits: [ 1.000000000000000E-003, +Inf
               ] ]
    Rules: [ 1=2, Z ]
    Linear parameters:
      Channel 1-2-n1:
        c_1,2,2: [ -5.081209965955569E-002, optimizable ]
        c_1,3,2: [ 9.287343178828502E-003, optimizable ]
        c_1,3,3: [ -0.584791452612361, optimizable ]
        c_1,4,2: [ 6.556864763669908E-002, optimizable ]
        c_1,4,3: [ 8.334770432685372E-002, optimizable ]
        c_1,4,4: [ -3.502944896988058E-002, optimizable ]
        c_2,3,1: [ 6.652844502176491E-002, optimizable ]
        c_2,4,2: [ -7.724247067527898E-002, optimizable ]
        c_3,1,1: [ -0.289311190565909, optimizable ]
        c_3,2,1: [ -0.194981764484072, optimizable ]
        c_3,2,2: [ 0.501194861696862, optimizable ]
        c_3,3,1: [ 0.344618863583290, optimizable ]
        c_3,3,2: [ -0.568810654247589, optimizable ]
        c_3,3,3: [ 0.267971564306168, optimizable ]
        c_3,4,2: [ 0.110733649783430, optimizable ]
        c_3,4,3: [ -4.657103505228644E-002, optimizable ]
        c_3,4,4: [ 7.141501256813837E-003, optimizable ]
        c_4,1,1: [ 0.435977217724000, optimizable ]
        c_4,2,1: [ -0.401423256515157, optimizable ]
        c_4,2,2: [ 0.402653540010838, optimizable ]
        c_4,3,1: [ 8.623383115839611E-002, optimizable ]
        c_4,3,2: [ -4.383004264837025E-002, optimizable ]
        c_4,3,3: [ -3.170913688683460E-002, optimizable ]
        c_4,4,2: [ -7.841870514008314E-003, optimizable ]
        c_4,4,3: [ 9.496377323753018E-003, optimizable ]
        c_4,4,4: [ -1.633993713405779E-003, optimizable ]
