# Supplementary material for: Transcorrelated Theory with Pseudopotentials
Source: J Chem Theory Comput. 2025 May 13;21(10):5155–70. doi: 10.1021/acs.jctc.5c00343 (PMC12120921; doi:10.1021/acs.jctc.5c00343)
Supplement: Supplementary file 1 [file ct5c00343_si_001.zip › parameters_F2_ccECP_AVQZ.casl]

JASTROW:
  TERM 1:
    Rank: [ 2, 0 ]
    e-e basis: [ Type: natural power, Order: 9 ]
    e-e cutoff:
      Type: polynomial
      Constants: [ C: 3 ]
      Parameters:
        Channel 1-2:
          L: [ 4.50000000000000, fixed, limits: [ 1.000000000000000E-003, +Inf
               ] ]
    Rules: [ 1=2 ]
    Linear parameters:
      Channel 1-2:
        c_2: [ 0.204838332915487, optimizable ]
        c_3: [ -0.213888739149585, optimizable ]
        c_4: [ 0.264371689544831, optimizable ]
        c_5: [ -0.243163758245499, optimizable ]
        c_6: [ 0.136537472526469, optimizable ]
        c_7: [ -4.447318694252161E-002, optimizable ]
        c_8: [ 7.531446595348488E-003, optimizable ]
        c_9: [ -5.156470985741099E-004, optimizable ]
  TERM 2:
    Rank: [ 1, 1 ]
    e-n basis: [ Type: natural power, Order: 9 ]
    e-n cutoff:
      Type: polynomial
      Constants: [ C: 3 ]
      Parameters:
        Channel 1-n1:
          L: [ 4.00000000000000, fixed, limits: [ 1.000000000000000E-003, +Inf
               ] ]
    Rules: [ 1=2, Z ]
    Linear parameters:
      Channel 1-n1:
        c_2: [ 1.28456897512764, optimizable ]
        c_3: [ 0.240997067595093, optimizable ]
        c_4: [ 5.640385204878449E-002, optimizable ]
        c_5: [ -0.666387043518609, optimizable ]
        c_6: [ 0.586664794471743, optimizable ]
        c_7: [ -0.220702994456194, optimizable ]
        c_8: [ 4.157690712801061E-002, optimizable ]
        c_9: [ -2.818026441228094E-003, optimizable ]
  TERM 3:
    Rank: [ 2, 1 ]
    e-e basis: [ Type: natural power, Order: 4 ]
    e-n basis: [ Type: natural power, Order: 4 ]
    e-n cutoff:
      Type: polynomial
      Constants: [ C: 3 ]
      Parameters:
        Channel 1-n1:
          L: [ 4.00000000000000, fixed, limits: [ 1.000000000000000E-003, +Inf
               ] ]
    Rules: [ 1=2, Z ]
    Linear parameters:
      Channel 1-2-n1:
        c_1,2,2: [ -5.428206221107673E-002, optimizable ]
        c_1,3,2: [ 3.622937392500110E-003, optimizable ]
        c_1,3,3: [ -0.596909797323070, optimizable ]
        c_1,4,2: [ 7.823601995574525E-002, optimizable ]
        c_1,4,3: [ 7.439148645836229E-002, optimizable ]
        c_1,4,4: [ -3.070465403057037E-002, optimizable ]
        c_2,3,1: [ 5.324796930841379E-002, optimizable ]
        c_2,4,2: [ -0.101478113720846, optimizable ]
        c_3,1,1: [ -0.280216424715118, optimizable ]
        c_3,2,1: [ -0.204150762398127, optimizable ]
        c_3,2,2: [ 0.486386397568265, optimizable ]
        c_3,3,1: [ 0.392503575451964, optimizable ]
        c_3,3,2: [ -0.598376067633169, optimizable ]
        c_3,3,3: [ 0.262687043327668, optimizable ]
        c_3,4,2: [ 0.140256619851798, optimizable ]
        c_3,4,3: [ -5.190850880669425E-002, optimizable ]
        c_3,4,4: [ 6.339685679534203E-003, optimizable ]
        c_4,1,1: [ 0.439607727427070, optimizable ]
        c_4,2,1: [ -0.421206060444535, optimizable ]
        c_4,2,2: [ 0.473835515764436, optimizable ]
        c_4,3,1: [ 8.742288539804825E-002, optimizable ]
        c_4,3,2: [ -8.041815013255851E-002, optimizable ]
        c_4,3,3: [ -5.172523482145420E-003, optimizable ]
        c_4,4,2: [ -6.797660240248430E-003, optimizable ]
        c_4,4,3: [ 6.678689380046169E-003, optimizable ]
        c_4,4,4: [ -9.833145114630255E-004, optimizable ]
