# Supplementary material for: Transcorrelated Theory with Pseudopotentials
Source: J Chem Theory Comput. 2025 May 13;21(10):5155–70. doi: 10.1021/acs.jctc.5c00343 (PMC12120921; doi:10.1021/acs.jctc.5c00343)
Supplement: Supplementary file 1 [file ct5c00343_si_001.zip › parameters_F2_ccECP_AVTZ.casl]

JASTROW:
  TERM 1:
    Rank: [ 2, 0 ]
    e-e basis: [ Type: natural power, Order: 9 ]
    e-e cutoff:
      Type: polynomial
      Constants: [ C: 3 ]
      Parameters:
        Channel 1-2:
          L: [ 4.50000000000000, fixed, limits: [ 1.000000000000000E-003, +Inf
               ] ]
    Rules: [ 1=2 ]
    Linear parameters:
      Channel 1-2:
        c_2: [ 0.202464961216007, optimizable ]
        c_3: [ -0.214512280707287, optimizable ]
        c_4: [ 0.262205571084285, optimizable ]
        c_5: [ -0.239542634463168, optimizable ]
        c_6: [ 0.134326084883021, optimizable ]
        c_7: [ -4.389013363461648E-002, optimizable ]
        c_8: [ 7.479718301338199E-003, optimizable ]
        c_9: [ -5.180813918818780E-004, optimizable ]
  TERM 2:
    Rank: [ 1, 1 ]
    e-n basis: [ Type: natural power, Order: 9 ]
    e-n cutoff:
      Type: polynomial
      Constants: [ C: 3 ]
      Parameters:
        Channel 1-n1:
          L: [ 4.00000000000000, fixed, limits: [ 1.000000000000000E-003, +Inf
               ] ]
    Rules: [ 1=2, Z ]
    Linear parameters:
      Channel 1-n1:
        c_2: [ 1.29066633939685, optimizable ]
        c_3: [ 0.245143538417562, optimizable ]
        c_4: [ 3.163880158519922E-002, optimizable ]
        c_5: [ -0.628840475996508, optimizable ]
        c_6: [ 0.564285460485705, optimizable ]
        c_7: [ -0.213778817930692, optimizable ]
        c_8: [ 3.968721431093680E-002, optimizable ]
        c_9: [ -2.460934939676264E-003, optimizable ]
  TERM 3:
    Rank: [ 2, 1 ]
    e-e basis: [ Type: natural power, Order: 4 ]
    e-n basis: [ Type: natural power, Order: 4 ]
    e-n cutoff:
      Type: polynomial
      Constants: [ C: 3 ]
      Parameters:
        Channel 1-n1:
          L: [ 4.00000000000000, fixed, limits: [ 1.000000000000000E-003, +Inf
               ] ]
    Rules: [ 1=2, Z ]
    Linear parameters:
      Channel 1-2-n1:
        c_1,2,2: [ -5.318271145340628E-002, optimizable ]
        c_1,3,2: [ -1.040550482179591E-002, optimizable ]
        c_1,3,3: [ -0.617030464986827, optimizable ]
        c_1,4,2: [ 0.120369100687624, optimizable ]
        c_1,4,3: [ 6.373324834893332E-002, optimizable ]
        c_1,4,4: [ -2.901307950062150E-002, optimizable ]
        c_2,3,1: [ 4.959197305596844E-002, optimizable ]
        c_2,4,2: [ -0.151889868146042, optimizable ]
        c_3,1,1: [ -0.288555150191437, optimizable ]
        c_3,2,1: [ -0.192857586001843, optimizable ]
        c_3,2,2: [ 0.473304832281520, optimizable ]
        c_3,3,1: [ 0.361047699079274, optimizable ]
        c_3,3,2: [ -0.529959006227924, optimizable ]
        c_3,3,3: [ 0.158641876813803, optimizable ]
        c_3,4,2: [ 0.145514979357354, optimizable ]
        c_3,4,3: [ -3.739074874615676E-002, optimizable ]
        c_3,4,4: [ 3.642064317358155E-003, optimizable ]
        c_4,1,1: [ 0.445924712159904, optimizable ]
        c_4,2,1: [ -0.422831930786023, optimizable ]
        c_4,2,2: [ 0.455383539449733, optimizable ]
        c_4,3,1: [ 9.504946168052263E-002, optimizable ]
        c_4,3,2: [ -8.387808463880153E-002, optimizable ]
        c_4,3,3: [ 9.266473933030832E-003, optimizable ]
        c_4,4,2: [ -7.253119484941686E-003, optimizable ]
        c_4,4,3: [ 3.911771349747392E-003, optimizable ]
        c_4,4,4: [ -3.973329351781472E-004, optimizable ]
