# Supplementary material for: Transcorrelated Theory with Pseudopotentials
Source: J Chem Theory Comput. 2025 May 13;21(10):5155–70. doi: 10.1021/acs.jctc.5c00343 (PMC12120921; doi:10.1021/acs.jctc.5c00343)
Supplement: Supplementary file 1 [file ct5c00343_si_001.zip › parameters_F2_eCEPP_AVDZ.casl]

JASTROW:
  TERM 1:
    Rank: [ 2, 0 ]
    e-e basis: [ Type: natural power, Order: 9 ]
    e-e cutoff:
      Type: polynomial
      Constants: [ C: 3 ]
      Parameters:
        Channel 1-2:
          L: [ 4.50000000000000, fixed, limits: [ 1.000000000000000E-003, +Inf
               ] ]
    Rules: [ 1=2 ]
    Linear parameters:
      Channel 1-2:
        c_2: [ 0.195497461750385, optimizable ]
        c_3: [ -0.232094764482041, optimizable ]
        c_4: [ 0.346721032234606, optimizable ]
        c_5: [ -0.365132130817993, optimizable ]
        c_6: [ 0.224913209884353, optimizable ]
        c_7: [ -7.764242426013913E-002, optimizable ]
        c_8: [ 1.380056465273525E-002, optimizable ]
        c_9: [ -9.928782275317302E-004, optimizable ]
  TERM 2:
    Rank: [ 1, 1 ]
    e-n basis: [ Type: natural power, Order: 9 ]
    e-n cutoff:
      Type: polynomial
      Constants: [ C: 3 ]
      Parameters:
        Channel 1-n1:
          L: [ 4.00000000000000, fixed, limits: [ 1.000000000000000E-003, +Inf
               ] ]
    Rules: [ 1=2, Z ]
    Linear parameters:
      Channel 1-n1:
        c_2: [ 1.31751927720671, optimizable ]
        c_3: [ 0.426229250034887, optimizable ]
        c_4: [ -0.450382555411843, optimizable ]
        c_5: [ -0.114238680143217, optimizable ]
        c_6: [ 0.290735574641545, optimizable ]
        c_7: [ -0.145674523655673, optimizable ]
        c_8: [ 3.322013838011954E-002, optimizable ]
        c_9: [ -2.526371765394293E-003, optimizable ]
  TERM 3:
    Rank: [ 2, 1 ]
    e-e basis: [ Type: natural power, Order: 4 ]
    e-n basis: [ Type: natural power, Order: 4 ]
    e-n cutoff:
      Type: polynomial
      Constants: [ C: 3 ]
      Parameters:
        Channel 1-n1:
          L: [ 4.00000000000000, fixed, limits: [ 1.000000000000000E-003, +Inf
               ] ]
    Rules: [ 1=2, Z ]
    Linear parameters:
      Channel 1-2-n1:
        c_1,2,2: [ -5.047903013018822E-002, optimizable ]
        c_1,3,2: [ -0.401041181300316, optimizable ]
        c_1,3,3: [ 0.210396504621010, optimizable ]
        c_1,4,2: [ 0.142554698982517, optimizable ]
        c_1,4,3: [ -0.126475304397776, optimizable ]
        c_1,4,4: [ 3.173438981517398E-002, optimizable ]
        c_2,3,1: [ -8.866000758523238E-002, optimizable ]
        c_2,4,2: [ 4.449355053522455E-002, optimizable ]
        c_3,1,1: [ -0.443677928064438, optimizable ]
        c_3,2,1: [ -9.831196359722201E-002, optimizable ]
        c_3,2,2: [ 0.622473754747660, optimizable ]
        c_3,3,1: [ 0.450826385408967, optimizable ]
        c_3,3,2: [ -0.862377518033210, optimizable ]
        c_3,3,3: [ 0.572977440960555, optimizable ]
        c_3,4,2: [ 0.119460021934945, optimizable ]
        c_3,4,3: [ -6.895862922717530E-002, optimizable ]
        c_3,4,4: [ 4.447827887713574E-003, optimizable ]
        c_4,1,1: [ 0.558352486439139, optimizable ]
        c_4,2,1: [ -0.559911861046069, optimizable ]
        c_4,2,2: [ 0.546792302354443, optimizable ]
        c_4,3,1: [ 0.128362923996606, optimizable ]
        c_4,3,2: [ -4.018499024735260E-002, optimizable ]
        c_4,3,3: [ -8.120289610737857E-002, optimizable ]
        c_4,4,2: [ -9.732330901918987E-003, optimizable ]
        c_4,4,3: [ 1.671001375955869E-002, optimizable ]
        c_4,4,4: [ -2.120488362911006E-003, optimizable ]
