# Supplementary material for: Transcorrelated Theory with Pseudopotentials
Source: J Chem Theory Comput. 2025 May 13;21(10):5155–70. doi: 10.1021/acs.jctc.5c00343 (PMC12120921; doi:10.1021/acs.jctc.5c00343)
Supplement: Supplementary file 1 [file ct5c00343_si_001.zip › parameters_F2_eCEPP_AVQZ.casl]

JASTROW:
  TERM 1:
    Rank: [ 2, 0 ]
    e-e basis: [ Type: natural power, Order: 9 ]
    e-e cutoff:
      Type: polynomial
      Constants: [ C: 3 ]
      Parameters:
        Channel 1-2:
          L: [ 4.50000000000000, fixed, limits: [ 1.000000000000000E-003, +Inf
               ] ]
    Rules: [ 1=2 ]
    Linear parameters:
      Channel 1-2:
        c_2: [ 0.206745255738442, optimizable ]
        c_3: [ -0.233280990711438, optimizable ]
        c_4: [ 0.328703229825783, optimizable ]
        c_5: [ -0.334339338749743, optimizable ]
        c_6: [ 0.199339383495623, optimizable ]
        c_7: [ -6.697444950679377E-002, optimizable ]
        c_8: [ 1.159140482875070E-002, optimizable ]
        c_9: [ -8.099944915364802E-004, optimizable ]
  TERM 2:
    Rank: [ 1, 1 ]
    e-n basis: [ Type: natural power, Order: 9 ]
    e-n cutoff:
      Type: polynomial
      Constants: [ C: 3 ]
      Parameters:
        Channel 1-n1:
          L: [ 4.00000000000000, fixed, limits: [ 1.000000000000000E-003, +Inf
               ] ]
    Rules: [ 1=2, Z ]
    Linear parameters:
      Channel 1-n1:
        c_2: [ 1.29367811524903, optimizable ]
        c_3: [ 0.368126181269498, optimizable ]
        c_4: [ -0.381418933621515, optimizable ]
        c_5: [ -0.163676893136749, optimizable ]
        c_6: [ 0.313159182978488, optimizable ]
        c_7: [ -0.145947194798703, optimizable ]
        c_8: [ 3.124118364112020E-002, optimizable ]
        c_9: [ -2.159262715251983E-003, optimizable ]
  TERM 3:
    Rank: [ 2, 1 ]
    e-e basis: [ Type: natural power, Order: 4 ]
    e-n basis: [ Type: natural power, Order: 4 ]
    e-n cutoff:
      Type: polynomial
      Constants: [ C: 3 ]
      Parameters:
        Channel 1-n1:
          L: [ 4.00000000000000, fixed, limits: [ 1.000000000000000E-003, +Inf
               ] ]
    Rules: [ 1=2, Z ]
    Linear parameters:
      Channel 1-2-n1:
        c_1,2,2: [ -5.718816201964194E-002, optimizable ]
        c_1,3,2: [ -0.435717555624452, optimizable ]
        c_1,3,3: [ 0.176062164965005, optimizable ]
        c_1,4,2: [ 0.210471122262447, optimizable ]
        c_1,4,3: [ -0.150535470765297, optimizable ]
        c_1,4,4: [ 3.812114831045169E-002, optimizable ]
        c_2,3,1: [ -0.116613438684980, optimizable ]
        c_2,4,2: [ -3.918386325114575E-002, optimizable ]
        c_3,1,1: [ -0.445708077452055, optimizable ]
        c_3,2,1: [ -0.107231704690005, optimizable ]
        c_3,2,2: [ 0.625881637184829, optimizable ]
        c_3,3,1: [ 0.521012391659377, optimizable ]
        c_3,3,2: [ -0.899804346034671, optimizable ]
        c_3,3,3: [ 0.503824582837668, optimizable ]
        c_3,4,2: [ 0.175410431480141, optimizable ]
        c_3,4,3: [ -6.692004356478343E-002, optimizable ]
        c_3,4,4: [ 1.231776713746318E-003, optimizable ]
        c_4,1,1: [ 0.594228549066021, optimizable ]
        c_4,2,1: [ -0.629319583597297, optimizable ]
        c_4,2,2: [ 0.684074605371387, optimizable ]
        c_4,3,1: [ 0.147165043288549, optimizable ]
        c_4,3,2: [ -0.101710827883581, optimizable ]
        c_4,3,3: [ -3.611554642965586E-002, optimizable ]
        c_4,4,2: [ -9.055492300747956E-003, optimizable ]
        c_4,4,3: [ 1.134230213508957E-002, optimizable ]
        c_4,4,4: [ -7.930715327678215E-004, optimizable ]
