# Supplementary material for: Transcorrelated Theory with Pseudopotentials
Source: J Chem Theory Comput. 2025 May 13;21(10):5155–70. doi: 10.1021/acs.jctc.5c00343 (PMC12120921; doi:10.1021/acs.jctc.5c00343)
Supplement: Supplementary file 1 [file ct5c00343_si_001.zip › parameters_F2_eCEPP_AVTZ.casl]

JASTROW:
  TERM 1:
    Rank: [ 2, 0 ]
    e-e basis: [ Type: natural power, Order: 9 ]
    e-e cutoff:
      Type: polynomial
      Constants: [ C: 3 ]
      Parameters:
        Channel 1-2:
          L: [ 4.50000000000000, fixed, limits: [ 1.000000000000000E-003, +Inf
               ] ]
    Rules: [ 1=2 ]
    Linear parameters:
      Channel 1-2:
        c_2: [ 0.205354387254890, optimizable ]
        c_3: [ -0.234781251887425, optimizable ]
        c_4: [ 0.335546545927317, optimizable ]
        c_5: [ -0.343780454420714, optimizable ]
        c_6: [ 0.206031497520834, optimizable ]
        c_7: [ -6.960696717809167E-002, optimizable ]
        c_8: [ 1.213586036446839E-002, optimizable ]
        c_9: [ -8.558208024155847E-004, optimizable ]
  TERM 2:
    Rank: [ 1, 1 ]
    e-n basis: [ Type: natural power, Order: 9 ]
    e-n cutoff:
      Type: polynomial
      Constants: [ C: 3 ]
      Parameters:
        Channel 1-n1:
          L: [ 4.00000000000000, fixed, limits: [ 1.000000000000000E-003, +Inf
               ] ]
    Rules: [ 1=2, Z ]
    Linear parameters:
      Channel 1-n1:
        c_2: [ 1.28822723481450, optimizable ]
        c_3: [ 0.362209345188984, optimizable ]
        c_4: [ -0.417261750592442, optimizable ]
        c_5: [ -0.104531812117928, optimizable ]
        c_6: [ 0.273554840076642, optimizable ]
        c_7: [ -0.131491516927535, optimizable ]
        c_8: [ 2.758197060744176E-002, optimizable ]
        c_9: [ -1.643123157711854E-003, optimizable ]
  TERM 3:
    Rank: [ 2, 1 ]
    e-e basis: [ Type: natural power, Order: 4 ]
    e-n basis: [ Type: natural power, Order: 4 ]
    e-n cutoff:
      Type: polynomial
      Constants: [ C: 3 ]
      Parameters:
        Channel 1-n1:
          L: [ 4.00000000000000, fixed, limits: [ 1.000000000000000E-003, +Inf
               ] ]
    Rules: [ 1=2, Z ]
    Linear parameters:
      Channel 1-2-n1:
        c_1,2,2: [ -5.510302238408845E-002, optimizable ]
        c_1,3,2: [ -0.421374761217964, optimizable ]
        c_1,3,3: [ 0.135556674614862, optimizable ]
        c_1,4,2: [ 0.233430226641613, optimizable ]
        c_1,4,3: [ -0.149324406114771, optimizable ]
        c_1,4,4: [ 3.657733103766082E-002, optimizable ]
        c_2,3,1: [ -9.455226229222892E-002, optimizable ]
        c_2,4,2: [ -7.256194000404859E-002, optimizable ]
        c_3,1,1: [ -0.455869780144108, optimizable ]
        c_3,2,1: [ -8.074898975170247E-002, optimizable ]
        c_3,2,2: [ 0.609696702013961, optimizable ]
        c_3,3,1: [ 0.449521359876349, optimizable ]
        c_3,3,2: [ -0.808211861680209, optimizable ]
        c_3,3,3: [ 0.411364976386309, optimizable ]
        c_3,4,2: [ 0.165684236648164, optimizable ]
        c_3,4,3: [ -5.305963483397525E-002, optimizable ]
        c_3,4,4: [ -7.637110246487336E-004, optimizable ]
        c_4,1,1: [ 0.580371433025767, optimizable ]
        c_4,2,1: [ -0.599761819858895, optimizable ]
        c_4,2,2: [ 0.613317284230966, optimizable ]
        c_4,3,1: [ 0.147429087081350, optimizable ]
        c_4,3,2: [ -8.620878312712639E-002, optimizable ]
        c_4,3,3: [ -3.462369693626458E-002, optimizable ]
        c_4,4,2: [ -9.977041600724308E-003, optimizable ]
        c_4,4,3: [ 1.043654815221286E-002, optimizable ]
        c_4,4,4: [ -6.588644235635600E-004, optimizable ]
