# Supplementary material for: Transcorrelated Theory with Pseudopotentials
Source: J Chem Theory Comput. 2025 May 13;21(10):5155–70. doi: 10.1021/acs.jctc.5c00343 (PMC12120921; doi:10.1021/acs.jctc.5c00343)
Supplement: Supplementary file 1 [file ct5c00343_si_001.zip › parameters_F_ccECP_AVDZ.casl]

JASTROW:
  TERM 1:
    Rank: [ 2, 0 ]
    e-e basis: [ Type: natural power, Order: 9 ]
    e-e cutoff:
      Type: polynomial
      Constants: [ C: 3 ]
      Parameters:
        Channel 1-2:
          L: [ 4.50000000000000, fixed, limits: [ 1.000000000000000E-003, +Inf
               ] ]
    Rules: [ 1=2 ]
    Linear parameters:
      Channel 1-2:
        c_2: [ 0.223880860311908, optimizable ]
        c_3: [ -0.213995079664255, optimizable ]
        c_4: [ 0.277508457656112, optimizable ]
        c_5: [ -0.284184851884087, optimizable ]
        c_6: [ 0.183827145945937, optimizable ]
        c_7: [ -7.142169244677585E-002, optimizable ]
        c_8: [ 1.468186561927811E-002, optimizable ]
        c_9: [ -1.233577200408436E-003, optimizable ]
  TERM 2:
    Rank: [ 1, 1 ]
    e-n basis: [ Type: natural power, Order: 9 ]
    e-n cutoff:
      Type: polynomial
      Constants: [ C: 3 ]
      Parameters:
        Channel 1-n1:
          L: [ 4.00000000000000, fixed, limits: [ 1.000000000000000E-003, +Inf
               ] ]
    Rules: [ 1=2, Z ]
    Linear parameters:
      Channel 1-n1:
        c_2: [ 2.39621596971059, optimizable ]
        c_3: [ 0.729328907192855, optimizable ]
        c_4: [ 0.312384783261954, optimizable ]
        c_5: [ -0.969990774333576, optimizable ]
        c_6: [ 0.978179941763109, optimizable ]
        c_7: [ -0.484853105325212, optimizable ]
        c_8: [ 0.113757611652636, optimizable ]
        c_9: [ -1.016300886412232E-002, optimizable ]
  TERM 3:
    Rank: [ 2, 1 ]
    e-e basis: [ Type: natural power, Order: 4 ]
    e-n basis: [ Type: natural power, Order: 4 ]
    e-n cutoff:
      Type: polynomial
      Constants: [ C: 3 ]
      Parameters:
        Channel 1-n1:
          L: [ 4.00000000000000, fixed, limits: [ 1.000000000000000E-003, +Inf
               ] ]
    Rules: [ 1=2, Z ]
    Linear parameters:
      Channel 1-2-n1:
        c_1,2,2: [ -0.252312078423748, optimizable ]
        c_1,3,2: [ -0.117464197303894, optimizable ]
        c_1,3,3: [ -0.447262581145524, optimizable ]
        c_1,4,2: [ 7.823919324813484E-002, optimizable ]
        c_1,4,3: [ 5.484541415365438E-003, optimizable ]
        c_1,4,4: [ -7.199360501633036E-002, optimizable ]
        c_2,3,1: [ 0.136365244672215, optimizable ]
        c_2,4,2: [ -7.220078616468349E-002, optimizable ]
        c_3,1,1: [ -0.346120101642431, optimizable ]
        c_3,2,1: [ -5.853831118203374E-002, optimizable ]
        c_3,2,2: [ 0.697622681295570, optimizable ]
        c_3,3,1: [ 0.194655566824775, optimizable ]
        c_3,3,2: [ -0.813955246487958, optimizable ]
        c_3,3,3: [ 0.653956347030510, optimizable ]
        c_3,4,2: [ 0.175700760460015, optimizable ]
        c_3,4,3: [ -0.130737633225054, optimizable ]
        c_3,4,4: [ 3.994929236554446E-002, optimizable ]
        c_4,1,1: [ 0.471656633639202, optimizable ]
        c_4,2,1: [ -0.480452679750309, optimizable ]
        c_4,2,2: [ 0.481284960532921, optimizable ]
        c_4,3,1: [ 0.143693984699443, optimizable ]
        c_4,3,2: [ -3.154138049878617E-002, optimizable ]
        c_4,3,3: [ -0.142996154103854, optimizable ]
        c_4,4,2: [ -1.943938160840393E-002, optimizable ]
        c_4,4,3: [ 4.057941611207823E-002, optimizable ]
        c_4,4,4: [ -1.090808601535138E-002, optimizable ]
