# Supplementary material for: Transcorrelated Theory with Pseudopotentials
Source: J Chem Theory Comput. 2025 May 13;21(10):5155–70. doi: 10.1021/acs.jctc.5c00343 (PMC12120921; doi:10.1021/acs.jctc.5c00343)
Supplement: Supplementary file 1 [file ct5c00343_si_001.zip › parameters_F_ccECP_AVQZ.casl]

JASTROW:
  TERM 1:
    Rank: [ 2, 0 ]
    e-e basis: [ Type: natural power, Order: 9 ]
    e-e cutoff:
      Type: polynomial
      Constants: [ C: 3 ]
      Parameters:
        Channel 1-2:
          L: [ 4.50000000000000, fixed, limits: [ 1.000000000000000E-003, +Inf
               ] ]
    Rules: [ 1=2 ]
    Linear parameters:
      Channel 1-2:
        c_2: [ 0.223054055692179, optimizable ]
        c_3: [ -0.210463207969190, optimizable ]
        c_4: [ 0.272215838536295, optimizable ]
        c_5: [ -0.280057090416473, optimizable ]
        c_6: [ 0.184322546947570, optimizable ]
        c_7: [ -7.299647486388816E-002, optimizable ]
        c_8: [ 1.526625946159301E-002, optimizable ]
        c_9: [ -1.302250530000058E-003, optimizable ]
  TERM 2:
    Rank: [ 1, 1 ]
    e-n basis: [ Type: natural power, Order: 9 ]
    e-n cutoff:
      Type: polynomial
      Constants: [ C: 3 ]
      Parameters:
        Channel 1-n1:
          L: [ 4.00000000000000, fixed, limits: [ 1.000000000000000E-003, +Inf
               ] ]
    Rules: [ 1=2, Z ]
    Linear parameters:
      Channel 1-n1:
        c_2: [ 2.37069424268561, optimizable ]
        c_3: [ 0.752435371240503, optimizable ]
        c_4: [ 0.259583564068505, optimizable ]
        c_5: [ -0.949159027557831, optimizable ]
        c_6: [ 0.964700968789215, optimizable ]
        c_7: [ -0.477863014923301, optimizable ]
        c_8: [ 0.111291717103156, optimizable ]
        c_9: [ -9.739634189436677E-003, optimizable ]
  TERM 3:
    Rank: [ 2, 1 ]
    e-e basis: [ Type: natural power, Order: 4 ]
    e-n basis: [ Type: natural power, Order: 4 ]
    e-n cutoff:
      Type: polynomial
      Constants: [ C: 3 ]
      Parameters:
        Channel 1-n1:
          L: [ 4.00000000000000, fixed, limits: [ 1.000000000000000E-003, +Inf
               ] ]
    Rules: [ 1=2, Z ]
    Linear parameters:
      Channel 1-2-n1:
        c_1,2,2: [ -0.246372592091840, optimizable ]
        c_1,3,2: [ -8.499561795438089E-002, optimizable ]
        c_1,3,3: [ -0.513159397792461, optimizable ]
        c_1,4,2: [ 0.100348020705795, optimizable ]
        c_1,4,3: [ 8.542513348622565E-003, optimizable ]
        c_1,4,4: [ -6.640072900301026E-002, optimizable ]
        c_2,3,1: [ 0.166941783836039, optimizable ]
        c_2,4,2: [ -9.997905803692429E-002, optimizable ]
        c_3,1,1: [ -0.346874966850365, optimizable ]
        c_3,2,1: [ -4.137234766550778E-002, optimizable ]
        c_3,2,2: [ 0.708510826682043, optimizable ]
        c_3,3,1: [ 0.133165501514210, optimizable ]
        c_3,3,2: [ -0.768579093325691, optimizable ]
        c_3,3,3: [ 0.622968747807017, optimizable ]
        c_3,4,2: [ 0.175642176869690, optimizable ]
        c_3,4,3: [ -0.133507270629984, optimizable ]
        c_3,4,4: [ 4.323919656565337E-002, optimizable ]
        c_4,1,1: [ 0.464006897371288, optimizable ]
        c_4,2,1: [ -0.468281682544857, optimizable ]
        c_4,2,2: [ 0.439496317229641, optimizable ]
        c_4,3,1: [ 0.154411771815266, optimizable ]
        c_4,3,2: [ -2.073356286936734E-002, optimizable ]
        c_4,3,3: [ -0.153303778608703, optimizable ]
        c_4,4,2: [ -2.119867406219723E-002, optimizable ]
        c_4,4,3: [ 4.441345876402975E-002, optimizable ]
        c_4,4,4: [ -1.253700126568246E-002, optimizable ]
