# Supplementary material for: Transcorrelated Theory with Pseudopotentials
Source: J Chem Theory Comput. 2025 May 13;21(10):5155–70. doi: 10.1021/acs.jctc.5c00343 (PMC12120921; doi:10.1021/acs.jctc.5c00343)
Supplement: Supplementary file 1 [file ct5c00343_si_001.zip › parameters_F_ccECP_AVTZ.casl]

JASTROW:
  TERM 1:
    Rank: [ 2, 0 ]
    e-e basis: [ Type: natural power, Order: 9 ]
    e-e cutoff:
      Type: polynomial
      Constants: [ C: 3 ]
      Parameters:
        Channel 1-2:
          L: [ 4.50000000000000, fixed, limits: [ 1.000000000000000E-003, +Inf
               ] ]
    Rules: [ 1=2 ]
    Linear parameters:
      Channel 1-2:
        c_2: [ 0.224790469995213, optimizable ]
        c_3: [ -0.213983988356564, optimizable ]
        c_4: [ 0.281694168854637, optimizable ]
        c_5: [ -0.292381076486280, optimizable ]
        c_6: [ 0.191585186917230, optimizable ]
        c_7: [ -7.522965447694230E-002, optimizable ]
        c_8: [ 1.561578271409591E-002, optimizable ]
        c_9: [ -1.326623652759910E-003, optimizable ]
  TERM 2:
    Rank: [ 1, 1 ]
    e-n basis: [ Type: natural power, Order: 9 ]
    e-n cutoff:
      Type: polynomial
      Constants: [ C: 3 ]
      Parameters:
        Channel 1-n1:
          L: [ 4.00000000000000, fixed, limits: [ 1.000000000000000E-003, +Inf
               ] ]
    Rules: [ 1=2, Z ]
    Linear parameters:
      Channel 1-n1:
        c_2: [ 2.35213173020546, optimizable ]
        c_3: [ 0.773928711842043, optimizable ]
        c_4: [ 0.179700666484993, optimizable ]
        c_5: [ -0.835407720488975, optimizable ]
        c_6: [ 0.868812464229270, optimizable ]
        c_7: [ -0.435507213608867, optimizable ]
        c_8: [ 0.102422530504511, optimizable ]
        c_9: [ -9.144535077381853E-003, optimizable ]
  TERM 3:
    Rank: [ 2, 1 ]
    e-e basis: [ Type: natural power, Order: 4 ]
    e-n basis: [ Type: natural power, Order: 4 ]
    e-n cutoff:
      Type: polynomial
      Constants: [ C: 3 ]
      Parameters:
        Channel 1-n1:
          L: [ 4.00000000000000, fixed, limits: [ 1.000000000000000E-003, +Inf
               ] ]
    Rules: [ 1=2, Z ]
    Linear parameters:
      Channel 1-2-n1:
        c_1,2,2: [ -0.246924587890018, optimizable ]
        c_1,3,2: [ -0.115422498382707, optimizable ]
        c_1,3,3: [ -0.427795728361028, optimizable ]
        c_1,4,2: [ 3.466987796295189E-002, optimizable ]
        c_1,4,3: [ 3.381748161236408E-002, optimizable ]
        c_1,4,4: [ -8.299335270566850E-002, optimizable ]
        c_2,3,1: [ 0.140849065167597, optimizable ]
        c_2,4,2: [ -1.216742953828966E-002, optimizable ]
        c_3,1,1: [ -0.339501069916308, optimizable ]
        c_3,2,1: [ -5.304319912565587E-002, optimizable ]
        c_3,2,2: [ 0.675340364173972, optimizable ]
        c_3,3,1: [ 0.171713128577794, optimizable ]
        c_3,3,2: [ -0.799776268206068, optimizable ]
        c_3,3,3: [ 0.707713460945953, optimizable ]
        c_3,4,2: [ 0.131266460342517, optimizable ]
        c_3,4,3: [ -0.130965022906792, optimizable ]
        c_3,4,4: [ 4.342552506909442E-002, optimizable ]
        c_4,1,1: [ 0.444608776925066, optimizable ]
        c_4,2,1: [ -0.434866789290389, optimizable ]
        c_4,2,2: [ 0.403410491266479, optimizable ]
        c_4,3,1: [ 0.121943807568833, optimizable ]
        c_4,3,2: [ 1.457237148839695E-002, optimizable ]
        c_4,3,3: [ -0.182647384186440, optimizable ]
        c_4,4,2: [ -1.960654252936786E-002, optimizable ]
        c_4,4,3: [ 4.581360488120780E-002, optimizable ]
        c_4,4,4: [ -1.247464613629265E-002, optimizable ]
