# Supplementary material for: Transcorrelated Theory with Pseudopotentials
Source: J Chem Theory Comput. 2025 May 13;21(10):5155–70. doi: 10.1021/acs.jctc.5c00343 (PMC12120921; doi:10.1021/acs.jctc.5c00343)
Supplement: Supplementary file 1 [file ct5c00343_si_001.zip › parameters_F_eCEPP_AVDZ.casl]

JASTROW:
  TERM 1:
    Rank: [ 2, 0 ]
    e-e basis: [ Type: natural power, Order: 9 ]
    e-e cutoff:
      Type: polynomial
      Constants: [ C: 3 ]
      Parameters:
        Channel 1-2:
          L: [ 4.50000000000000, fixed, limits: [ 1.000000000000000E-003, +Inf
               ] ]
    Rules: [ 1=2 ]
    Linear parameters:
      Channel 1-2:
        c_2: [ 0.225850844079825, optimizable ]
        c_3: [ -0.227845983235535, optimizable ]
        c_4: [ 0.342857752021311, optimizable ]
        c_5: [ -0.393529093037977, optimizable ]
        c_6: [ 0.271186943608649, optimizable ]
        c_7: [ -0.107274930486837, optimizable ]
        c_8: [ 2.197615745241696E-002, optimizable ]
        c_9: [ -1.817998929246267E-003, optimizable ]
  TERM 2:
    Rank: [ 1, 1 ]
    e-n basis: [ Type: natural power, Order: 9 ]
    e-n cutoff:
      Type: polynomial
      Constants: [ C: 3 ]
      Parameters:
        Channel 1-n1:
          L: [ 4.00000000000000, fixed, limits: [ 1.000000000000000E-003, +Inf
               ] ]
    Rules: [ 1=2, Z ]
    Linear parameters:
      Channel 1-n1:
        c_2: [ 2.42753749290120, optimizable ]
        c_3: [ 0.811304128483278, optimizable ]
        c_4: [ -0.155619197325608, optimizable ]
        c_5: [ -0.407200204177256, optimizable ]
        c_6: [ 0.698762850946162, optimizable ]
        c_7: [ -0.435671571047951, optimizable ]
        c_8: [ 0.116733175339044, optimizable ]
        c_9: [ -1.149880709374385E-002, optimizable ]
  TERM 3:
    Rank: [ 2, 1 ]
    e-e basis: [ Type: natural power, Order: 4 ]
    e-n basis: [ Type: natural power, Order: 4 ]
    e-n cutoff:
      Type: polynomial
      Constants: [ C: 3 ]
      Parameters:
        Channel 1-n1:
          L: [ 4.00000000000000, fixed, limits: [ 1.000000000000000E-003, +Inf
               ] ]
    Rules: [ 1=2, Z ]
    Linear parameters:
      Channel 1-2-n1:
        c_1,2,2: [ -0.261755972204344, optimizable ]
        c_1,3,2: [ -0.647336881656088, optimizable ]
        c_1,3,3: [ 0.608817725316786, optimizable ]
        c_1,4,2: [ 0.246346641995304, optimizable ]
        c_1,4,3: [ -0.320117077604131, optimizable ]
        c_1,4,4: [ 3.082441881416609E-002, optimizable ]
        c_2,3,1: [ -5.698594420179971E-002, optimizable ]
        c_2,4,2: [ 4.435848518418248E-002, optimizable ]
        c_3,1,1: [ -0.544208294095469, optimizable ]
        c_3,2,1: [ 8.225134642430687E-002, optimizable ]
        c_3,2,2: [ 0.891978020573103, optimizable ]
        c_3,3,1: [ 0.341450782949578, optimizable ]
        c_3,3,2: [ -1.28072412069208, optimizable ]
        c_3,3,3: [ 1.10745575678573, optimizable ]
        c_3,4,2: [ 0.214085422003606, optimizable ]
        c_3,4,3: [ -0.156927206766693, optimizable ]
        c_3,4,4: [ 2.890905339172094E-002, optimizable ]
        c_4,1,1: [ 0.653601088831915, optimizable ]
        c_4,2,1: [ -0.754243293351030, optimizable ]
        c_4,2,2: [ 0.771348259873181, optimizable ]
        c_4,3,1: [ 0.234000290466530, optimizable ]
        c_4,3,2: [ -3.901998586148321E-002, optimizable ]
        c_4,3,3: [ -0.243464807499515, optimizable ]
        c_4,4,2: [ -2.499600123829127E-002, optimizable ]
        c_4,4,3: [ 5.772583343709029E-002, optimizable ]
        c_4,4,4: [ -1.217024067269752E-002, optimizable ]
