# Supplementary material for: Transcorrelated Theory with Pseudopotentials
Source: J Chem Theory Comput. 2025 May 13;21(10):5155–70. doi: 10.1021/acs.jctc.5c00343 (PMC12120921; doi:10.1021/acs.jctc.5c00343)
Supplement: Supplementary file 1 [file ct5c00343_si_001.zip › parameters_F_eCEPP_AVQZ.casl]

JASTROW:
  TERM 1:
    Rank: [ 2, 0 ]
    e-e basis: [ Type: natural power, Order: 9 ]
    e-e cutoff:
      Type: polynomial
      Constants: [ C: 3 ]
      Parameters:
        Channel 1-2:
          L: [ 4.50000000000000, fixed, limits: [ 1.000000000000000E-003, +Inf
               ] ]
    Rules: [ 1=2 ]
    Linear parameters:
      Channel 1-2:
        c_2: [ 0.228419782061472, optimizable ]
        c_3: [ -0.233360963803501, optimizable ]
        c_4: [ 0.365254215388666, optimizable ]
        c_5: [ -0.425508878409114, optimizable ]
        c_6: [ 0.295649001525413, optimizable ]
        c_7: [ -0.117353108163996, optimizable ]
        c_8: [ 2.410354753686735E-002, optimizable ]
        c_9: [ -1.997230078320133E-003, optimizable ]
  TERM 2:
    Rank: [ 1, 1 ]
    e-n basis: [ Type: natural power, Order: 9 ]
    e-n cutoff:
      Type: polynomial
      Constants: [ C: 3 ]
      Parameters:
        Channel 1-n1:
          L: [ 4.00000000000000, fixed, limits: [ 1.000000000000000E-003, +Inf
               ] ]
    Rules: [ 1=2, Z ]
    Linear parameters:
      Channel 1-n1:
        c_2: [ 2.42513403747704, optimizable ]
        c_3: [ 0.770623267373998, optimizable ]
        c_4: [ -9.034614406899349E-002, optimizable ]
        c_5: [ -0.489712185735965, optimizable ]
        c_6: [ 0.774556344150824, optimizable ]
        c_7: [ -0.476687685775843, optimizable ]
        c_8: [ 0.128236444649276, optimizable ]
        c_9: [ -1.278705129661762E-002, optimizable ]
  TERM 3:
    Rank: [ 2, 1 ]
    e-e basis: [ Type: natural power, Order: 4 ]
    e-n basis: [ Type: natural power, Order: 4 ]
    e-n cutoff:
      Type: polynomial
      Constants: [ C: 3 ]
      Parameters:
        Channel 1-n1:
          L: [ 4.00000000000000, fixed, limits: [ 1.000000000000000E-003, +Inf
               ] ]
    Rules: [ 1=2, Z ]
    Linear parameters:
      Channel 1-2-n1:
        c_1,2,2: [ -0.262567704550987, optimizable ]
        c_1,3,2: [ -0.605888219712646, optimizable ]
        c_1,3,3: [ 0.562556790638318, optimizable ]
        c_1,4,2: [ 0.194239531312888, optimizable ]
        c_1,4,3: [ -0.284280407075697, optimizable ]
        c_1,4,4: [ 1.692383751758827E-002, optimizable ]
        c_2,3,1: [ -3.988419515309437E-002, optimizable ]
        c_2,4,2: [ 7.500779837263619E-002, optimizable ]
        c_3,1,1: [ -0.536027627794552, optimizable ]
        c_3,2,1: [ 6.437730072482307E-002, optimizable ]
        c_3,2,2: [ 0.923691921063574, optimizable ]
        c_3,3,1: [ 0.330272716012055, optimizable ]
        c_3,3,2: [ -1.27813381534649, optimizable ]
        c_3,3,3: [ 1.12542066124730, optimizable ]
        c_3,4,2: [ 0.192291213751882, optimizable ]
        c_3,4,3: [ -0.155756675409904, optimizable ]
        c_3,4,4: [ 2.959613323805246E-002, optimizable ]
        c_4,1,1: [ 0.654653492688480, optimizable ]
        c_4,2,1: [ -0.739162074722997, optimizable ]
        c_4,2,2: [ 0.722180673471968, optimizable ]
        c_4,3,1: [ 0.227092174151059, optimizable ]
        c_4,3,2: [ -1.178627839370147E-002, optimizable ]
        c_4,3,3: [ -0.263190485264818, optimizable ]
        c_4,4,2: [ -2.572907560705528E-002, optimizable ]
        c_4,4,3: [ 6.027109803863680E-002, optimizable ]
        c_4,4,4: [ -1.276829348876507E-002, optimizable ]
