# Supplementary material for: Transcorrelated Theory with Pseudopotentials
Source: J Chem Theory Comput. 2025 May 13;21(10):5155–70. doi: 10.1021/acs.jctc.5c00343 (PMC12120921; doi:10.1021/acs.jctc.5c00343)
Supplement: Supplementary file 1 [file ct5c00343_si_001.zip › parameters_F_eCEPP_AVTZ.casl]

JASTROW:
  TERM 1:
    Rank: [ 2, 0 ]
    e-e basis: [ Type: natural power, Order: 9 ]
    e-e cutoff:
      Type: polynomial
      Constants: [ C: 3 ]
      Parameters:
        Channel 1-2:
          L: [ 4.50000000000000, fixed, limits: [ 1.000000000000000E-003, +Inf
               ] ]
    Rules: [ 1=2 ]
    Linear parameters:
      Channel 1-2:
        c_2: [ 0.226865745830307, optimizable ]
        c_3: [ -0.231292025953773, optimizable ]
        c_4: [ 0.352403361392731, optimizable ]
        c_5: [ -0.407390261170440, optimizable ]
        c_6: [ 0.281868395045892, optimizable ]
        c_7: [ -0.111342839717644, optimizable ]
        c_8: [ 2.271503741163451E-002, optimizable ]
        c_9: [ -1.866448633297963E-003, optimizable ]
  TERM 2:
    Rank: [ 1, 1 ]
    e-n basis: [ Type: natural power, Order: 9 ]
    e-n cutoff:
      Type: polynomial
      Constants: [ C: 3 ]
      Parameters:
        Channel 1-n1:
          L: [ 4.00000000000000, fixed, limits: [ 1.000000000000000E-003, +Inf
               ] ]
    Rules: [ 1=2, Z ]
    Linear parameters:
      Channel 1-n1:
        c_2: [ 2.40602585598929, optimizable ]
        c_3: [ 0.836640382071382, optimizable ]
        c_4: [ -0.140374393008736, optimizable ]
        c_5: [ -0.470502487557035, optimizable ]
        c_6: [ 0.744251681420831, optimizable ]
        c_7: [ -0.452186521157666, optimizable ]
        c_8: [ 0.120246431810931, optimizable ]
        c_9: [ -1.182957816330141E-002, optimizable ]
  TERM 3:
    Rank: [ 2, 1 ]
    e-e basis: [ Type: natural power, Order: 4 ]
    e-n basis: [ Type: natural power, Order: 4 ]
    e-n cutoff:
      Type: polynomial
      Constants: [ C: 3 ]
      Parameters:
        Channel 1-n1:
          L: [ 4.00000000000000, fixed, limits: [ 1.000000000000000E-003, +Inf
               ] ]
    Rules: [ 1=2, Z ]
    Linear parameters:
      Channel 1-2-n1:
        c_1,2,2: [ -0.257505326604421, optimizable ]
        c_1,3,2: [ -0.610711742961032, optimizable ]
        c_1,3,3: [ 0.536871235711488, optimizable ]
        c_1,4,2: [ 0.208004725887608, optimizable ]
        c_1,4,3: [ -0.277611675193853, optimizable ]
        c_1,4,4: [ 1.586589718778694E-002, optimizable ]
        c_2,3,1: [ -4.152038157237514E-002, optimizable ]
        c_2,4,2: [ 6.920630328941357E-002, optimizable ]
        c_3,1,1: [ -0.539160481343087, optimizable ]
        c_3,2,1: [ 6.245561318834675E-002, optimizable ]
        c_3,2,2: [ 0.929954359726819, optimizable ]
        c_3,3,1: [ 0.344600137516305, optimizable ]
        c_3,3,2: [ -1.28178543209925, optimizable ]
        c_3,3,3: [ 1.11676594420762, optimizable ]
        c_3,4,2: [ 0.190693504078428, optimizable ]
        c_3,4,3: [ -0.153837731383706, optimizable ]
        c_3,4,4: [ 3.041122265879944E-002, optimizable ]
        c_4,1,1: [ 0.662250324709980, optimizable ]
        c_4,2,1: [ -0.752181279046470, optimizable ]
        c_4,2,2: [ 0.736967579567827, optimizable ]
        c_4,3,1: [ 0.227832633886677, optimizable ]
        c_4,3,2: [ -1.295485654966093E-002, optimizable ]
        c_4,3,3: [ -0.262129543468427, optimizable ]
        c_4,4,2: [ -2.528564282489081E-002, optimizable ]
        c_4,4,3: [ 5.944605887399582E-002, optimizable ]
        c_4,4,4: [ -1.260588317951041E-002, optimizable ]
