# Supplementary material for: Transcorrelated Theory with Pseudopotentials
Source: J Chem Theory Comput. 2025 May 13;21(10):5155–70. doi: 10.1021/acs.jctc.5c00343 (PMC12120921; doi:10.1021/acs.jctc.5c00343)
Supplement: Supplementary file 1 [file ct5c00343_si_001.zip › parameters_H2O_ccECP_AVDZ.casl]

JASTROW:
  TERM 1:
    Rank: [ 2, 0 ]
    e-e basis: [ Type: natural power, Order: 9 ]
    e-e cutoff:
      Type: polynomial
      Constants: [ C: 3 ]
      Parameters:
        Channel 1-2:
          L: [ 4.50000000000000, fixed, limits: [ 1.000000000000000E-003, +Inf
               ] ]
    Rules: [ 1=2 ]
    Linear parameters:
      Channel 1-2:
        c_2: [ 0.133508754562667, optimizable ]
        c_3: [ -0.169709488649129, optimizable ]
        c_4: [ 0.205024613645318, optimizable ]
        c_5: [ -0.208380829427045, optimizable ]
        c_6: [ 0.137092005625747, optimizable ]
        c_7: [ -5.338487184075318E-002, optimizable ]
        c_8: [ 1.086844592458364E-002, optimizable ]
        c_9: [ -9.036826535408091E-004, optimizable ]
  TERM 2:
    Rank: [ 1, 1 ]
    e-n basis: [ Type: natural power, Order: 9 ]
    e-n cutoff:
      Type: polynomial
      Constants: [ C: 3 ]
      Parameters:
        Channel 1-n2:
          L: [ 4.00000000000000, fixed, limits: [ 1.000000000000000E-003, +Inf
               ] ]
        Channel 1-n1:
          L: [ 4.00000000000000, fixed, limits: [ 1.000000000000000E-003, +Inf
               ] ]
    Rules: [ 1=2, Z ]
    Linear parameters:
      Channel 1-n1:
        c_2: [ 1.90981391752210, optimizable ]
        c_3: [ 0.699853829860423, optimizable ]
        c_4: [ 0.196322874848420, optimizable ]
        c_5: [ -0.610669980399084, optimizable ]
        c_6: [ 0.588038150483447, optimizable ]
        c_7: [ -0.271743000748952, optimizable ]
        c_8: [ 6.051162016726196E-002, optimizable ]
        c_9: [ -4.963358348885616E-003, optimizable ]
      Channel 1-n2:
        c_2: [ 5.070559976813646E-002, optimizable ]
        c_3: [ -0.114182862918015, optimizable ]
        c_4: [ 0.358841231909193, optimizable ]
        c_5: [ -0.447421625147809, optimizable ]
        c_6: [ 0.344800437863101, optimizable ]
        c_7: [ -0.151157523591920, optimizable ]
        c_8: [ 3.454088191545675E-002, optimizable ]
        c_9: [ -3.141190419828605E-003, optimizable ]
  TERM 3:
    Rank: [ 2, 1 ]
    e-e basis: [ Type: natural power, Order: 4 ]
    e-n basis: [ Type: natural power, Order: 4 ]
    e-n cutoff:
      Type: polynomial
      Constants: [ C: 3 ]
      Parameters:
        Channel 1-n2:
          L: [ 4.00000000000000, fixed, limits: [ 1.000000000000000E-003, +Inf
               ] ]
        Channel 1-n1:
          L: [ 4.00000000000000, fixed, limits: [ 1.000000000000000E-003, +Inf
               ] ]
    Rules: [ 1=2, Z ]
    Linear parameters:
      Channel 1-2-n2:
        c_1,2,2: [ -1.202418730933018E-002, optimizable ]
        c_1,3,2: [ -0.332330586932111, optimizable ]
        c_1,3,3: [ 0.435761894222860, optimizable ]
        c_1,4,2: [ 0.115533971348314, optimizable ]
        c_1,4,3: [ -0.152784377461789, optimizable ]
        c_1,4,4: [ 4.858938339947694E-002, optimizable ]
        c_2,3,1: [ -0.219366133905592, optimizable ]
        c_2,4,2: [ 1.899675453412533E-002, optimizable ]
        c_3,1,1: [ 1.405337302009162E-003, optimizable ]
        c_3,2,1: [ 9.186620399715327E-002, optimizable ]
        c_3,2,2: [ -0.360881035267596, optimizable ]
        c_3,3,1: [ -0.124877006630834, optimizable ]
        c_3,3,2: [ 0.291007159879939, optimizable ]
        c_3,3,3: [ -0.145618017104321, optimizable ]
        c_3,4,2: [ -0.115855886241847, optimizable ]
        c_3,4,3: [ 6.370746130021816E-002, optimizable ]
        c_3,4,4: [ -1.782485803431376E-002, optimizable ]
        c_4,1,1: [ -7.695727111485336E-002, optimizable ]
        c_4,2,1: [ 0.131260104584817, optimizable ]
        c_4,2,2: [ -0.242967664374343, optimizable ]
        c_4,3,1: [ -4.082772736435693E-002, optimizable ]
        c_4,3,2: [ 0.112510539498165, optimizable ]
        c_4,3,3: [ -7.319910665668740E-002, optimizable ]
        c_4,4,2: [ -1.257492261495137E-003, optimizable ]
        c_4,4,3: [ 3.081762773552645E-003, optimizable ]
        c_4,4,4: [ 1.152348600035740E-003, optimizable ]
      Channel 1-2-n1:
        c_1,2,2: [ -0.115374158247442, optimizable ]
        c_1,3,2: [ -0.126703785957298, optimizable ]
        c_1,3,3: [ -0.168494977439050, optimizable ]
        c_1,4,2: [ 0.127938117771777, optimizable ]
        c_1,4,3: [ -5.081908889418708E-002, optimizable ]
        c_1,4,4: [ -3.305222671499419E-002, optimizable ]
        c_2,3,1: [ 0.119984141538977, optimizable ]
        c_2,4,2: [ -2.103518053269875E-002, optimizable ]
        c_3,1,1: [ -0.347762632353703, optimizable ]
        c_3,2,1: [ -3.070922911411953E-002, optimizable ]
        c_3,2,2: [ 0.482026979718940, optimizable ]
        c_3,3,1: [ 1.684150158349003E-002, optimizable ]
        c_3,3,2: [ -0.432053340902867, optimizable ]
        c_3,3,3: [ 0.346363965335883, optimizable ]
        c_3,4,2: [ 2.509984352452619E-002, optimizable ]
        c_3,4,3: [ -3.384774444193756E-002, optimizable ]
        c_3,4,4: [ 9.626020336603088E-003, optimizable ]
        c_4,1,1: [ 0.376209691172693, optimizable ]
        c_4,2,1: [ -0.290099967903728, optimizable ]
        c_4,2,2: [ 0.137707507359923, optimizable ]
        c_4,3,1: [ 9.138517683074668E-002, optimizable ]
        c_4,3,2: [ 7.790201891276576E-002, optimizable ]
        c_4,3,3: [ -0.145419876898661, optimizable ]
        c_4,4,2: [ -1.339728385099390E-002, optimizable ]
        c_4,4,3: [ 2.409669550619044E-002, optimizable ]
        c_4,4,4: [ -3.862839568621114E-003, optimizable ]
