# Supplementary material for: Transcorrelated Theory with Pseudopotentials
Source: J Chem Theory Comput. 2025 May 13;21(10):5155–70. doi: 10.1021/acs.jctc.5c00343 (PMC12120921; doi:10.1021/acs.jctc.5c00343)
Supplement: Supplementary file 1 [file ct5c00343_si_001.zip › parameters_H2O_ccECP_AVQZ.casl]

JASTROW:
  TERM 1:
    Rank: [ 2, 0 ]
    e-e basis: [ Type: natural power, Order: 9 ]
    e-e cutoff:
      Type: polynomial
      Constants: [ C: 3 ]
      Parameters:
        Channel 1-2:
          L: [ 4.50000000000000, fixed, limits: [ 1.000000000000000E-003, +Inf
               ] ]
    Rules: [ 1=2 ]
    Linear parameters:
      Channel 1-2:
        c_2: [ 0.131940820573787, optimizable ]
        c_3: [ -0.166357723129378, optimizable ]
        c_4: [ 0.182282240313571, optimizable ]
        c_5: [ -0.174349046263773, optimizable ]
        c_6: [ 0.110636007848545, optimizable ]
        c_7: [ -4.265133478993417E-002, optimizable ]
        c_8: [ 8.673964430465218E-003, optimizable ]
        c_9: [ -7.245422749797565E-004, optimizable ]
  TERM 2:
    Rank: [ 1, 1 ]
    e-n basis: [ Type: natural power, Order: 9 ]
    e-n cutoff:
      Type: polynomial
      Constants: [ C: 3 ]
      Parameters:
        Channel 1-n2:
          L: [ 4.00000000000000, fixed, limits: [ 1.000000000000000E-003, +Inf
               ] ]
        Channel 1-n1:
          L: [ 4.00000000000000, fixed, limits: [ 1.000000000000000E-003, +Inf
               ] ]
    Rules: [ 1=2, Z ]
    Linear parameters:
      Channel 1-n1:
        c_2: [ 1.93502283806734, optimizable ]
        c_3: [ 0.661080177059713, optimizable ]
        c_4: [ 0.233861179924318, optimizable ]
        c_5: [ -0.523205915354366, optimizable ]
        c_6: [ 0.407938912869732, optimizable ]
        c_7: [ -0.137913536109254, optimizable ]
        c_8: [ 1.776807466719398E-002, optimizable ]
        c_9: [ -9.497226589109156E-005, optimizable ]
      Channel 1-n2:
        c_2: [ -2.160243775781937E-003, optimizable ]
        c_3: [ -2.859747719453290E-002, optimizable ]
        c_4: [ 0.408042274725522, optimizable ]
        c_5: [ -0.505203745838899, optimizable ]
        c_6: [ 0.306802912827679, optimizable ]
        c_7: [ -9.540974393394143E-002, optimizable ]
        c_8: [ 1.440230754530805E-002, optimizable ]
        c_9: [ -7.635699803082396E-004, optimizable ]
  TERM 3:
    Rank: [ 2, 1 ]
    e-e basis: [ Type: natural power, Order: 4 ]
    e-n basis: [ Type: natural power, Order: 4 ]
    e-n cutoff:
      Type: polynomial
      Constants: [ C: 3 ]
      Parameters:
        Channel 1-n2:
          L: [ 4.00000000000000, fixed, limits: [ 1.000000000000000E-003, +Inf
               ] ]
        Channel 1-n1:
          L: [ 4.00000000000000, fixed, limits: [ 1.000000000000000E-003, +Inf
               ] ]
    Rules: [ 1=2, Z ]
    Linear parameters:
      Channel 1-2-n2:
        c_1,2,2: [ -8.572027681810328E-003, optimizable ]
        c_1,3,2: [ -0.249129685983647, optimizable ]
        c_1,3,3: [ 0.220230576197569, optimizable ]
        c_1,4,2: [ -1.154211902793266E-002, optimizable ]
        c_1,4,3: [ -2.613416952379618E-002, optimizable ]
        c_1,4,4: [ 6.887216918595578E-003, optimizable ]
        c_2,3,1: [ -0.240851456983159, optimizable ]
        c_2,4,2: [ 4.042503080330027E-002, optimizable ]
        c_3,1,1: [ 5.445135980697337E-002, optimizable ]
        c_3,2,1: [ -3.705038307528443E-002, optimizable ]
        c_3,2,2: [ -0.309012622165328, optimizable ]
        c_3,3,1: [ 8.595455271318238E-002, optimizable ]
        c_3,3,2: [ 0.134657349993714, optimizable ]
        c_3,3,3: [ -0.113325146663603, optimizable ]
        c_3,4,2: [ -5.003607657269766E-002, optimizable ]
        c_3,4,3: [ 3.716921250925947E-002, optimizable ]
        c_3,4,4: [ -1.163780034180039E-002, optimizable ]
        c_4,1,1: [ -5.443571330572728E-002, optimizable ]
        c_4,2,1: [ 8.626863717299320E-002, optimizable ]
        c_4,2,2: [ -5.521336840390147E-002, optimizable ]
        c_4,3,1: [ -5.622524814399587E-002, optimizable ]
        c_4,3,2: [ 1.700785480406970E-002, optimizable ]
        c_4,3,3: [ 1.802283440715189E-002, optimizable ]
        c_4,4,2: [ 4.111811168865169E-003, optimizable ]
        c_4,4,3: [ -9.928591037999640E-003, optimizable ]
        c_4,4,4: [ 3.836772012849623E-003, optimizable ]
      Channel 1-2-n1:
        c_1,2,2: [ -0.123244275639299, optimizable ]
        c_1,3,2: [ -0.180592407781111, optimizable ]
        c_1,3,3: [ -0.157066404113745, optimizable ]
        c_1,4,2: [ 0.190604012964542, optimizable ]
        c_1,4,3: [ -8.062884795271566E-002, optimizable ]
        c_1,4,4: [ -2.583894291767374E-002, optimizable ]
        c_2,3,1: [ 8.820311842306533E-002, optimizable ]
        c_2,4,2: [ -8.173342026953943E-002, optimizable ]
        c_3,1,1: [ -0.368817438235329, optimizable ]
        c_3,2,1: [ -4.041085741483886E-002, optimizable ]
        c_3,2,2: [ 0.520843527698831, optimizable ]
        c_3,3,1: [ 9.996595686378154E-002, optimizable ]
        c_3,3,2: [ -0.531185683485068, optimizable ]
        c_3,3,3: [ 0.351172031509146, optimizable ]
        c_3,4,2: [ 8.575999680082182E-002, optimizable ]
        c_3,4,3: [ -4.629424750777612E-002, optimizable ]
        c_3,4,4: [ 1.091087142972814E-002, optimizable ]
        c_4,1,1: [ 0.434684041484878, optimizable ]
        c_4,2,1: [ -0.381140633862534, optimizable ]
        c_4,2,2: [ 0.296349484066606, optimizable ]
        c_4,3,1: [ 0.116072357672070, optimizable ]
        c_4,3,2: [ 1.632131768611167E-002, optimizable ]
        c_4,3,3: [ -0.107488438031599, optimizable ]
        c_4,4,2: [ -1.304622950354172E-002, optimizable ]
        c_4,4,3: [ 2.040629628236565E-002, optimizable ]
        c_4,4,4: [ -3.062308846488950E-003, optimizable ]
