# Supplementary material for: Transcorrelated Theory with Pseudopotentials
Source: J Chem Theory Comput. 2025 May 13;21(10):5155–70. doi: 10.1021/acs.jctc.5c00343 (PMC12120921; doi:10.1021/acs.jctc.5c00343)
Supplement: Supplementary file 1 [file ct5c00343_si_001.zip › parameters_H2O_ccECP_AVTZ.casl]

JASTROW:
  TERM 1:
    Rank: [ 2, 0 ]
    e-e basis: [ Type: natural power, Order: 9 ]
    e-e cutoff:
      Type: polynomial
      Constants: [ C: 3 ]
      Parameters:
        Channel 1-2:
          L: [ 4.50000000000000, fixed, limits: [ 1.000000000000000E-003, +Inf
               ] ]
    Rules: [ 1=2 ]
    Linear parameters:
      Channel 1-2:
        c_2: [ 0.133687678380067, optimizable ]
        c_3: [ -0.160902938684446, optimizable ]
        c_4: [ 0.168791468536093, optimizable ]
        c_5: [ -0.156567221116935, optimizable ]
        c_6: [ 9.748000478317367E-002, optimizable ]
        c_7: [ -3.717219837113647E-002, optimizable ]
        c_8: [ 7.494398989798455E-003, optimizable ]
        c_9: [ -6.253874190403073E-004, optimizable ]
  TERM 2:
    Rank: [ 1, 1 ]
    e-n basis: [ Type: natural power, Order: 9 ]
    e-n cutoff:
      Type: polynomial
      Constants: [ C: 3 ]
      Parameters:
        Channel 1-n2:
          L: [ 4.00000000000000, fixed, limits: [ 1.000000000000000E-003, +Inf
               ] ]
        Channel 1-n1:
          L: [ 4.00000000000000, fixed, limits: [ 1.000000000000000E-003, +Inf
               ] ]
    Rules: [ 1=2, Z ]
    Linear parameters:
      Channel 1-n1:
        c_2: [ 1.92765764973727, optimizable ]
        c_3: [ 0.672180420200022, optimizable ]
        c_4: [ 0.134270180710298, optimizable ]
        c_5: [ -0.387749676753537, optimizable ]
        c_6: [ 0.325284662774994, optimizable ]
        c_7: [ -0.123373142550650, optimizable ]
        c_8: [ 2.160465662105194E-002, optimizable ]
        c_9: [ -1.248507322865397E-003, optimizable ]
      Channel 1-n2:
        c_2: [ 1.542209712863042E-002, optimizable ]
        c_3: [ -0.112596152522630, optimizable ]
        c_4: [ 0.347285354551033, optimizable ]
        c_5: [ -0.221668718290616, optimizable ]
        c_6: [ 2.793396315299920E-002, optimizable ]
        c_7: [ 3.019259931497228E-002, optimizable ]
        c_8: [ -1.307872866886131E-002, optimizable ]
        c_9: [ 1.595230491252286E-003, optimizable ]
  TERM 3:
    Rank: [ 2, 1 ]
    e-e basis: [ Type: natural power, Order: 4 ]
    e-n basis: [ Type: natural power, Order: 4 ]
    e-n cutoff:
      Type: polynomial
      Constants: [ C: 3 ]
      Parameters:
        Channel 1-n2:
          L: [ 4.00000000000000, fixed, limits: [ 1.000000000000000E-003, +Inf
               ] ]
        Channel 1-n1:
          L: [ 4.00000000000000, fixed, limits: [ 1.000000000000000E-003, +Inf
               ] ]
    Rules: [ 1=2, Z ]
    Linear parameters:
      Channel 1-2-n2:
        c_1,2,2: [ -1.127417907230355E-002, optimizable ]
        c_1,3,2: [ -0.248785774519887, optimizable ]
        c_1,3,3: [ 0.144052734471256, optimizable ]
        c_1,4,2: [ 0.157600716347500, optimizable ]
        c_1,4,3: [ -0.100840953034994, optimizable ]
        c_1,4,4: [ 3.706660040947565E-002, optimizable ]
        c_2,3,1: [ -0.218026482046910, optimizable ]
        c_2,4,2: [ -0.139146401423998, optimizable ]
        c_3,1,1: [ 5.052278303378094E-002, optimizable ]
        c_3,2,1: [ 4.465378484932217E-002, optimizable ]
        c_3,2,2: [ -0.473910725251330, optimizable ]
        c_3,3,1: [ -0.132320474292987, optimizable ]
        c_3,3,2: [ 0.512178490057127, optimizable ]
        c_3,3,3: [ -0.518611910907406, optimizable ]
        c_3,4,2: [ -6.520552129976692E-002, optimizable ]
        c_3,4,3: [ 0.105599622568687, optimizable ]
        c_3,4,4: [ -3.020602685587512E-002, optimizable ]
        c_4,1,1: [ -0.115203049614992, optimizable ]
        c_4,2,1: [ 0.183582444315796, optimizable ]
        c_4,2,2: [ -0.229595586225436, optimizable ]
        c_4,3,1: [ -5.158138401102544E-002, optimizable ]
        c_4,3,2: [ 2.851173899075828E-002, optimizable ]
        c_4,3,3: [ 5.316434064571746E-002, optimizable ]
        c_4,4,2: [ 4.034528320605758E-003, optimizable ]
        c_4,4,3: [ -1.980820975469451E-002, optimizable ]
        c_4,4,4: [ 7.240641348026379E-003, optimizable ]
      Channel 1-2-n1:
        c_1,2,2: [ -0.123626142146308, optimizable ]
        c_1,3,2: [ -0.188368092943295, optimizable ]
        c_1,3,3: [ -0.107894243729186, optimizable ]
        c_1,4,2: [ 0.174432895994694, optimizable ]
        c_1,4,3: [ -7.836422250307064E-002, optimizable ]
        c_1,4,4: [ -3.089989370795469E-002, optimizable ]
        c_2,3,1: [ 8.268597912310677E-002, optimizable ]
        c_2,4,2: [ -6.473639989218809E-002, optimizable ]
        c_3,1,1: [ -0.360321312100479, optimizable ]
        c_3,2,1: [ -3.118587897856693E-002, optimizable ]
        c_3,2,2: [ 0.477870755224900, optimizable ]
        c_3,3,1: [ 5.580253324746828E-002, optimizable ]
        c_3,3,2: [ -0.424313072273663, optimizable ]
        c_3,3,3: [ 0.264804256101088, optimizable ]
        c_3,4,2: [ 4.861204705269007E-002, optimizable ]
        c_3,4,3: [ -1.893001050552397E-002, optimizable ]
        c_3,4,4: [ 4.695976938643812E-003, optimizable ]
        c_4,1,1: [ 0.403096130988140, optimizable ]
        c_4,2,1: [ -0.327726192228812, optimizable ]
        c_4,2,2: [ 0.195228057981046, optimizable ]
        c_4,3,1: [ 0.101176555649669, optimizable ]
        c_4,3,2: [ 4.556920736483124E-002, optimizable ]
        c_4,3,3: [ -0.110275795277110, optimizable ]
        c_4,4,2: [ -1.208662305352942E-002, optimizable ]
        c_4,4,3: [ 1.660289183537584E-002, optimizable ]
        c_4,4,4: [ -1.593838459382169E-003, optimizable ]
