# Supplementary material for: Transcorrelated Theory with Pseudopotentials
Source: J Chem Theory Comput. 2025 May 13;21(10):5155–70. doi: 10.1021/acs.jctc.5c00343 (PMC12120921; doi:10.1021/acs.jctc.5c00343)
Supplement: Supplementary file 1 [file ct5c00343_si_001.zip › parameters_H2O_eCEPP_AVDZ.casl]

JASTROW:
  TERM 1:
    Rank: [ 2, 0 ]
    e-e basis: [ Type: natural power, Order: 9 ]
    e-e cutoff:
      Type: polynomial
      Constants: [ C: 3 ]
      Parameters:
        Channel 1-2:
          L: [ 4.50000000000000, fixed, limits: [ 1.000000000000000E-003, +Inf
               ] ]
    Rules: [ 1=2 ]
    Linear parameters:
      Channel 1-2:
        c_2: [ 0.125971561262421, optimizable ]
        c_3: [ -0.171780393377189, optimizable ]
        c_4: [ 0.214911335399345, optimizable ]
        c_5: [ -0.229882952813635, optimizable ]
        c_6: [ 0.154786693778148, optimizable ]
        c_7: [ -6.049528761004657E-002, optimizable ]
        c_8: [ 1.229149442413604E-002, optimizable ]
        c_9: [ -1.016791812620612E-003, optimizable ]
  TERM 2:
    Rank: [ 1, 1 ]
    e-n basis: [ Type: natural power, Order: 9 ]
    e-n cutoff:
      Type: polynomial
      Constants: [ C: 3 ]
      Parameters:
        Channel 1-n2:
          L: [ 4.00000000000000, fixed, limits: [ 1.000000000000000E-003, +Inf
               ] ]
        Channel 1-n1:
          L: [ 4.00000000000000, fixed, limits: [ 1.000000000000000E-003, +Inf
               ] ]
    Rules: [ 1=2, Z ]
    Linear parameters:
      Channel 1-n1:
        c_2: [ 1.91466126894354, optimizable ]
        c_3: [ 0.809883657227812, optimizable ]
        c_4: [ -0.152332025366026, optimizable ]
        c_5: [ -0.282836491850748, optimizable ]
        c_6: [ 0.471460514972399, optimizable ]
        c_7: [ -0.266280814616138, optimizable ]
        c_8: [ 6.494410211896823E-002, optimizable ]
        c_9: [ -5.665746825431504E-003, optimizable ]
      Channel 1-n2:
        c_2: [ 6.018186502214870E-002, optimizable ]
        c_3: [ -0.104224829375613, optimizable ]
        c_4: [ 0.311563238001443, optimizable ]
        c_5: [ -0.398547026605295, optimizable ]
        c_6: [ 0.313711933686726, optimizable ]
        c_7: [ -0.138073261945977, optimizable ]
        c_8: [ 3.178602831313723E-002, optimizable ]
        c_9: [ -2.862040772937024E-003, optimizable ]
  TERM 3:
    Rank: [ 2, 1 ]
    e-e basis: [ Type: natural power, Order: 4 ]
    e-n basis: [ Type: natural power, Order: 4 ]
    e-n cutoff:
      Type: polynomial
      Constants: [ C: 3 ]
      Parameters:
        Channel 1-n2:
          L: [ 4.00000000000000, fixed, limits: [ 1.000000000000000E-003, +Inf
               ] ]
        Channel 1-n1:
          L: [ 4.00000000000000, fixed, limits: [ 1.000000000000000E-003, +Inf
               ] ]
    Rules: [ 1=2, Z ]
    Linear parameters:
      Channel 1-2-n2:
        c_1,2,2: [ -3.500141500275373E-003, optimizable ]
        c_1,3,2: [ -0.274164159986819, optimizable ]
        c_1,3,3: [ 0.326346087064349, optimizable ]
        c_1,4,2: [ -6.731320751594113E-003, optimizable ]
        c_1,4,3: [ -6.390646679486432E-002, optimizable ]
        c_1,4,4: [ 2.025019189061040E-002, optimizable ]
        c_2,3,1: [ -0.200766360855376, optimizable ]
        c_2,4,2: [ 0.113826621217692, optimizable ]
        c_3,1,1: [ -2.723871517085913E-002, optimizable ]
        c_3,2,1: [ 1.748007129629640E-003, optimizable ]
        c_3,2,2: [ -6.167106214704907E-002, optimizable ]
        c_3,3,1: [ 9.021394341153814E-002, optimizable ]
        c_3,3,2: [ -0.196197499957043, optimizable ]
        c_3,3,3: [ 0.338608416381572, optimizable ]
        c_3,4,2: [ -1.644907313777785E-002, optimizable ]
        c_3,4,3: [ -6.269487071983190E-002, optimizable ]
        c_3,4,4: [ 1.670267016075148E-002, optimizable ]
        c_4,1,1: [ 6.316039007613129E-002, optimizable ]
        c_4,2,1: [ -6.199560339518231E-002, optimizable ]
        c_4,2,2: [ 5.988078755214359E-002, optimizable ]
        c_4,3,1: [ -3.631559768017904E-003, optimizable ]
        c_4,3,2: [ 4.197569235816949E-002, optimizable ]
        c_4,3,3: [ -7.981556721666234E-002, optimizable ]
        c_4,4,2: [ -4.880402755705758E-003, optimizable ]
        c_4,4,3: [ 1.926288412165471E-002, optimizable ]
        c_4,4,4: [ -5.562091187237223E-003, optimizable ]
      Channel 1-2-n1:
        c_1,2,2: [ -0.118527204508732, optimizable ]
        c_1,3,2: [ -0.499096207074224, optimizable ]
        c_1,3,3: [ 0.527136275498642, optimizable ]
        c_1,4,2: [ 0.198025182901912, optimizable ]
        c_1,4,3: [ -0.233228523459945, optimizable ]
        c_1,4,4: [ 2.321155642754057E-002, optimizable ]
        c_2,3,1: [ -1.011808412847339E-002, optimizable ]
        c_2,4,2: [ 6.260616781525105E-002, optimizable ]
        c_3,1,1: [ -0.493971367377491, optimizable ]
        c_3,2,1: [ 6.020587360860875E-002, optimizable ]
        c_3,2,2: [ 0.669596145864334, optimizable ]
        c_3,3,1: [ 0.138659168627959, optimizable ]
        c_3,3,2: [ -0.793053346444141, optimizable ]
        c_3,3,3: [ 0.652059534677768, optimizable ]
        c_3,4,2: [ 7.031694108970822E-002, optimizable ]
        c_3,4,3: [ -6.365667455226059E-002, optimizable ]
        c_3,4,4: [ 7.465672656363040E-003, optimizable ]
        c_4,1,1: [ 0.510842861255177, optimizable ]
        c_4,2,1: [ -0.487358190615837, optimizable ]
        c_4,2,2: [ 0.356289697220704, optimizable ]
        c_4,3,1: [ 0.149704652999830, optimizable ]
        c_4,3,2: [ 5.603191443823714E-002, optimizable ]
        c_4,3,3: [ -0.185395020789658, optimizable ]
        c_4,4,2: [ -1.681334160282622E-002, optimizable ]
        c_4,4,3: [ 3.228044984843548E-002, optimizable ]
        c_4,4,4: [ -4.638707617075721E-003, optimizable ]
