# Supplementary material for: Transcorrelated Theory with Pseudopotentials
Source: J Chem Theory Comput. 2025 May 13;21(10):5155–70. doi: 10.1021/acs.jctc.5c00343 (PMC12120921; doi:10.1021/acs.jctc.5c00343)
Supplement: Supplementary file 1 [file ct5c00343_si_001.zip › parameters_H2O_eCEPP_AVQZ.casl]

JASTROW:
  TERM 1:
    Rank: [ 2, 0 ]
    e-e basis: [ Type: natural power, Order: 9 ]
    e-e cutoff:
      Type: polynomial
      Constants: [ C: 3 ]
      Parameters:
        Channel 1-2:
          L: [ 4.50000000000000, fixed, limits: [ 1.000000000000000E-003, +Inf
               ] ]
    Rules: [ 1=2 ]
    Linear parameters:
      Channel 1-2:
        c_2: [ 0.133930287224915, optimizable ]
        c_3: [ -0.175860276203268, optimizable ]
        c_4: [ 0.224220830836978, optimizable ]
        c_5: [ -0.236770772099514, optimizable ]
        c_6: [ 0.155384497411685, optimizable ]
        c_7: [ -5.937162872003544E-002, optimizable ]
        c_8: [ 1.182975202734484E-002, optimizable ]
        c_9: [ -9.630153082437988E-004, optimizable ]
  TERM 2:
    Rank: [ 1, 1 ]
    e-n basis: [ Type: natural power, Order: 9 ]
    e-n cutoff:
      Type: polynomial
      Constants: [ C: 3 ]
      Parameters:
        Channel 1-n2:
          L: [ 4.00000000000000, fixed, limits: [ 1.000000000000000E-003, +Inf
               ] ]
        Channel 1-n1:
          L: [ 4.00000000000000, fixed, limits: [ 1.000000000000000E-003, +Inf
               ] ]
    Rules: [ 1=2, Z ]
    Linear parameters:
      Channel 1-n1:
        c_2: [ 1.95596052323172, optimizable ]
        c_3: [ 0.765710938623949, optimizable ]
        c_4: [ -0.250308207044007, optimizable ]
        c_5: [ 0.128962397007181, optimizable ]
        c_6: [ -1.107554553885251E-002, optimizable ]
        c_7: [ 9.384601690997620E-004, optimizable ]
        c_8: [ -3.812144725774560E-003, optimizable ]
        c_9: [ 1.007685930354345E-003, optimizable ]
      Channel 1-n2:
        c_2: [ -2.775907111342010E-003, optimizable ]
        c_3: [ 8.959451944446004E-003, optimizable ]
        c_4: [ 0.179192152245519, optimizable ]
        c_5: [ -0.155316946738179, optimizable ]
        c_6: [ 5.875480206915731E-002, optimizable ]
        c_7: [ -3.296350104346511E-003, optimizable ]
        c_8: [ -3.437802360266242E-003, optimizable ]
        c_9: [ 6.969421720076118E-004, optimizable ]
  TERM 3:
    Rank: [ 2, 1 ]
    e-e basis: [ Type: natural power, Order: 4 ]
    e-n basis: [ Type: natural power, Order: 4 ]
    e-n cutoff:
      Type: polynomial
      Constants: [ C: 3 ]
      Parameters:
        Channel 1-n2:
          L: [ 4.00000000000000, fixed, limits: [ 1.000000000000000E-003, +Inf
               ] ]
        Channel 1-n1:
          L: [ 4.00000000000000, fixed, limits: [ 1.000000000000000E-003, +Inf
               ] ]
    Rules: [ 1=2, Z ]
    Linear parameters:
      Channel 1-2-n2:
        c_1,2,2: [ -8.920959848463842E-003, optimizable ]
        c_1,3,2: [ -0.305258660356732, optimizable ]
        c_1,3,3: [ 0.172462459558851, optimizable ]
        c_1,4,2: [ 0.182446087903222, optimizable ]
        c_1,4,3: [ -0.106965082608722, optimizable ]
        c_1,4,4: [ 3.852004970531202E-002, optimizable ]
        c_2,3,1: [ -0.248480809411448, optimizable ]
        c_2,4,2: [ -0.124228381036623, optimizable ]
        c_3,1,1: [ -4.643418293892206E-003, optimizable ]
        c_3,2,1: [ 2.318432466792563E-002, optimizable ]
        c_3,2,2: [ -0.343987842594296, optimizable ]
        c_3,3,1: [ -1.264144826848080E-002, optimizable ]
        c_3,3,2: [ 0.296229283369176, optimizable ]
        c_3,3,3: [ -0.327667327317859, optimizable ]
        c_3,4,2: [ -2.120127092304250E-002, optimizable ]
        c_3,4,3: [ 6.324259004538164E-002, optimizable ]
        c_3,4,4: [ -2.025105435570742E-002, optimizable ]
        c_4,1,1: [ -5.874183895753509E-003, optimizable ]
        c_4,2,1: [ 4.727986560005487E-002, optimizable ]
        c_4,2,2: [ -5.226225255976991E-002, optimizable ]
        c_4,3,1: [ -2.215372536519507E-002, optimizable ]
        c_4,3,2: [ -7.648740493119012E-003, optimizable ]
        c_4,3,3: [ 4.425812355944327E-002, optimizable ]
        c_4,4,2: [ 3.078385781896001E-003, optimizable ]
        c_4,4,3: [ -1.329512756931739E-002, optimizable ]
        c_4,4,4: [ 4.934578001446551E-003, optimizable ]
      Channel 1-2-n1:
        c_1,2,2: [ -0.127618116005065, optimizable ]
        c_1,3,2: [ -0.531239283442385, optimizable ]
        c_1,3,3: [ 0.545787208267342, optimizable ]
        c_1,4,2: [ 0.218598140015738, optimizable ]
        c_1,4,3: [ -0.239772888028971, optimizable ]
        c_1,4,4: [ 1.578826114934199E-002, optimizable ]
        c_2,3,1: [ -3.872795072342165E-002, optimizable ]
        c_2,4,2: [ 5.612419296092217E-002, optimizable ]
        c_3,1,1: [ -0.510983363342440, optimizable ]
        c_3,2,1: [ 3.777755860460001E-002, optimizable ]
        c_3,2,2: [ 0.687498536358303, optimizable ]
        c_3,3,1: [ 0.207787679631684, optimizable ]
        c_3,3,2: [ -0.851481788268706, optimizable ]
        c_3,3,3: [ 0.688129968235209, optimizable ]
        c_3,4,2: [ 8.715528931199887E-002, optimizable ]
        c_3,4,3: [ -7.190000897118980E-002, optimizable ]
        c_3,4,4: [ 1.030915129234457E-002, optimizable ]
        c_4,1,1: [ 0.555351893342143, optimizable ]
        c_4,2,1: [ -0.539837070645312, optimizable ]
        c_4,2,2: [ 0.433111376997175, optimizable ]
        c_4,3,1: [ 0.157458681055879, optimizable ]
        c_4,3,2: [ 3.461872358528705E-002, optimizable ]
        c_4,3,3: [ -0.178458823537906, optimizable ]
        c_4,4,2: [ -1.624214929430470E-002, optimizable ]
        c_4,4,3: [ 3.198535257058664E-002, optimizable ]
        c_4,4,4: [ -4.814537559437921E-003, optimizable ]
