# Supplementary material for: Transcorrelated Theory with Pseudopotentials
Source: J Chem Theory Comput. 2025 May 13;21(10):5155–70. doi: 10.1021/acs.jctc.5c00343 (PMC12120921; doi:10.1021/acs.jctc.5c00343)
Supplement: Supplementary file 1 [file ct5c00343_si_001.zip › parameters_H2O_eCEPP_AVTZ.casl]

JASTROW:
  TERM 1:
    Rank: [ 2, 0 ]
    e-e basis: [ Type: natural power, Order: 9 ]
    e-e cutoff:
      Type: polynomial
      Constants: [ C: 3 ]
      Parameters:
        Channel 1-2:
          L: [ 4.50000000000000, fixed, limits: [ 1.000000000000000E-003, +Inf
               ] ]
    Rules: [ 1=2 ]
    Linear parameters:
      Channel 1-2:
        c_2: [ 0.134099340637760, optimizable ]
        c_3: [ -0.165632002186141, optimizable ]
        c_4: [ 0.207825992580919, optimizable ]
        c_5: [ -0.223994307732144, optimizable ]
        c_6: [ 0.151068470804887, optimizable ]
        c_7: [ -5.854127160089230E-002, optimizable ]
        c_8: [ 1.170847296358972E-002, optimizable ]
        c_9: [ -9.487268325358150E-004, optimizable ]
  TERM 2:
    Rank: [ 1, 1 ]
    e-n basis: [ Type: natural power, Order: 9 ]
    e-n cutoff:
      Type: polynomial
      Constants: [ C: 3 ]
      Parameters:
        Channel 1-n2:
          L: [ 4.00000000000000, fixed, limits: [ 1.000000000000000E-003, +Inf
               ] ]
        Channel 1-n1:
          L: [ 4.00000000000000, fixed, limits: [ 1.000000000000000E-003, +Inf
               ] ]
    Rules: [ 1=2, Z ]
    Linear parameters:
      Channel 1-n1:
        c_2: [ 1.92179684726473, optimizable ]
        c_3: [ 0.773681930968641, optimizable ]
        c_4: [ -0.148538149953972, optimizable ]
        c_5: [ -0.189021727849318, optimizable ]
        c_6: [ 0.355645531995505, optimizable ]
        c_7: [ -0.211301515390225, optimizable ]
        c_8: [ 5.345672087825399E-002, optimizable ]
        c_9: [ -4.629078058283549E-003, optimizable ]
      Channel 1-n2:
        c_2: [ 3.751312016907570E-002, optimizable ]
        c_3: [ -4.538772476828805E-002, optimizable ]
        c_4: [ 0.167890370916451, optimizable ]
        c_5: [ -0.153488877320497, optimizable ]
        c_6: [ 0.108755694507391, optimizable ]
        c_7: [ -4.426902201770368E-002, optimizable ]
        c_8: [ 9.501376566813054E-003, optimizable ]
        c_9: [ -7.884118155834953E-004, optimizable ]
  TERM 3:
    Rank: [ 2, 1 ]
    e-e basis: [ Type: natural power, Order: 4 ]
    e-n basis: [ Type: natural power, Order: 4 ]
    e-n cutoff:
      Type: polynomial
      Constants: [ C: 3 ]
      Parameters:
        Channel 1-n2:
          L: [ 4.00000000000000, fixed, limits: [ 1.000000000000000E-003, +Inf
               ] ]
        Channel 1-n1:
          L: [ 4.00000000000000, fixed, limits: [ 1.000000000000000E-003, +Inf
               ] ]
    Rules: [ 1=2, Z ]
    Linear parameters:
      Channel 1-2-n2:
        c_1,2,2: [ -7.503469821620782E-003, optimizable ]
        c_1,3,2: [ -0.264304310985120, optimizable ]
        c_1,3,3: [ 0.334257557440915, optimizable ]
        c_1,4,2: [ 2.164343327775869E-002, optimizable ]
        c_1,4,3: [ -8.573370684953648E-002, optimizable ]
        c_1,4,4: [ 3.395293681489370E-002, optimizable ]
        c_2,3,1: [ -0.176696719794006, optimizable ]
        c_2,4,2: [ 0.108717061918168, optimizable ]
        c_3,1,1: [ -3.888572831207348E-002, optimizable ]
        c_3,2,1: [ 5.273978735784023E-002, optimizable ]
        c_3,2,2: [ -0.131008145487789, optimizable ]
        c_3,3,1: [ -2.022370664725361E-002, optimizable ]
        c_3,3,2: [ -2.978033717792920E-002, optimizable ]
        c_3,3,3: [ 0.226227580380150, optimizable ]
        c_3,4,2: [ -7.068347337673597E-002, optimizable ]
        c_3,4,3: [ -2.350251898686850E-002, optimizable ]
        c_3,4,4: [ 4.867789172325348E-003, optimizable ]
        c_4,1,1: [ 1.589833622010227E-002, optimizable ]
        c_4,2,1: [ 1.472829691586795E-002, optimizable ]
        c_4,2,2: [ -8.809249656788291E-002, optimizable ]
        c_4,3,1: [ -1.766783211886342E-002, optimizable ]
        c_4,3,2: [ 8.935181659501186E-002, optimizable ]
        c_4,3,3: [ -0.103509766978457, optimizable ]
        c_4,4,2: [ -3.520908741412572E-003, optimizable ]
        c_4,4,3: [ 1.744641294800326E-002, optimizable ]
        c_4,4,4: [ -3.965614039890369E-003, optimizable ]
      Channel 1-2-n1:
        c_1,2,2: [ -0.124164792356295, optimizable ]
        c_1,3,2: [ -0.469845512604176, optimizable ]
        c_1,3,3: [ 0.439684311123204, optimizable ]
        c_1,4,2: [ 0.214437696009159, optimizable ]
        c_1,4,3: [ -0.212296429772218, optimizable ]
        c_1,4,4: [ 6.497941556756219E-003, optimizable ]
        c_2,3,1: [ 2.014982122213725E-002, optimizable ]
        c_2,4,2: [ 2.848126655847874E-002, optimizable ]
        c_3,1,1: [ -0.511079491422141, optimizable ]
        c_3,2,1: [ 7.252335039736919E-002, optimizable ]
        c_3,2,2: [ 0.725815784445464, optimizable ]
        c_3,3,1: [ 0.106192455932752, optimizable ]
        c_3,3,2: [ -0.782738189610654, optimizable ]
        c_3,3,3: [ 0.619244086730943, optimizable ]
        c_3,4,2: [ 8.337648226638127E-002, optimizable ]
        c_3,4,3: [ -6.506831803417902E-002, optimizable ]
        c_3,4,4: [ 1.085452032806741E-002, optimizable ]
        c_4,1,1: [ 0.532112158515329, optimizable ]
        c_4,2,1: [ -0.509188997236300, optimizable ]
        c_4,2,2: [ 0.351018141328946, optimizable ]
        c_4,3,1: [ 0.165340891704532, optimizable ]
        c_4,3,2: [ 5.456478759463052E-002, optimizable ]
        c_4,3,3: [ -0.181699351540811, optimizable ]
        c_4,4,2: [ -1.848894861487807E-002, optimizable ]
        c_4,4,3: [ 3.236652288569540E-002, optimizable ]
        c_4,4,4: [ -4.978436889757127E-003, optimizable ]
