# Supplementary material for: Transcorrelated Theory with Pseudopotentials
Source: J Chem Theory Comput. 2025 May 13;21(10):5155–70. doi: 10.1021/acs.jctc.5c00343 (PMC12120921; doi:10.1021/acs.jctc.5c00343)
Supplement: Supplementary file 1 [file ct5c00343_si_001.zip › parameters_N2_ccECP_AVDZ.casl]

JASTROW:
  TERM 1:
    Rank: [ 2, 0 ]
    e-e basis: [ Type: natural power, Order: 9 ]
    e-e cutoff:
      Type: polynomial
      Constants: [ C: 3 ]
      Parameters:
        Channel 1-2:
          L: [ 4.50000000000000, fixed, limits: [ 1.000000000000000E-003, +Inf
               ] ]
    Rules: [ 1=2 ]
    Linear parameters:
      Channel 1-2:
        c_2: [ 0.111844891646455, optimizable ]
        c_3: [ -0.131545598361930, optimizable ]
        c_4: [ 0.109145102749579, optimizable ]
        c_5: [ -0.100822730764115, optimizable ]
        c_6: [ 6.462700811532016E-002, optimizable ]
        c_7: [ -2.559114872853765E-002, optimizable ]
        c_8: [ 5.398776838285324E-003, optimizable ]
        c_9: [ -4.733701089827071E-004, optimizable ]
  TERM 2:
    Rank: [ 1, 1 ]
    e-n basis: [ Type: natural power, Order: 9 ]
    e-n cutoff:
      Type: polynomial
      Constants: [ C: 3 ]
      Parameters:
        Channel 1-n1:
          L: [ 4.00000000000000, fixed, limits: [ 1.000000000000000E-003, +Inf
               ] ]
    Rules: [ 1=2, Z ]
    Linear parameters:
      Channel 1-n1:
        c_2: [ 0.695187057144644, optimizable ]
        c_3: [ 5.650623763040720E-002, optimizable ]
        c_4: [ 0.270309750882793, optimizable ]
        c_5: [ -0.549022393126354, optimizable ]
        c_6: [ 0.354879173201932, optimizable ]
        c_7: [ -0.102744365192979, optimizable ]
        c_8: [ 1.256936156510100E-002, optimizable ]
        c_9: [ -1.706363099628202E-004, optimizable ]
  TERM 3:
    Rank: [ 2, 1 ]
    e-e basis: [ Type: natural power, Order: 4 ]
    e-n basis: [ Type: natural power, Order: 4 ]
    e-n cutoff:
      Type: polynomial
      Constants: [ C: 3 ]
      Parameters:
        Channel 1-n1:
          L: [ 4.00000000000000, fixed, limits: [ 1.000000000000000E-003, +Inf
               ] ]
    Rules: [ 1=2, Z ]
    Linear parameters:
      Channel 1-2-n1:
        c_1,2,2: [ 1.846304334115258E-002, optimizable ]
        c_1,3,2: [ 0.145534163152022, optimizable ]
        c_1,3,3: [ -0.222540744175251, optimizable ]
        c_1,4,2: [ -0.110788420124472, optimizable ]
        c_1,4,3: [ 7.258310923910269E-002, optimizable ]
        c_1,4,4: [ -2.849900729470384E-002, optimizable ]
        c_2,3,1: [ 0.185448624052009, optimizable ]
        c_2,4,2: [ 0.144960380327423, optimizable ]
        c_3,1,1: [ -0.187938490861986, optimizable ]
        c_3,2,1: [ -8.155885425975740E-002, optimizable ]
        c_3,2,2: [ 0.360570718139144, optimizable ]
        c_3,3,1: [ -6.186138727836866E-002, optimizable ]
        c_3,3,2: [ -0.248192038662457, optimizable ]
        c_3,3,3: [ 0.392828929138304, optimizable ]
        c_3,4,2: [ -6.690261071951520E-002, optimizable ]
        c_3,4,3: [ -5.296071074208243E-002, optimizable ]
        c_3,4,4: [ 1.754125091052208E-002, optimizable ]
        c_4,1,1: [ 0.185435302627273, optimizable ]
        c_4,2,1: [ -4.575693121583219E-002, optimizable ]
        c_4,2,2: [ -0.132046424232189, optimizable ]
        c_4,3,1: [ -3.243906930298036E-003, optimizable ]
        c_4,3,2: [ 0.135168896181541, optimizable ]
        c_4,3,3: [ -0.151993011435548, optimizable ]
        c_4,4,2: [ -7.738830524821777E-003, optimizable ]
        c_4,4,3: [ 2.681738454627361E-002, optimizable ]
        c_4,4,4: [ -6.952892631683086E-003, optimizable ]
