# Supplementary material for: Transcorrelated Theory with Pseudopotentials
Source: J Chem Theory Comput. 2025 May 13;21(10):5155–70. doi: 10.1021/acs.jctc.5c00343 (PMC12120921; doi:10.1021/acs.jctc.5c00343)
Supplement: Supplementary file 1 [file ct5c00343_si_001.zip › parameters_N2_ccECP_AVQZ.casl]

JASTROW:
  TERM 1:
    Rank: [ 2, 0 ]
    e-e basis: [ Type: natural power, Order: 9 ]
    e-e cutoff:
      Type: polynomial
      Constants: [ C: 3 ]
      Parameters:
        Channel 1-2:
          L: [ 4.50000000000000, fixed, limits: [ 1.000000000000000E-003, +Inf
               ] ]
    Rules: [ 1=2 ]
    Linear parameters:
      Channel 1-2:
        c_2: [ 0.129544107335986, optimizable ]
        c_3: [ -0.147789315254705, optimizable ]
        c_4: [ 0.137142541595684, optimizable ]
        c_5: [ -0.131375313776840, optimizable ]
        c_6: [ 8.052158820400779E-002, optimizable ]
        c_7: [ -3.022101277636601E-002, optimizable ]
        c_8: [ 6.081687855554020E-003, optimizable ]
        c_9: [ -5.144439634230291E-004, optimizable ]
  TERM 2:
    Rank: [ 1, 1 ]
    e-n basis: [ Type: natural power, Order: 9 ]
    e-n cutoff:
      Type: polynomial
      Constants: [ C: 3 ]
      Parameters:
        Channel 1-n1:
          L: [ 4.00000000000000, fixed, limits: [ 1.000000000000000E-003, +Inf
               ] ]
    Rules: [ 1=2, Z ]
    Linear parameters:
      Channel 1-n1:
        c_2: [ 0.677247166730338, optimizable ]
        c_3: [ 2.076110856953932E-002, optimizable ]
        c_4: [ 0.197714283411116, optimizable ]
        c_5: [ -0.206472745931213, optimizable ]
        c_6: [ -2.567862239642692E-002, optimizable ]
        c_7: [ 0.104780009109541, optimizable ]
        c_8: [ -4.088318508423628E-002, optimizable ]
        c_9: [ 4.900881074792991E-003, optimizable ]
  TERM 3:
    Rank: [ 2, 1 ]
    e-e basis: [ Type: natural power, Order: 4 ]
    e-n basis: [ Type: natural power, Order: 4 ]
    e-n cutoff:
      Type: polynomial
      Constants: [ C: 3 ]
      Parameters:
        Channel 1-n1:
          L: [ 4.00000000000000, fixed, limits: [ 1.000000000000000E-003, +Inf
               ] ]
    Rules: [ 1=2, Z ]
    Linear parameters:
      Channel 1-2-n1:
        c_1,2,2: [ 6.089075522742966E-003, optimizable ]
        c_1,3,2: [ 2.442867452563751E-002, optimizable ]
        c_1,3,3: [ -5.235632672067016E-002, optimizable ]
        c_1,4,2: [ -0.122074667630982, optimizable ]
        c_1,4,3: [ 3.383815981119666E-002, optimizable ]
        c_1,4,4: [ -9.704324998678467E-003, optimizable ]
        c_2,3,1: [ 4.499102083661989E-002, optimizable ]
        c_2,4,2: [ 0.173801364481250, optimizable ]
        c_3,1,1: [ -0.165105919623742, optimizable ]
        c_3,2,1: [ -0.188814183373875, optimizable ]
        c_3,2,2: [ 0.365510621781964, optimizable ]
        c_3,3,1: [ 0.305502879001208, optimizable ]
        c_3,3,2: [ -0.563771345210028, optimizable ]
        c_3,3,3: [ 0.557120327197729, optimizable ]
        c_3,4,2: [ 2.650916324654321E-002, optimizable ]
        c_3,4,3: [ -7.913570107749039E-002, optimizable ]
        c_3,4,4: [ 1.330729370753810E-002, optimizable ]
        c_4,1,1: [ 0.262177966919025, optimizable ]
        c_4,2,1: [ -0.208730936307863, optimizable ]
        c_4,2,2: [ 0.266237492249676, optimizable ]
        c_4,3,1: [ 5.135939144156720E-003, optimizable ]
        c_4,3,2: [ -6.525655874808842E-003, optimizable ]
        c_4,3,3: [ -6.929351170310240E-002, optimizable ]
        c_4,4,2: [ -2.557919400564211E-004, optimizable ]
        c_4,4,3: [ 1.425624034395082E-002, optimizable ]
        c_4,4,4: [ -2.905886161160666E-003, optimizable ]
