# Supplementary material for: Transcorrelated Theory with Pseudopotentials
Source: J Chem Theory Comput. 2025 May 13;21(10):5155–70. doi: 10.1021/acs.jctc.5c00343 (PMC12120921; doi:10.1021/acs.jctc.5c00343)
Supplement: Supplementary file 1 [file ct5c00343_si_001.zip › parameters_N2_ccECP_AVTZ.casl]

JASTROW:
  TERM 1:
    Rank: [ 2, 0 ]
    e-e basis: [ Type: natural power, Order: 9 ]
    e-e cutoff:
      Type: polynomial
      Constants: [ C: 3 ]
      Parameters:
        Channel 1-2:
          L: [ 4.50000000000000, fixed, limits: [ 1.000000000000000E-003, +Inf
               ] ]
    Rules: [ 1=2 ]
    Linear parameters:
      Channel 1-2:
        c_2: [ 0.124853026140967, optimizable ]
        c_3: [ -0.145032177491100, optimizable ]
        c_4: [ 0.116300707404382, optimizable ]
        c_5: [ -9.923969485331033E-002, optimizable ]
        c_6: [ 5.645417962773652E-002, optimizable ]
        c_7: [ -2.100737813207037E-002, optimizable ]
        c_8: [ 4.339000486735146E-003, optimizable ]
        c_9: [ -3.862838223018671E-004, optimizable ]
  TERM 2:
    Rank: [ 1, 1 ]
    e-n basis: [ Type: natural power, Order: 9 ]
    e-n cutoff:
      Type: polynomial
      Constants: [ C: 3 ]
      Parameters:
        Channel 1-n1:
          L: [ 4.00000000000000, fixed, limits: [ 1.000000000000000E-003, +Inf
               ] ]
    Rules: [ 1=2, Z ]
    Linear parameters:
      Channel 1-n1:
        c_2: [ 0.718558682346052, optimizable ]
        c_3: [ 9.067160501532310E-004, optimizable ]
        c_4: [ 0.227485874495072, optimizable ]
        c_5: [ -0.287812597783506, optimizable ]
        c_6: [ 0.125394531985573, optimizable ]
        c_7: [ -7.051353472437298E-003, optimizable ]
        c_8: [ -5.897497480147513E-003, optimizable ]
        c_9: [ 1.047784878698598E-003, optimizable ]
  TERM 3:
    Rank: [ 2, 1 ]
    e-e basis: [ Type: natural power, Order: 4 ]
    e-n basis: [ Type: natural power, Order: 4 ]
    e-n cutoff:
      Type: polynomial
      Constants: [ C: 3 ]
      Parameters:
        Channel 1-n1:
          L: [ 4.00000000000000, fixed, limits: [ 1.000000000000000E-003, +Inf
               ] ]
    Rules: [ 1=2, Z ]
    Linear parameters:
      Channel 1-2-n1:
        c_1,2,2: [ 1.324208552465847E-003, optimizable ]
        c_1,3,2: [ 0.109216343915806, optimizable ]
        c_1,3,3: [ -0.294085126014753, optimizable ]
        c_1,4,2: [ -9.056656908622492E-002, optimizable ]
        c_1,4,3: [ 8.405451494406865E-002, optimizable ]
        c_1,4,4: [ -2.897467711561749E-002, optimizable ]
        c_2,3,1: [ 8.324640537527063E-002, optimizable ]
        c_2,4,2: [ 4.119952070139404E-002, optimizable ]
        c_3,1,1: [ -0.144270148180652, optimizable ]
        c_3,2,1: [ -0.180787851552737, optimizable ]
        c_3,2,2: [ 0.303354342780644, optimizable ]
        c_3,3,1: [ 0.152125614663162, optimizable ]
        c_3,3,2: [ -0.246712734031839, optimizable ]
        c_3,3,3: [ 0.154590806389958, optimizable ]
        c_3,4,2: [ 6.323306978298665E-003, optimizable ]
        c_3,4,3: [ -1.385888384073146E-002, optimizable ]
        c_3,4,4: [ -5.571605608457027E-004, optimizable ]
        c_4,1,1: [ 0.224479122911518, optimizable ]
        c_4,2,1: [ -0.125047961812906, optimizable ]
        c_4,2,2: [ 8.300664161913134E-002, optimizable ]
        c_4,3,1: [ 8.803908150247593E-006, optimizable ]
        c_4,3,2: [ 1.751446168538561E-002, optimizable ]
        c_4,3,3: [ -2.957784220358287E-002, optimizable ]
        c_4,4,2: [ -1.361465708863581E-003, optimizable ]
        c_4,4,3: [ 3.599728694889365E-003, optimizable ]
        c_4,4,4: [ 6.645414092090728E-005, optimizable ]
