# Supplementary material for: Transcorrelated Theory with Pseudopotentials
Source: J Chem Theory Comput. 2025 May 13;21(10):5155–70. doi: 10.1021/acs.jctc.5c00343 (PMC12120921; doi:10.1021/acs.jctc.5c00343)
Supplement: Supplementary file 1 [file ct5c00343_si_001.zip › parameters_N2_eCEPP_AVDZ.casl]

JASTROW:
  TERM 1:
    Rank: [ 2, 0 ]
    e-e basis: [ Type: natural power, Order: 9 ]
    e-e cutoff:
      Type: polynomial
      Constants: [ C: 3 ]
      Parameters:
        Channel 1-2:
          L: [ 4.50000000000000, fixed, limits: [ 1.000000000000000E-003, +Inf
               ] ]
    Rules: [ 1=2 ]
    Linear parameters:
      Channel 1-2:
        c_2: [ 0.110444601865705, optimizable ]
        c_3: [ -0.134329661064197, optimizable ]
        c_4: [ 0.120274078400393, optimizable ]
        c_5: [ -0.120587482568565, optimizable ]
        c_6: [ 8.113925438093166E-002, optimizable ]
        c_7: [ -3.265560627892755E-002, optimizable ]
        c_8: [ 6.884386668843865E-003, optimizable ]
        c_9: [ -5.957331665539765E-004, optimizable ]
  TERM 2:
    Rank: [ 1, 1 ]
    e-n basis: [ Type: natural power, Order: 9 ]
    e-n cutoff:
      Type: polynomial
      Constants: [ C: 3 ]
      Parameters:
        Channel 1-n1:
          L: [ 4.00000000000000, fixed, limits: [ 1.000000000000000E-003, +Inf
               ] ]
    Rules: [ 1=2, Z ]
    Linear parameters:
      Channel 1-n1:
        c_2: [ 0.715495096560587, optimizable ]
        c_3: [ 0.201963518212893, optimizable ]
        c_4: [ -0.225756738453269, optimizable ]
        c_5: [ 0.152425586473821, optimizable ]
        c_6: [ -0.165079154905860, optimizable ]
        c_7: [ 0.111658590587924, optimizable ]
        c_8: [ -3.358424564236373E-002, optimizable ]
        c_9: [ 3.866309402938757E-003, optimizable ]
  TERM 3:
    Rank: [ 2, 1 ]
    e-e basis: [ Type: natural power, Order: 4 ]
    e-n basis: [ Type: natural power, Order: 4 ]
    e-n cutoff:
      Type: polynomial
      Constants: [ C: 3 ]
      Parameters:
        Channel 1-n1:
          L: [ 4.00000000000000, fixed, limits: [ 1.000000000000000E-003, +Inf
               ] ]
    Rules: [ 1=2, Z ]
    Linear parameters:
      Channel 1-2-n1:
        c_1,2,2: [ 1.667796807630870E-002, optimizable ]
        c_1,3,2: [ -2.227271750948909E-002, optimizable ]
        c_1,3,3: [ 5.198646329336336E-002, optimizable ]
        c_1,4,2: [ -1.887932317338827E-002, optimizable ]
        c_1,4,3: [ -3.466957434783941E-002, optimizable ]
        c_1,4,4: [ 5.970369527841448E-003, optimizable ]
        c_2,3,1: [ 0.136456749907836, optimizable ]
        c_2,4,2: [ 0.146258828039842, optimizable ]
        c_3,1,1: [ -0.269505681791740, optimizable ]
        c_3,2,1: [ -2.639588224183976E-002, optimizable ]
        c_3,2,2: [ 0.435027932325153, optimizable ]
        c_3,3,1: [ -1.254314413322265E-002, optimizable ]
        c_3,3,2: [ -0.440802983888675, optimizable ]
        c_3,3,3: [ 0.584487145039275, optimizable ]
        c_3,4,2: [ -1.419039781767808E-002, optimizable ]
        c_3,4,3: [ -9.300107557080982E-002, optimizable ]
        c_3,4,4: [ 2.442303847629476E-002, optimizable ]
        c_4,1,1: [ 0.259448972618611, optimizable ]
        c_4,2,1: [ -0.158193002069327, optimizable ]
        c_4,2,2: [ 2.535943907989025E-002, optimizable ]
        c_4,3,1: [ 3.733730800273841E-002, optimizable ]
        c_4,3,2: [ 9.565048094332830E-002, optimizable ]
        c_4,3,3: [ -0.161425319469676, optimizable ]
        c_4,4,2: [ -9.623438230184479E-003, optimizable ]
        c_4,4,3: [ 3.345470335645673E-002, optimizable ]
        c_4,4,4: [ -8.872346518068034E-003, optimizable ]
