# Supplementary material for: Transcorrelated Theory with Pseudopotentials
Source: J Chem Theory Comput. 2025 May 13;21(10):5155–70. doi: 10.1021/acs.jctc.5c00343 (PMC12120921; doi:10.1021/acs.jctc.5c00343)
Supplement: Supplementary file 1 [file ct5c00343_si_001.zip › parameters_N2_eCEPP_AVQZ.casl]

JASTROW:
  TERM 1:
    Rank: [ 2, 0 ]
    e-e basis: [ Type: natural power, Order: 9 ]
    e-e cutoff:
      Type: polynomial
      Constants: [ C: 3 ]
      Parameters:
        Channel 1-2:
          L: [ 4.50000000000000, fixed, limits: [ 1.000000000000000E-003, +Inf
               ] ]
    Rules: [ 1=2 ]
    Linear parameters:
      Channel 1-2:
        c_2: [ 0.129450319611106, optimizable ]
        c_3: [ -0.151416003834329, optimizable ]
        c_4: [ 0.142796195565379, optimizable ]
        c_5: [ -0.134647892097809, optimizable ]
        c_6: [ 7.934988793649743E-002, optimizable ]
        c_7: [ -2.851282654233181E-002, optimizable ]
        c_8: [ 5.535442356275210E-003, optimizable ]
        c_9: [ -4.595068254371387E-004, optimizable ]
  TERM 2:
    Rank: [ 1, 1 ]
    e-n basis: [ Type: natural power, Order: 9 ]
    e-n cutoff:
      Type: polynomial
      Constants: [ C: 3 ]
      Parameters:
        Channel 1-n1:
          L: [ 4.00000000000000, fixed, limits: [ 1.000000000000000E-003, +Inf
               ] ]
    Rules: [ 1=2, Z ]
    Linear parameters:
      Channel 1-n1:
        c_2: [ 0.704643959569058, optimizable ]
        c_3: [ 9.387392939090235E-002, optimizable ]
        c_4: [ -5.705471273902156E-002, optimizable ]
        c_5: [ 0.186301147701286, optimizable ]
        c_6: [ -0.323043143944812, optimizable ]
        c_7: [ 0.227577176229150, optimizable ]
        c_8: [ -6.697259538872094E-002, optimizable ]
        c_9: [ 7.158197185132642E-003, optimizable ]
  TERM 3:
    Rank: [ 2, 1 ]
    e-e basis: [ Type: natural power, Order: 4 ]
    e-n basis: [ Type: natural power, Order: 4 ]
    e-n cutoff:
      Type: polynomial
      Constants: [ C: 3 ]
      Parameters:
        Channel 1-n1:
          L: [ 4.00000000000000, fixed, limits: [ 1.000000000000000E-003, +Inf
               ] ]
    Rules: [ 1=2, Z ]
    Linear parameters:
      Channel 1-2-n1:
        c_1,2,2: [ 2.580789864751844E-003, optimizable ]
        c_1,3,2: [ -6.693502161263813E-002, optimizable ]
        c_1,3,3: [ 5.040535428719738E-002, optimizable ]
        c_1,4,2: [ -6.178756944538898E-002, optimizable ]
        c_1,4,3: [ -1.860832053798011E-002, optimizable ]
        c_1,4,4: [ 7.879708441904063E-003, optimizable ]
        c_2,3,1: [ 2.462427947555260E-003, optimizable ]
        c_2,4,2: [ 0.138444658771685, optimizable ]
        c_3,1,1: [ -0.209635762578919, optimizable ]
        c_3,2,1: [ -0.183907981744299, optimizable ]
        c_3,2,2: [ 0.406400516220724, optimizable ]
        c_3,3,1: [ 0.354196237710957, optimizable ]
        c_3,3,2: [ -0.618874646760339, optimizable ]
        c_3,3,3: [ 0.555606416882081, optimizable ]
        c_3,4,2: [ 6.160958591365397E-002, optimizable ]
        c_3,4,3: [ -8.266211631867713E-002, optimizable ]
        c_3,4,4: [ 1.180964294408149E-002, optimizable ]
        c_4,1,1: [ 0.322843210483836, optimizable ]
        c_4,2,1: [ -0.283731956082112, optimizable ]
        c_4,2,2: [ 0.356951390769208, optimizable ]
        c_4,3,1: [ 3.079439801772423E-002, optimizable ]
        c_4,3,2: [ -4.185907228611173E-002, optimizable ]
        c_4,3,3: [ -4.844591607778487E-002, optimizable ]
        c_4,4,2: [ -3.313635405578444E-004, optimizable ]
        c_4,4,3: [ 1.221112447607982E-002, optimizable ]
        c_4,4,4: [ -2.363843412100129E-003, optimizable ]
