# Supplementary material for: Transcorrelated Theory with Pseudopotentials
Source: J Chem Theory Comput. 2025 May 13;21(10):5155–70. doi: 10.1021/acs.jctc.5c00343 (PMC12120921; doi:10.1021/acs.jctc.5c00343)
Supplement: Supplementary file 1 [file ct5c00343_si_001.zip › parameters_N2_eCEPP_AVTZ.casl]

JASTROW:
  TERM 1:
    Rank: [ 2, 0 ]
    e-e basis: [ Type: natural power, Order: 9 ]
    e-e cutoff:
      Type: polynomial
      Constants: [ C: 3 ]
      Parameters:
        Channel 1-2:
          L: [ 4.50000000000000, fixed, limits: [ 1.000000000000000E-003, +Inf
               ] ]
    Rules: [ 1=2 ]
    Linear parameters:
      Channel 1-2:
        c_2: [ 0.123214771245123, optimizable ]
        c_3: [ -0.150396038923898, optimizable ]
        c_4: [ 0.135836743272741, optimizable ]
        c_5: [ -0.127520550194152, optimizable ]
        c_6: [ 7.605323801457982E-002, optimizable ]
        c_7: [ -2.797627313522742E-002, optimizable ]
        c_8: [ 5.564872729590941E-003, optimizable ]
        c_9: [ -4.714672684422825E-004, optimizable ]
  TERM 2:
    Rank: [ 1, 1 ]
    e-n basis: [ Type: natural power, Order: 9 ]
    e-n cutoff:
      Type: polynomial
      Constants: [ C: 3 ]
      Parameters:
        Channel 1-n1:
          L: [ 4.00000000000000, fixed, limits: [ 1.000000000000000E-003, +Inf
               ] ]
    Rules: [ 1=2, Z ]
    Linear parameters:
      Channel 1-n1:
        c_2: [ 0.729063861953982, optimizable ]
        c_3: [ 7.959565144744624E-002, optimizable ]
        c_4: [ -2.876966521875086E-002, optimizable ]
        c_5: [ 7.369438982139542E-002, optimizable ]
        c_6: [ -0.143476044838163, optimizable ]
        c_7: [ 0.105970797090691, optimizable ]
        c_8: [ -3.087365502220907E-002, optimizable ]
        c_9: [ 3.307511590358259E-003, optimizable ]
  TERM 3:
    Rank: [ 2, 1 ]
    e-e basis: [ Type: natural power, Order: 4 ]
    e-n basis: [ Type: natural power, Order: 4 ]
    e-n cutoff:
      Type: polynomial
      Constants: [ C: 3 ]
      Parameters:
        Channel 1-n1:
          L: [ 4.00000000000000, fixed, limits: [ 1.000000000000000E-003, +Inf
               ] ]
    Rules: [ 1=2, Z ]
    Linear parameters:
      Channel 1-2-n1:
        c_1,2,2: [ 1.444171163685613E-003, optimizable ]
        c_1,3,2: [ -8.429986566314188E-002, optimizable ]
        c_1,3,3: [ 1.875665074542156E-002, optimizable ]
        c_1,4,2: [ 3.922239055697792E-002, optimizable ]
        c_1,4,3: [ -6.387835271284704E-002, optimizable ]
        c_1,4,4: [ 2.572748318643187E-002, optimizable ]
        c_2,3,1: [ 1.841543580851804E-002, optimizable ]
        c_2,4,2: [ 2.170548523468512E-002, optimizable ]
        c_3,1,1: [ -0.226516249667456, optimizable ]
        c_3,2,1: [ -0.127005342402881, optimizable ]
        c_3,2,2: [ 0.340837258496050, optimizable ]
        c_3,3,1: [ 0.221095680747332, optimizable ]
        c_3,3,2: [ -0.413664203748531, optimizable ]
        c_3,3,3: [ 0.296971093121494, optimizable ]
        c_3,4,2: [ 6.018185404005320E-002, optimizable ]
        c_3,4,3: [ -4.106077110773883E-002, optimizable ]
        c_3,4,4: [ 5.310194795800329E-004, optimizable ]
        c_4,1,1: [ 0.303603925105000, optimizable ]
        c_4,2,1: [ -0.244237074382186, optimizable ]
        c_4,2,2: [ 0.253479806244404, optimizable ]
        c_4,3,1: [ 3.956558657663834E-002, optimizable ]
        c_4,3,2: [ -3.048403387279491E-002, optimizable ]
        c_4,3,3: [ -2.641604038907430E-002, optimizable ]
        c_4,4,2: [ -2.215075187996923E-003, optimizable ]
        c_4,4,3: [ 6.776700465753223E-003, optimizable ]
        c_4,4,4: [ -5.299059516222660E-004, optimizable ]
