# Supplementary material for: Transcorrelated Theory with Pseudopotentials
Source: J Chem Theory Comput. 2025 May 13;21(10):5155–70. doi: 10.1021/acs.jctc.5c00343 (PMC12120921; doi:10.1021/acs.jctc.5c00343)
Supplement: Supplementary file 1 [file ct5c00343_si_001.zip › parameters_N_ccECP_AVDZ.casl]

JASTROW:
  TERM 1:
    Rank: [ 2, 0 ]
    e-e basis: [ Type: natural power, Order: 9 ]
    e-e cutoff:
      Type: polynomial
      Constants: [ C: 3 ]
      Parameters:
        Channel 1-2:
          L: [ 4.50000000000000, fixed, limits: [ 1.000000000000000E-003, +Inf
               ] ]
    Rules: [ 1=2 ]
    Linear parameters:
      Channel 1-2:
        c_2: [ 0.157081450605540, optimizable ]
        c_3: [ -0.163687743971195, optimizable ]
        c_4: [ 0.144936006611129, optimizable ]
        c_5: [ -0.119763986564750, optimizable ]
        c_6: [ 6.821105878136630E-002, optimizable ]
        c_7: [ -2.472940148180516E-002, optimizable ]
        c_8: [ 4.896749132279695E-003, optimizable ]
        c_9: [ -4.100047941446312E-004, optimizable ]
  TERM 2:
    Rank: [ 1, 1 ]
    e-n basis: [ Type: natural power, Order: 9 ]
    e-n cutoff:
      Type: polynomial
      Constants: [ C: 3 ]
      Parameters:
        Channel 1-n1:
          L: [ 4.00000000000000, fixed, limits: [ 1.000000000000000E-003, +Inf
               ] ]
    Rules: [ 1=2, Z ]
    Linear parameters:
      Channel 1-n1:
        c_2: [ 1.14086952859471, optimizable ]
        c_3: [ 0.244259270293485, optimizable ]
        c_4: [ 0.453096719726026, optimizable ]
        c_5: [ -0.610638047540835, optimizable ]
        c_6: [ 0.484129974485799, optimizable ]
        c_7: [ -0.214513181016703, optimizable ]
        c_8: [ 4.824018919479920E-002, optimizable ]
        c_9: [ -4.270878061449276E-003, optimizable ]
  TERM 3:
    Rank: [ 2, 1 ]
    e-e basis: [ Type: natural power, Order: 4 ]
    e-n basis: [ Type: natural power, Order: 4 ]
    e-n cutoff:
      Type: polynomial
      Constants: [ C: 3 ]
      Parameters:
        Channel 1-n1:
          L: [ 4.00000000000000, fixed, limits: [ 1.000000000000000E-003, +Inf
               ] ]
    Rules: [ 1=2, Z ]
    Linear parameters:
      Channel 1-2-n1:
        c_1,2,2: [ -0.132517818906715, optimizable ]
        c_1,3,2: [ 2.611926543959729E-002, optimizable ]
        c_1,3,3: [ -0.295751642450297, optimizable ]
        c_1,4,2: [ 5.570035508995124E-003, optimizable ]
        c_1,4,3: [ 4.772707809803466E-002, optimizable ]
        c_1,4,4: [ -8.093257727948380E-002, optimizable ]
        c_2,3,1: [ 0.163045442749206, optimizable ]
        c_2,4,2: [ -1.028054478846630E-002, optimizable ]
        c_3,1,1: [ -0.255479329268501, optimizable ]
        c_3,2,1: [ -7.083763227138373E-002, optimizable ]
        c_3,2,2: [ 0.650964619729304, optimizable ]
        c_3,3,1: [ 3.032456169371909E-002, optimizable ]
        c_3,3,2: [ -0.442592435654807, optimizable ]
        c_3,3,3: [ 0.363939500593124, optimizable ]
        c_3,4,2: [ 5.526363168766221E-002, optimizable ]
        c_3,4,3: [ -5.546952258489846E-002, optimizable ]
        c_3,4,4: [ 1.879998110099540E-002, optimizable ]
        c_4,1,1: [ 0.376626671428646, optimizable ]
        c_4,2,1: [ -0.326061360995278, optimizable ]
        c_4,2,2: [ 0.176346524868730, optimizable ]
        c_4,3,1: [ 0.107597666069436, optimizable ]
        c_4,3,2: [ 3.698995195024333E-002, optimizable ]
        c_4,3,3: [ -0.116092180268441, optimizable ]
        c_4,4,2: [ -1.195294201194709E-002, optimizable ]
        c_4,4,3: [ 2.272892340058457E-002, optimizable ]
        c_4,4,4: [ -4.663484882512902E-003, optimizable ]
