# Supplementary material for: Transcorrelated Theory with Pseudopotentials
Source: J Chem Theory Comput. 2025 May 13;21(10):5155–70. doi: 10.1021/acs.jctc.5c00343 (PMC12120921; doi:10.1021/acs.jctc.5c00343)
Supplement: Supplementary file 1 [file ct5c00343_si_001.zip › parameters_N_ccECP_AVQZ.casl]

JASTROW:
  TERM 1:
    Rank: [ 2, 0 ]
    e-e basis: [ Type: natural power, Order: 9 ]
    e-e cutoff:
      Type: polynomial
      Constants: [ C: 3 ]
      Parameters:
        Channel 1-2:
          L: [ 4.50000000000000, fixed, limits: [ 1.000000000000000E-003, +Inf
               ] ]
    Rules: [ 1=2 ]
    Linear parameters:
      Channel 1-2:
        c_2: [ 0.156779351486545, optimizable ]
        c_3: [ -0.153342850600353, optimizable ]
        c_4: [ 0.115300701544557, optimizable ]
        c_5: [ -8.156629186111040E-002, optimizable ]
        c_6: [ 4.188775850353860E-002, optimizable ]
        c_7: [ -1.495325962885275E-002, optimizable ]
        c_8: [ 3.024049670435129E-003, optimizable ]
        c_9: [ -2.656532200774907E-004, optimizable ]
  TERM 2:
    Rank: [ 1, 1 ]
    e-n basis: [ Type: natural power, Order: 9 ]
    e-n cutoff:
      Type: polynomial
      Constants: [ C: 3 ]
      Parameters:
        Channel 1-n1:
          L: [ 4.00000000000000, fixed, limits: [ 1.000000000000000E-003, +Inf
               ] ]
    Rules: [ 1=2, Z ]
    Linear parameters:
      Channel 1-n1:
        c_2: [ 1.13089358401804, optimizable ]
        c_3: [ 0.294152640929884, optimizable ]
        c_4: [ 0.298720980167242, optimizable ]
        c_5: [ -0.382002665958209, optimizable ]
        c_6: [ 0.297224670854041, optimizable ]
        c_7: [ -0.130155817655734, optimizable ]
        c_8: [ 2.820505926477014E-002, optimizable ]
        c_9: [ -2.298993090439074E-003, optimizable ]
  TERM 3:
    Rank: [ 2, 1 ]
    e-e basis: [ Type: natural power, Order: 4 ]
    e-n basis: [ Type: natural power, Order: 4 ]
    e-n cutoff:
      Type: polynomial
      Constants: [ C: 3 ]
      Parameters:
        Channel 1-n1:
          L: [ 4.00000000000000, fixed, limits: [ 1.000000000000000E-003, +Inf
               ] ]
    Rules: [ 1=2, Z ]
    Linear parameters:
      Channel 1-2-n1:
        c_1,2,2: [ -0.129492377664549, optimizable ]
        c_1,3,2: [ 4.651259982673824E-002, optimizable ]
        c_1,3,3: [ -0.275572380941467, optimizable ]
        c_1,4,2: [ -9.456769983239985E-002, optimizable ]
        c_1,4,3: [ 0.103984205038576, optimizable ]
        c_1,4,4: [ -0.104542380177419, optimizable ]
        c_2,3,1: [ 0.161831643982391, optimizable ]
        c_2,4,2: [ 5.221726517946602E-002, optimizable ]
        c_3,1,1: [ -0.228737548913359, optimizable ]
        c_3,2,1: [ -8.253596111210390E-002, optimizable ]
        c_3,2,2: [ 0.602025141233455, optimizable ]
        c_3,3,1: [ -1.388311410981920E-002, optimizable ]
        c_3,3,2: [ -0.333362205283581, optimizable ]
        c_3,3,3: [ 0.282747471151315, optimizable ]
        c_3,4,2: [ -2.321326979067882E-003, optimizable ]
        c_3,4,3: [ -2.358687080669161E-002, optimizable ]
        c_3,4,4: [ 1.228242062143407E-002, optimizable ]
        c_4,1,1: [ 0.313033736482205, optimizable ]
        c_4,2,1: [ -0.226209867615508, optimizable ]
        c_4,2,2: [ 2.897476647513451E-002, optimizable ]
        c_4,3,1: [ 7.018333132897266E-002, optimizable ]
        c_4,3,2: [ 8.507047801915571E-002, optimizable ]
        c_4,3,3: [ -0.123293838907274, optimizable ]
        c_4,4,2: [ -1.051329226976507E-002, optimizable ]
        c_4,4,3: [ 1.775017188828543E-002, optimizable ]
        c_4,4,4: [ -2.707406992120941E-003, optimizable ]
