# Supplementary material for: Transcorrelated Theory with Pseudopotentials
Source: J Chem Theory Comput. 2025 May 13;21(10):5155–70. doi: 10.1021/acs.jctc.5c00343 (PMC12120921; doi:10.1021/acs.jctc.5c00343)
Supplement: Supplementary file 1 [file ct5c00343_si_001.zip › parameters_N_ccECP_AVTZ.casl]

JASTROW:
  TERM 1:
    Rank: [ 2, 0 ]
    e-e basis: [ Type: natural power, Order: 9 ]
    e-e cutoff:
      Type: polynomial
      Constants: [ C: 3 ]
      Parameters:
        Channel 1-2:
          L: [ 4.50000000000000, fixed, limits: [ 1.000000000000000E-003, +Inf
               ] ]
    Rules: [ 1=2 ]
    Linear parameters:
      Channel 1-2:
        c_2: [ 0.156804260094498, optimizable ]
        c_3: [ -0.163973338108522, optimizable ]
        c_4: [ 0.145172178559621, optimizable ]
        c_5: [ -0.121976449606341, optimizable ]
        c_6: [ 7.159967719029101E-002, optimizable ]
        c_7: [ -2.666311891946225E-002, optimizable ]
        c_8: [ 5.365625966011616E-003, optimizable ]
        c_9: [ -4.506223072650188E-004, optimizable ]
  TERM 2:
    Rank: [ 1, 1 ]
    e-n basis: [ Type: natural power, Order: 9 ]
    e-n cutoff:
      Type: polynomial
      Constants: [ C: 3 ]
      Parameters:
        Channel 1-n1:
          L: [ 4.00000000000000, fixed, limits: [ 1.000000000000000E-003, +Inf
               ] ]
    Rules: [ 1=2, Z ]
    Linear parameters:
      Channel 1-n1:
        c_2: [ 1.13465641872331, optimizable ]
        c_3: [ 0.259360806688658, optimizable ]
        c_4: [ 0.390246375714894, optimizable ]
        c_5: [ -0.507496698827293, optimizable ]
        c_6: [ 0.387905282302521, optimizable ]
        c_7: [ -0.167286660704447, optimizable ]
        c_8: [ 3.641366753848971E-002, optimizable ]
        c_9: [ -3.058248089022272E-003, optimizable ]
  TERM 3:
    Rank: [ 2, 1 ]
    e-e basis: [ Type: natural power, Order: 4 ]
    e-n basis: [ Type: natural power, Order: 4 ]
    e-n cutoff:
      Type: polynomial
      Constants: [ C: 3 ]
      Parameters:
        Channel 1-n1:
          L: [ 4.00000000000000, fixed, limits: [ 1.000000000000000E-003, +Inf
               ] ]
    Rules: [ 1=2, Z ]
    Linear parameters:
      Channel 1-2-n1:
        c_1,2,2: [ -0.129118842945255, optimizable ]
        c_1,3,2: [ 9.701304710182973E-002, optimizable ]
        c_1,3,3: [ -0.330401180814695, optimizable ]
        c_1,4,2: [ -9.846622049839604E-002, optimizable ]
        c_1,4,3: [ 0.107522020086338, optimizable ]
        c_1,4,4: [ -0.100806987514029, optimizable ]
        c_2,3,1: [ 0.211385783742164, optimizable ]
        c_2,4,2: [ 6.238810348203003E-002, optimizable ]
        c_3,1,1: [ -0.228013237075836, optimizable ]
        c_3,2,1: [ -5.635865620676130E-002, optimizable ]
        c_3,2,2: [ 0.630399601143414, optimizable ]
        c_3,3,1: [ -5.657871792292794E-002, optimizable ]
        c_3,3,2: [ -0.370286102779379, optimizable ]
        c_3,3,3: [ 0.366562398851068, optimizable ]
        c_3,4,2: [ 3.407035973207295E-003, optimizable ]
        c_3,4,3: [ -4.678697832434821E-002, optimizable ]
        c_3,4,4: [ 1.908922026671345E-002, optimizable ]
        c_4,1,1: [ 0.298395218485607, optimizable ]
        c_4,2,1: [ -0.219739304592917, optimizable ]
        c_4,2,2: [ 1.393308876958110E-002, optimizable ]
        c_4,3,1: [ 7.778938045925045E-002, optimizable ]
        c_4,3,2: [ 9.423087716991811E-002, optimizable ]
        c_4,3,3: [ -0.142421237583058, optimizable ]
        c_4,4,2: [ -1.249015105129299E-002, optimizable ]
        c_4,4,3: [ 2.382473532567752E-002, optimizable ]
        c_4,4,4: [ -4.656553809726053E-003, optimizable ]
