# Supplementary material for: Transcorrelated Theory with Pseudopotentials
Source: J Chem Theory Comput. 2025 May 13;21(10):5155–70. doi: 10.1021/acs.jctc.5c00343 (PMC12120921; doi:10.1021/acs.jctc.5c00343)
Supplement: Supplementary file 1 [file ct5c00343_si_001.zip › parameters_N_eCEPP_AVDZ.casl]

JASTROW:
  TERM 1:
    Rank: [ 2, 0 ]
    e-e basis: [ Type: natural power, Order: 9 ]
    e-e cutoff:
      Type: polynomial
      Constants: [ C: 3 ]
      Parameters:
        Channel 1-2:
          L: [ 4.50000000000000, fixed, limits: [ 1.000000000000000E-003, +Inf
               ] ]
    Rules: [ 1=2 ]
    Linear parameters:
      Channel 1-2:
        c_2: [ 0.152350469141949, optimizable ]
        c_3: [ -0.188934021865087, optimizable ]
        c_4: [ 0.218985797508225, optimizable ]
        c_5: [ -0.216041824415072, optimizable ]
        c_6: [ 0.133863455174831, optimizable ]
        c_7: [ -4.927449122441301E-002, optimizable ]
        c_8: [ 9.633515834025830E-003, optimizable ]
        c_9: [ -7.814794030855948E-004, optimizable ]
  TERM 2:
    Rank: [ 1, 1 ]
    e-n basis: [ Type: natural power, Order: 9 ]
    e-n cutoff:
      Type: polynomial
      Constants: [ C: 3 ]
      Parameters:
        Channel 1-n1:
          L: [ 4.00000000000000, fixed, limits: [ 1.000000000000000E-003, +Inf
               ] ]
    Rules: [ 1=2, Z ]
    Linear parameters:
      Channel 1-n1:
        c_2: [ 1.16652487681024, optimizable ]
        c_3: [ 0.226928085337087, optimizable ]
        c_4: [ 0.450275929871715, optimizable ]
        c_5: [ -0.533380112834202, optimizable ]
        c_6: [ 0.381710492326880, optimizable ]
        c_7: [ -0.147476567042112, optimizable ]
        c_8: [ 2.729066365725924E-002, optimizable ]
        c_9: [ -1.726352133780405E-003, optimizable ]
  TERM 3:
    Rank: [ 2, 1 ]
    e-e basis: [ Type: natural power, Order: 4 ]
    e-n basis: [ Type: natural power, Order: 4 ]
    e-n cutoff:
      Type: polynomial
      Constants: [ C: 3 ]
      Parameters:
        Channel 1-n1:
          L: [ 4.00000000000000, fixed, limits: [ 1.000000000000000E-003, +Inf
               ] ]
    Rules: [ 1=2, Z ]
    Linear parameters:
      Channel 1-2-n1:
        c_1,2,2: [ -0.134111434675739, optimizable ]
        c_1,3,2: [ -6.472202002543496E-002, optimizable ]
        c_1,3,3: [ -0.133932580259135, optimizable ]
        c_1,4,2: [ 4.136266571124447E-003, optimizable ]
        c_1,4,3: [ 1.334279909477167E-002, optimizable ]
        c_1,4,4: [ -6.938906607582936E-002, optimizable ]
        c_2,3,1: [ 0.108477007805022, optimizable ]
        c_2,4,2: [ -4.720526666485558E-003, optimizable ]
        c_3,1,1: [ -0.286987297043169, optimizable ]
        c_3,2,1: [ -8.286231011404163E-002, optimizable ]
        c_3,2,2: [ 0.693969119982125, optimizable ]
        c_3,3,1: [ 8.104032697298548E-002, optimizable ]
        c_3,3,2: [ -0.493721503470715, optimizable ]
        c_3,3,3: [ 0.347196763993400, optimizable ]
        c_3,4,2: [ 6.497158663535324E-002, optimizable ]
        c_3,4,3: [ -4.180475525848636E-002, optimizable ]
        c_3,4,4: [ 1.129074374694240E-002, optimizable ]
        c_4,1,1: [ 0.423011174898794, optimizable ]
        c_4,2,1: [ -0.375243273262929, optimizable ]
        c_4,2,2: [ 0.224652124186157, optimizable ]
        c_4,3,1: [ 0.119299469494759, optimizable ]
        c_4,3,2: [ 2.745074882283475E-002, optimizable ]
        c_4,3,3: [ -0.105953691520095, optimizable ]
        c_4,4,2: [ -1.232646993070513E-002, optimizable ]
        c_4,4,3: [ 1.927215282951794E-002, optimizable ]
        c_4,4,4: [ -3.052394227536174E-003, optimizable ]
