# Supplementary material for: Transcorrelated Theory with Pseudopotentials
Source: J Chem Theory Comput. 2025 May 13;21(10):5155–70. doi: 10.1021/acs.jctc.5c00343 (PMC12120921; doi:10.1021/acs.jctc.5c00343)
Supplement: Supplementary file 1 [file ct5c00343_si_001.zip › parameters_N_eCEPP_AVQZ.casl]

JASTROW:
  TERM 1:
    Rank: [ 2, 0 ]
    e-e basis: [ Type: natural power, Order: 9 ]
    e-e cutoff:
      Type: polynomial
      Constants: [ C: 3 ]
      Parameters:
        Channel 1-2:
          L: [ 4.50000000000000, fixed, limits: [ 1.000000000000000E-003, +Inf
               ] ]
    Rules: [ 1=2 ]
    Linear parameters:
      Channel 1-2:
        c_2: [ 0.154065293883922, optimizable ]
        c_3: [ -0.163321552592606, optimizable ]
        c_4: [ 0.138895667978994, optimizable ]
        c_5: [ -0.111035146768568, optimizable ]
        c_6: [ 6.248419917851760E-002, optimizable ]
        c_7: [ -2.291772258324360E-002, optimizable ]
        c_8: [ 4.617357249111211E-003, optimizable ]
        c_9: [ -3.932646383663495E-004, optimizable ]
  TERM 2:
    Rank: [ 1, 1 ]
    e-n basis: [ Type: natural power, Order: 9 ]
    e-n cutoff:
      Type: polynomial
      Constants: [ C: 3 ]
      Parameters:
        Channel 1-n1:
          L: [ 4.00000000000000, fixed, limits: [ 1.000000000000000E-003, +Inf
               ] ]
    Rules: [ 1=2, Z ]
    Linear parameters:
      Channel 1-n1:
        c_2: [ 1.14261146859181, optimizable ]
        c_3: [ 0.285425243607598, optimizable ]
        c_4: [ 0.318736657923478, optimizable ]
        c_5: [ -0.389296763190333, optimizable ]
        c_6: [ 0.281221570075127, optimizable ]
        c_7: [ -0.106332632889858, optimizable ]
        c_8: [ 1.824808844583181E-002, optimizable ]
        c_9: [ -9.550712391178422E-004, optimizable ]
  TERM 3:
    Rank: [ 2, 1 ]
    e-e basis: [ Type: natural power, Order: 4 ]
    e-n basis: [ Type: natural power, Order: 4 ]
    e-n cutoff:
      Type: polynomial
      Constants: [ C: 3 ]
      Parameters:
        Channel 1-n1:
          L: [ 4.00000000000000, fixed, limits: [ 1.000000000000000E-003, +Inf
               ] ]
    Rules: [ 1=2, Z ]
    Linear parameters:
      Channel 1-2-n1:
        c_1,2,2: [ -0.130169483440145, optimizable ]
        c_1,3,2: [ -0.151792468480594, optimizable ]
        c_1,3,3: [ 1.995559995569595E-003, optimizable ]
        c_1,4,2: [ 5.024989003752758E-002, optimizable ]
        c_1,4,3: [ -4.128658942080975E-002, optimizable ]
        c_1,4,4: [ -5.070076886618059E-002, optimizable ]
        c_2,3,1: [ 7.255620436979407E-002, optimizable ]
        c_2,4,2: [ 1.021403945461434E-003, optimizable ]
        c_3,1,1: [ -0.292710597359533, optimizable ]
        c_3,2,1: [ -5.126815605434207E-002, optimizable ]
        c_3,2,2: [ 0.591290328589453, optimizable ]
        c_3,3,1: [ 8.872292861150971E-002, optimizable ]
        c_3,3,2: [ -0.466710439155432, optimizable ]
        c_3,3,3: [ 0.339498633183952, optimizable ]
        c_3,4,2: [ 5.177875285222608E-002, optimizable ]
        c_3,4,3: [ -3.116013779153739E-002, optimizable ]
        c_3,4,4: [ 6.625983541881514E-003, optimizable ]
        c_4,1,1: [ 0.390189254425758, optimizable ]
        c_4,2,1: [ -0.345935741994574, optimizable ]
        c_4,2,2: [ 0.223970420792411, optimizable ]
        c_4,3,1: [ 0.100981184395490, optimizable ]
        c_4,3,2: [ 2.743256391505697E-002, optimizable ]
        c_4,3,3: [ -0.103926052814281, optimizable ]
        c_4,4,2: [ -1.019821243722815E-002, optimizable ]
        c_4,4,3: [ 1.657593208250926E-002, optimizable ]
        c_4,4,4: [ -1.801374414818022E-003, optimizable ]
