# Supplementary material for: Transcorrelated Theory with Pseudopotentials
Source: J Chem Theory Comput. 2025 May 13;21(10):5155–70. doi: 10.1021/acs.jctc.5c00343 (PMC12120921; doi:10.1021/acs.jctc.5c00343)
Supplement: Supplementary file 1 [file ct5c00343_si_001.zip › parameters_N_eCEPP_AVTZ.casl]

JASTROW:
  TERM 1:
    Rank: [ 2, 0 ]
    e-e basis: [ Type: natural power, Order: 9 ]
    e-e cutoff:
      Type: polynomial
      Constants: [ C: 3 ]
      Parameters:
        Channel 1-2:
          L: [ 4.50000000000000, fixed, limits: [ 1.000000000000000E-003, +Inf
               ] ]
    Rules: [ 1=2 ]
    Linear parameters:
      Channel 1-2:
        c_2: [ 0.155225048356780, optimizable ]
        c_3: [ -0.155664617321938, optimizable ]
        c_4: [ 0.120295867614278, optimizable ]
        c_5: [ -8.999006574557437E-002, optimizable ]
        c_6: [ 4.902004098155829E-002, optimizable ]
        c_7: [ -1.779230033491132E-002, optimizable ]
        c_8: [ 3.570380435002359E-003, optimizable ]
        c_9: [ -3.049282606308784E-004, optimizable ]
  TERM 2:
    Rank: [ 1, 1 ]
    e-n basis: [ Type: natural power, Order: 9 ]
    e-n cutoff:
      Type: polynomial
      Constants: [ C: 3 ]
      Parameters:
        Channel 1-n1:
          L: [ 4.00000000000000, fixed, limits: [ 1.000000000000000E-003, +Inf
               ] ]
    Rules: [ 1=2, Z ]
    Linear parameters:
      Channel 1-n1:
        c_2: [ 1.14911253643947, optimizable ]
        c_3: [ 0.324747300945036, optimizable ]
        c_4: [ 0.141802374920911, optimizable ]
        c_5: [ -9.703677248045164E-002, optimizable ]
        c_6: [ 3.978374051866190E-002, optimizable ]
        c_7: [ 9.879226790323425E-004, optimizable ]
        c_8: [ -6.284095273776622E-003, optimizable ]
        c_9: [ 1.326921219886338E-003, optimizable ]
  TERM 3:
    Rank: [ 2, 1 ]
    e-e basis: [ Type: natural power, Order: 4 ]
    e-n basis: [ Type: natural power, Order: 4 ]
    e-n cutoff:
      Type: polynomial
      Constants: [ C: 3 ]
      Parameters:
        Channel 1-n1:
          L: [ 4.00000000000000, fixed, limits: [ 1.000000000000000E-003, +Inf
               ] ]
    Rules: [ 1=2, Z ]
    Linear parameters:
      Channel 1-2-n1:
        c_1,2,2: [ -0.133708001218520, optimizable ]
        c_1,3,2: [ -6.242938778603271E-002, optimizable ]
        c_1,3,3: [ -9.032318399877255E-002, optimizable ]
        c_1,4,2: [ -2.640786964435005E-002, optimizable ]
        c_1,4,3: [ 1.962397287275591E-002, optimizable ]
        c_1,4,4: [ -7.416919389337939E-002, optimizable ]
        c_2,3,1: [ 0.133845137747303, optimizable ]
        c_2,4,2: [ 3.524863162536401E-002, optimizable ]
        c_3,1,1: [ -0.266595843542399, optimizable ]
        c_3,2,1: [ -2.343547674424803E-002, optimizable ]
        c_3,2,2: [ 0.556731559163515, optimizable ]
        c_3,3,1: [ -5.487696867338882E-002, optimizable ]
        c_3,3,2: [ -0.295413028627024, optimizable ]
        c_3,3,3: [ 0.247899507099920, optimizable ]
        c_3,4,2: [ -1.537944059924048E-002, optimizable ]
        c_3,4,3: [ -8.401549487924275E-003, optimizable ]
        c_3,4,4: [ 5.262827392215167E-003, optimizable ]
        c_4,1,1: [ 0.312093813336954, optimizable ]
        c_4,2,1: [ -0.224269534913077, optimizable ]
        c_4,2,2: [ -4.767481002756698E-003, optimizable ]
        c_4,3,1: [ 7.331126513678050E-002, optimizable ]
        c_4,3,2: [ 0.104751126385646, optimizable ]
        c_4,3,3: [ -0.137091369017785, optimizable ]
        c_4,4,2: [ -1.176683743725270E-002, optimizable ]
        c_4,4,3: [ 1.866094474687587E-002, optimizable ]
        c_4,4,4: [ -2.237618125576450E-003, optimizable ]
