# Supplementary material for: Transcorrelated Theory with Pseudopotentials
Source: J Chem Theory Comput. 2025 May 13;21(10):5155–70. doi: 10.1021/acs.jctc.5c00343 (PMC12120921; doi:10.1021/acs.jctc.5c00343)
Supplement: Supplementary file 1 [file ct5c00343_si_001.zip › parameters_O2_ccECP_AVDZ.casl]

JASTROW:
  TERM 1:
    Rank: [ 2, 0 ]
    e-e basis: [ Type: natural power, Order: 9 ]
    e-e cutoff:
      Type: polynomial
      Constants: [ C: 3 ]
      Parameters:
        Channel 1-2:
          L: [ 4.50000000000000, fixed, limits: [ 1.000000000000000E-003, +Inf
               ] ]
    Rules: [ 1=2 ]
    Linear parameters:
      Channel 1-2:
        c_2: [ 0.170027597406423, optimizable ]
        c_3: [ -0.188125612251463, optimizable ]
        c_4: [ 0.203669866307878, optimizable ]
        c_5: [ -0.182572716857774, optimizable ]
        c_6: [ 0.102984031856668, optimizable ]
        c_7: [ -3.489622812545169E-002, optimizable ]
        c_8: [ 6.324679734069282E-003, optimizable ]
        c_9: [ -4.820266613702244E-004, optimizable ]
  TERM 2:
    Rank: [ 1, 1 ]
    e-n basis: [ Type: natural power, Order: 9 ]
    e-n cutoff:
      Type: polynomial
      Constants: [ C: 3 ]
      Parameters:
        Channel 1-n1:
          L: [ 4.00000000000000, fixed, limits: [ 1.000000000000000E-003, +Inf
               ] ]
    Rules: [ 1=2, Z ]
    Linear parameters:
      Channel 1-n1:
        c_2: [ 0.908672609455201, optimizable ]
        c_3: [ 0.248168571243233, optimizable ]
        c_4: [ -0.118313572749281, optimizable ]
        c_5: [ -0.293793114238751, optimizable ]
        c_6: [ 0.236116827224739, optimizable ]
        c_7: [ -6.918700144882990E-002, optimizable ]
        c_8: [ 9.006421243100513E-003, optimizable ]
        c_9: [ -2.877003576093201E-004, optimizable ]
  TERM 3:
    Rank: [ 2, 1 ]
    e-e basis: [ Type: natural power, Order: 4 ]
    e-n basis: [ Type: natural power, Order: 4 ]
    e-n cutoff:
      Type: polynomial
      Constants: [ C: 3 ]
      Parameters:
        Channel 1-n1:
          L: [ 4.00000000000000, fixed, limits: [ 1.000000000000000E-003, +Inf
               ] ]
    Rules: [ 1=2, Z ]
    Linear parameters:
      Channel 1-2-n1:
        c_1,2,2: [ -1.790615714038797E-002, optimizable ]
        c_1,3,2: [ -2.282144389541931E-002, optimizable ]
        c_1,3,3: [ -0.209134957670968, optimizable ]
        c_1,4,2: [ -6.371978272589680E-002, optimizable ]
        c_1,4,3: [ 7.091241944745266E-002, optimizable ]
        c_1,4,4: [ -3.118216524628748E-002, optimizable ]
        c_2,3,1: [ 4.365284701146558E-002, optimizable ]
        c_2,4,2: [ 0.134346618457594, optimizable ]
        c_3,1,1: [ -0.239410880375677, optimizable ]
        c_3,2,1: [ -0.183118062167374, optimizable ]
        c_3,2,2: [ 0.429260038409720, optimizable ]
        c_3,3,1: [ 0.336382388532348, optimizable ]
        c_3,3,2: [ -0.602342257417149, optimizable ]
        c_3,3,3: [ 0.517080054390268, optimizable ]
        c_3,4,2: [ 2.705275709531981E-002, optimizable ]
        c_3,4,3: [ -6.474724838959794E-002, optimizable ]
        c_3,4,4: [ 1.211834364521727E-002, optimizable ]
        c_4,1,1: [ 0.342719840206011, optimizable ]
        c_4,2,1: [ -0.284450418745948, optimizable ]
        c_4,2,2: [ 0.288226829922970, optimizable ]
        c_4,3,1: [ 2.931231263126935E-002, optimizable ]
        c_4,3,2: [ 1.457037640971378E-002, optimizable ]
        c_4,3,3: [ -9.389356437181687E-002, optimizable ]
        c_4,4,2: [ -3.849218406983409E-003, optimizable ]
        c_4,4,3: [ 1.738771645255879E-002, optimizable ]
        c_4,4,4: [ -3.576631370066647E-003, optimizable ]
