# Supplementary material for: Transcorrelated Theory with Pseudopotentials
Source: J Chem Theory Comput. 2025 May 13;21(10):5155–70. doi: 10.1021/acs.jctc.5c00343 (PMC12120921; doi:10.1021/acs.jctc.5c00343)
Supplement: Supplementary file 1 [file ct5c00343_si_001.zip › parameters_O2_ccECP_AVQZ.casl]

JASTROW:
  TERM 1:
    Rank: [ 2, 0 ]
    e-e basis: [ Type: natural power, Order: 9 ]
    e-e cutoff:
      Type: polynomial
      Constants: [ C: 3 ]
      Parameters:
        Channel 1-2:
          L: [ 4.50000000000000, fixed, limits: [ 1.000000000000000E-003, +Inf
               ] ]
    Rules: [ 1=2 ]
    Linear parameters:
      Channel 1-2:
        c_2: [ 0.173917715422844, optimizable ]
        c_3: [ -0.198212917845263, optimizable ]
        c_4: [ 0.226173828904360, optimizable ]
        c_5: [ -0.210006534102900, optimizable ]
        c_6: [ 0.118831803458317, optimizable ]
        c_7: [ -3.997834959750044E-002, optimizable ]
        c_8: [ 7.181262682332512E-003, optimizable ]
        c_9: [ -5.412813355490001E-004, optimizable ]
  TERM 2:
    Rank: [ 1, 1 ]
    e-n basis: [ Type: natural power, Order: 9 ]
    e-n cutoff:
      Type: polynomial
      Constants: [ C: 3 ]
      Parameters:
        Channel 1-n1:
          L: [ 4.00000000000000, fixed, limits: [ 1.000000000000000E-003, +Inf
               ] ]
    Rules: [ 1=2, Z ]
    Linear parameters:
      Channel 1-n1:
        c_2: [ 0.917121960181162, optimizable ]
        c_3: [ 0.141615079335160, optimizable ]
        c_4: [ 4.335227247936395E-002, optimizable ]
        c_5: [ -0.357059960151366, optimizable ]
        c_6: [ 0.215660771451980, optimizable ]
        c_7: [ -2.991919467982869E-002, optimizable ]
        c_8: [ -5.165319744211379E-003, optimizable ]
        c_9: [ 1.314328527992729E-003, optimizable ]
  TERM 3:
    Rank: [ 2, 1 ]
    e-e basis: [ Type: natural power, Order: 4 ]
    e-n basis: [ Type: natural power, Order: 4 ]
    e-n cutoff:
      Type: polynomial
      Constants: [ C: 3 ]
      Parameters:
        Channel 1-n1:
          L: [ 4.00000000000000, fixed, limits: [ 1.000000000000000E-003, +Inf
               ] ]
    Rules: [ 1=2, Z ]
    Linear parameters:
      Channel 1-2-n1:
        c_1,2,2: [ -2.267680346461318E-002, optimizable ]
        c_1,3,2: [ 2.408956469318631E-002, optimizable ]
        c_1,3,3: [ -0.359085785710274, optimizable ]
        c_1,4,2: [ -5.225718629365137E-002, optimizable ]
        c_1,4,3: [ 9.449671145246787E-002, optimizable ]
        c_1,4,4: [ -3.544008451683325E-002, optimizable ]
        c_2,3,1: [ 3.221889948153960E-002, optimizable ]
        c_2,4,2: [ 6.496090728785429E-002, optimizable ]
        c_3,1,1: [ -0.220068941761840, optimizable ]
        c_3,2,1: [ -0.240153051552998, optimizable ]
        c_3,2,2: [ 0.461548752768422, optimizable ]
        c_3,3,1: [ 0.431430456951766, optimizable ]
        c_3,3,2: [ -0.649993262239696, optimizable ]
        c_3,3,3: [ 0.466186630071845, optimizable ]
        c_3,4,2: [ 8.896103893826270E-002, optimizable ]
        c_3,4,3: [ -7.351041828105426E-002, optimizable ]
        c_3,4,4: [ 1.216422929379906E-002, optimizable ]
        c_4,1,1: [ 0.381878246349417, optimizable ]
        c_4,2,1: [ -0.348449222161430, optimizable ]
        c_4,2,2: [ 0.434656286751565, optimizable ]
        c_4,3,1: [ 4.421367700174360E-002, optimizable ]
        c_4,3,2: [ -6.084086423129379E-002, optimizable ]
        c_4,3,3: [ -3.392847013619524E-002, optimizable ]
        c_4,4,2: [ -1.746478279937462E-003, optimizable ]
        c_4,4,3: [ 1.041967228817674E-002, optimizable ]
        c_4,4,4: [ -2.176714988078816E-003, optimizable ]
