# Supplementary material for: Transcorrelated Theory with Pseudopotentials
Source: J Chem Theory Comput. 2025 May 13;21(10):5155–70. doi: 10.1021/acs.jctc.5c00343 (PMC12120921; doi:10.1021/acs.jctc.5c00343)
Supplement: Supplementary file 1 [file ct5c00343_si_001.zip › parameters_O2_ccECP_AVTZ.casl]

JASTROW:
  TERM 1:
    Rank: [ 2, 0 ]
    e-e basis: [ Type: natural power, Order: 9 ]
    e-e cutoff:
      Type: polynomial
      Constants: [ C: 3 ]
      Parameters:
        Channel 1-2:
          L: [ 4.50000000000000, fixed, limits: [ 1.000000000000000E-003, +Inf
               ] ]
    Rules: [ 1=2 ]
    Linear parameters:
      Channel 1-2:
        c_2: [ 0.172678464089179, optimizable ]
        c_3: [ -0.193328061546794, optimizable ]
        c_4: [ 0.208436985546502, optimizable ]
        c_5: [ -0.185976995349163, optimizable ]
        c_6: [ 0.102228561824110, optimizable ]
        c_7: [ -3.369522433420327E-002, optimizable ]
        c_8: [ 5.963760361270842E-003, optimizable ]
        c_9: [ -4.463827661085900E-004, optimizable ]
  TERM 2:
    Rank: [ 1, 1 ]
    e-n basis: [ Type: natural power, Order: 9 ]
    e-n cutoff:
      Type: polynomial
      Constants: [ C: 3 ]
      Parameters:
        Channel 1-n1:
          L: [ 4.00000000000000, fixed, limits: [ 1.000000000000000E-003, +Inf
               ] ]
    Rules: [ 1=2, Z ]
    Linear parameters:
      Channel 1-n1:
        c_2: [ 0.927669240656655, optimizable ]
        c_3: [ 0.175533818297222, optimizable ]
        c_4: [ -6.151374249398803E-003, optimizable ]
        c_5: [ -0.301166674147522, optimizable ]
        c_6: [ 0.192510463649845, optimizable ]
        c_7: [ -3.685685700585091E-002, optimizable ]
        c_8: [ 1.146295441849065E-003, optimizable ]
        c_9: [ 3.702608944606444E-004, optimizable ]
  TERM 3:
    Rank: [ 2, 1 ]
    e-e basis: [ Type: natural power, Order: 4 ]
    e-n basis: [ Type: natural power, Order: 4 ]
    e-n cutoff:
      Type: polynomial
      Constants: [ C: 3 ]
      Parameters:
        Channel 1-n1:
          L: [ 4.00000000000000, fixed, limits: [ 1.000000000000000E-003, +Inf
               ] ]
    Rules: [ 1=2, Z ]
    Linear parameters:
      Channel 1-2-n1:
        c_1,2,2: [ -2.281753234723817E-002, optimizable ]
        c_1,3,2: [ 2.524773834871163E-002, optimizable ]
        c_1,3,3: [ -0.398886051222222, optimizable ]
        c_1,4,2: [ -3.534454711716761E-002, optimizable ]
        c_1,4,3: [ 0.105283224851596, optimizable ]
        c_1,4,4: [ -4.403682007525081E-002, optimizable ]
        c_2,3,1: [ 4.598885367817691E-002, optimizable ]
        c_2,4,2: [ 3.663498619558753E-002, optimizable ]
        c_3,1,1: [ -0.229154115144573, optimizable ]
        c_3,2,1: [ -0.216349601855214, optimizable ]
        c_3,2,2: [ 0.435260755081021, optimizable ]
        c_3,3,1: [ 0.376725498113760, optimizable ]
        c_3,3,2: [ -0.566462198931623, optimizable ]
        c_3,3,3: [ 0.363407319513857, optimizable ]
        c_3,4,2: [ 7.726844342855256E-002, optimizable ]
        c_3,4,3: [ -5.779518281218374E-002, optimizable ]
        c_3,4,4: [ 1.074036578988054E-002, optimizable ]
        c_4,1,1: [ 0.368354636698168, optimizable ]
        c_4,2,1: [ -0.320633000277089, optimizable ]
        c_4,2,2: [ 0.366061172695858, optimizable ]
        c_4,3,1: [ 3.984781622035688E-002, optimizable ]
        c_4,3,2: [ -4.248515827000576E-002, optimizable ]
        c_4,3,3: [ -2.791458557139581E-002, optimizable ]
        c_4,4,2: [ -2.855013657527795E-003, optimizable ]
        c_4,4,3: [ 8.250339869615240E-003, optimizable ]
        c_4,4,4: [ -1.807792094969666E-003, optimizable ]
