# Supplementary material for: Transcorrelated Theory with Pseudopotentials
Source: J Chem Theory Comput. 2025 May 13;21(10):5155–70. doi: 10.1021/acs.jctc.5c00343 (PMC12120921; doi:10.1021/acs.jctc.5c00343)
Supplement: Supplementary file 1 [file ct5c00343_si_001.zip › parameters_O2_eCEPP_AVDZ.casl]

JASTROW:
  TERM 1:
    Rank: [ 2, 0 ]
    e-e basis: [ Type: natural power, Order: 9 ]
    e-e cutoff:
      Type: polynomial
      Constants: [ C: 3 ]
      Parameters:
        Channel 1-2:
          L: [ 4.50000000000000, fixed, limits: [ 1.000000000000000E-003, +Inf
               ] ]
    Rules: [ 1=2 ]
    Linear parameters:
      Channel 1-2:
        c_2: [ 0.170354905769687, optimizable ]
        c_3: [ -0.196373434633843, optimizable ]
        c_4: [ 0.240423119363770, optimizable ]
        c_5: [ -0.236881058078449, optimizable ]
        c_6: [ 0.140596200429770, optimizable ]
        c_7: [ -4.825755580772072E-002, optimizable ]
        c_8: [ 8.710722412225919E-003, optimizable ]
        c_9: [ -6.513603903384235E-004, optimizable ]
  TERM 2:
    Rank: [ 1, 1 ]
    e-n basis: [ Type: natural power, Order: 9 ]
    e-n cutoff:
      Type: polynomial
      Constants: [ C: 3 ]
      Parameters:
        Channel 1-n1:
          L: [ 4.00000000000000, fixed, limits: [ 1.000000000000000E-003, +Inf
               ] ]
    Rules: [ 1=2, Z ]
    Linear parameters:
      Channel 1-n1:
        c_2: [ 0.917583305924355, optimizable ]
        c_3: [ 0.269268377518148, optimizable ]
        c_4: [ -0.292806461754280, optimizable ]
        c_5: [ -8.604833361029840E-002, optimizable ]
        c_6: [ 0.128614640108373, optimizable ]
        c_7: [ -4.155671948504261E-002, optimizable ]
        c_8: [ 5.768836978219654E-003, optimizable ]
        c_9: [ -1.433904251999532E-004, optimizable ]
  TERM 3:
    Rank: [ 2, 1 ]
    e-e basis: [ Type: natural power, Order: 4 ]
    e-n basis: [ Type: natural power, Order: 4 ]
    e-n cutoff:
      Type: polynomial
      Constants: [ C: 3 ]
      Parameters:
        Channel 1-n1:
          L: [ 4.00000000000000, fixed, limits: [ 1.000000000000000E-003, +Inf
               ] ]
    Rules: [ 1=2, Z ]
    Linear parameters:
      Channel 1-2-n1:
        c_1,2,2: [ -1.874078889658779E-002, optimizable ]
        c_1,3,2: [ -0.335012704294429, optimizable ]
        c_1,3,3: [ 0.370610503821128, optimizable ]
        c_1,4,2: [ 1.815325781782601E-002, optimizable ]
        c_1,4,3: [ -9.666684439343276E-002, optimizable ]
        c_1,4,4: [ 2.302479371812537E-002, optimizable ]
        c_2,3,1: [ -6.976978301839208E-002, optimizable ]
        c_2,4,2: [ 0.200957513977499, optimizable ]
        c_3,1,1: [ -0.370572211106398, optimizable ]
        c_3,2,1: [ -0.114512811752487, optimizable ]
        c_3,2,2: [ 0.601002365461525, optimizable ]
        c_3,3,1: [ 0.457111115795089, optimizable ]
        c_3,3,2: [ -0.935018176339184, optimizable ]
        c_3,3,3: [ 0.839955417226304, optimizable ]
        c_3,4,2: [ 8.336459575583800E-002, optimizable ]
        c_3,4,3: [ -0.114989540610205, optimizable ]
        c_3,4,4: [ 1.861242241346841E-002, optimizable ]
        c_4,1,1: [ 0.474932951062456, optimizable ]
        c_4,2,1: [ -0.476371400143392, optimizable ]
        c_4,2,2: [ 0.514475991615198, optimizable ]
        c_4,3,1: [ 9.103689217068321E-002, optimizable ]
        c_4,3,2: [ -2.601163652095091E-002, optimizable ]
        c_4,3,3: [ -0.122322818297199, optimizable ]
        c_4,4,2: [ -6.240582434731594E-003, optimizable ]
        c_4,4,3: [ 2.706502345916897E-002, optimizable ]
        c_4,4,4: [ -5.908005192846803E-003, optimizable ]
