# Supplementary material for: Transcorrelated Theory with Pseudopotentials
Source: J Chem Theory Comput. 2025 May 13;21(10):5155–70. doi: 10.1021/acs.jctc.5c00343 (PMC12120921; doi:10.1021/acs.jctc.5c00343)
Supplement: Supplementary file 1 [file ct5c00343_si_001.zip › parameters_O2_eCEPP_AVQZ.casl]

JASTROW:
  TERM 1:
    Rank: [ 2, 0 ]
    e-e basis: [ Type: natural power, Order: 9 ]
    e-e cutoff:
      Type: polynomial
      Constants: [ C: 3 ]
      Parameters:
        Channel 1-2:
          L: [ 4.50000000000000, fixed, limits: [ 1.000000000000000E-003, +Inf
               ] ]
    Rules: [ 1=2 ]
    Linear parameters:
      Channel 1-2:
        c_2: [ 0.175305173688719, optimizable ]
        c_3: [ -0.199348601860834, optimizable ]
        c_4: [ 0.237493131621269, optimizable ]
        c_5: [ -0.229088403561816, optimizable ]
        c_6: [ 0.131706684813120, optimizable ]
        c_7: [ -4.391906308450119E-002, optimizable ]
        c_8: [ 7.694709498807336E-003, optimizable ]
        c_9: [ -5.590967182062222E-004, optimizable ]
  TERM 2:
    Rank: [ 1, 1 ]
    e-n basis: [ Type: natural power, Order: 9 ]
    e-n cutoff:
      Type: polynomial
      Constants: [ C: 3 ]
      Parameters:
        Channel 1-n1:
          L: [ 4.00000000000000, fixed, limits: [ 1.000000000000000E-003, +Inf
               ] ]
    Rules: [ 1=2, Z ]
    Linear parameters:
      Channel 1-n1:
        c_2: [ 0.924075171537621, optimizable ]
        c_3: [ 0.193325571101710, optimizable ]
        c_4: [ -0.242393646391970, optimizable ]
        c_5: [ 1.640255683543291E-002, optimizable ]
        c_6: [ -8.365956454155280E-003, optimizable ]
        c_7: [ 3.946419111477385E-002, optimizable ]
        c_8: [ -1.581494499258366E-002, optimizable ]
        c_9: [ 1.959307530400864E-003, optimizable ]
  TERM 3:
    Rank: [ 2, 1 ]
    e-e basis: [ Type: natural power, Order: 4 ]
    e-n basis: [ Type: natural power, Order: 4 ]
    e-n cutoff:
      Type: polynomial
      Constants: [ C: 3 ]
      Parameters:
        Channel 1-n1:
          L: [ 4.00000000000000, fixed, limits: [ 1.000000000000000E-003, +Inf
               ] ]
    Rules: [ 1=2, Z ]
    Linear parameters:
      Channel 1-2-n1:
        c_1,2,2: [ -2.511053142588612E-002, optimizable ]
        c_1,3,2: [ -0.331415150332927, optimizable ]
        c_1,3,3: [ 0.313454778355026, optimizable ]
        c_1,4,2: [ 3.382517478634831E-002, optimizable ]
        c_1,4,3: [ -9.958255849447342E-002, optimizable ]
        c_1,4,4: [ 2.776599016776940E-002, optimizable ]
        c_2,3,1: [ -0.108878842277181, optimizable ]
        c_2,4,2: [ 0.144367902960213, optimizable ]
        c_3,1,1: [ -0.339206356888537, optimizable ]
        c_3,2,1: [ -0.161853562774919, optimizable ]
        c_3,2,2: [ 0.547963619293977, optimizable ]
        c_3,3,1: [ 0.546607381683990, optimizable ]
        c_3,3,2: [ -0.926082165271310, optimizable ]
        c_3,3,3: [ 0.736686487092980, optimizable ]
        c_3,4,2: [ 0.123163204600569, optimizable ]
        c_3,4,3: [ -0.102927692173562, optimizable ]
        c_3,4,4: [ 1.147017514599226E-002, optimizable ]
        c_4,1,1: [ 0.480332411762389, optimizable ]
        c_4,2,1: [ -0.498581800742036, optimizable ]
        c_4,2,2: [ 0.617878835959556, optimizable ]
        c_4,3,1: [ 8.810178167976405E-002, optimizable ]
        c_4,3,2: [ -8.753477834896900E-002, optimizable ]
        c_4,3,3: [ -6.039370952752417E-002, optimizable ]
        c_4,4,2: [ -3.122078706192105E-003, optimizable ]
        c_4,4,3: [ 1.644669128019817E-002, optimizable ]
        c_4,4,4: [ -2.835994606568849E-003, optimizable ]
