# Supplementary material for: Transcorrelated Theory with Pseudopotentials
Source: J Chem Theory Comput. 2025 May 13;21(10):5155–70. doi: 10.1021/acs.jctc.5c00343 (PMC12120921; doi:10.1021/acs.jctc.5c00343)
Supplement: Supplementary file 1 [file ct5c00343_si_001.zip › parameters_O2_eCEPP_AVTZ.casl]

JASTROW:
  TERM 1:
    Rank: [ 2, 0 ]
    e-e basis: [ Type: natural power, Order: 9 ]
    e-e cutoff:
      Type: polynomial
      Constants: [ C: 3 ]
      Parameters:
        Channel 1-2:
          L: [ 4.50000000000000, fixed, limits: [ 1.000000000000000E-003, +Inf
               ] ]
    Rules: [ 1=2 ]
    Linear parameters:
      Channel 1-2:
        c_2: [ 0.171915449254557, optimizable ]
        c_3: [ -0.198479547066151, optimizable ]
        c_4: [ 0.239105236622712, optimizable ]
        c_5: [ -0.235004131745640, optimizable ]
        c_6: [ 0.137175971495228, optimizable ]
        c_7: [ -4.615190133761431E-002, optimizable ]
        c_8: [ 8.131102557802420E-003, optimizable ]
        c_9: [ -5.918415974091718E-004, optimizable ]
  TERM 2:
    Rank: [ 1, 1 ]
    e-n basis: [ Type: natural power, Order: 9 ]
    e-n cutoff:
      Type: polynomial
      Constants: [ C: 3 ]
      Parameters:
        Channel 1-n1:
          L: [ 4.00000000000000, fixed, limits: [ 1.000000000000000E-003, +Inf
               ] ]
    Rules: [ 1=2, Z ]
    Linear parameters:
      Channel 1-n1:
        c_2: [ 0.933829937958957, optimizable ]
        c_3: [ 0.231977980966604, optimizable ]
        c_4: [ -0.289833258962129, optimizable ]
        c_5: [ 5.969651626018643E-002, optimizable ]
        c_6: [ -2.526582811615845E-002, optimizable ]
        c_7: [ 3.346196959906365E-002, optimizable ]
        c_8: [ -1.073054746661478E-002, optimizable ]
        c_9: [ 1.211454287072050E-003, optimizable ]
  TERM 3:
    Rank: [ 2, 1 ]
    e-e basis: [ Type: natural power, Order: 4 ]
    e-n basis: [ Type: natural power, Order: 4 ]
    e-n cutoff:
      Type: polynomial
      Constants: [ C: 3 ]
      Parameters:
        Channel 1-n1:
          L: [ 4.00000000000000, fixed, limits: [ 1.000000000000000E-003, +Inf
               ] ]
    Rules: [ 1=2, Z ]
    Linear parameters:
      Channel 1-2-n1:
        c_1,2,2: [ -2.355830695232542E-002, optimizable ]
        c_1,3,2: [ -0.295398791726804, optimizable ]
        c_1,3,3: [ 0.238454283458955, optimizable ]
        c_1,4,2: [ 1.315642226163205E-002, optimizable ]
        c_1,4,3: [ -6.097880981280874E-002, optimizable ]
        c_1,4,4: [ 9.984193653022187E-003, optimizable ]
        c_2,3,1: [ -7.918905589208185E-002, optimizable ]
        c_2,4,2: [ 0.140094523348054, optimizable ]
        c_3,1,1: [ -0.344118137663783, optimizable ]
        c_3,2,1: [ -0.151993959166444, optimizable ]
        c_3,2,2: [ 0.575273888649785, optimizable ]
        c_3,3,1: [ 0.496987712240775, optimizable ]
        c_3,3,2: [ -0.891696832589917, optimizable ]
        c_3,3,3: [ 0.706001342656576, optimizable ]
        c_3,4,2: [ 0.116748164458595, optimizable ]
        c_3,4,3: [ -0.104109056308110, optimizable ]
        c_3,4,4: [ 1.525345286809888E-002, optimizable ]
        c_4,1,1: [ 0.473822486873799, optimizable ]
        c_4,2,1: [ -0.479633724918820, optimizable ]
        c_4,2,2: [ 0.563053814292618, optimizable ]
        c_4,3,1: [ 8.780041831510377E-002, optimizable ]
        c_4,3,2: [ -7.158207464804349E-002, optimizable ]
        c_4,3,3: [ -6.252686014386548E-002, optimizable ]
        c_4,4,2: [ -4.445892713718327E-003, optimizable ]
        c_4,4,3: [ 1.732517633222040E-002, optimizable ]
        c_4,4,4: [ -3.585856080765344E-003, optimizable ]
