# Supplementary material for: Transcorrelated Theory with Pseudopotentials
Source: J Chem Theory Comput. 2025 May 13;21(10):5155–70. doi: 10.1021/acs.jctc.5c00343 (PMC12120921; doi:10.1021/acs.jctc.5c00343)
Supplement: Supplementary file 1 [file ct5c00343_si_001.zip › parameters_O_ccECP_AVDZ.casl]

JASTROW:
  TERM 1:
    Rank: [ 2, 0 ]
    e-e basis: [ Type: natural power, Order: 9 ]
    e-e cutoff:
      Type: polynomial
      Constants: [ C: 3 ]
      Parameters:
        Channel 1-2:
          L: [ 4.50000000000000, fixed, limits: [ 1.000000000000000E-003, +Inf
               ] ]
    Rules: [ 1=2 ]
    Linear parameters:
      Channel 1-2:
        c_2: [ 0.179413282820062, optimizable ]
        c_3: [ -0.179239257481299, optimizable ]
        c_4: [ 0.210639308818802, optimizable ]
        c_5: [ -0.214094639255907, optimizable ]
        c_6: [ 0.139384988914953, optimizable ]
        c_7: [ -5.423676987169988E-002, optimizable ]
        c_8: [ 1.111394126524312E-002, optimizable ]
        c_9: [ -9.306577851871043E-004, optimizable ]
  TERM 2:
    Rank: [ 1, 1 ]
    e-n basis: [ Type: natural power, Order: 9 ]
    e-n cutoff:
      Type: polynomial
      Constants: [ C: 3 ]
      Parameters:
        Channel 1-n1:
          L: [ 4.00000000000000, fixed, limits: [ 1.000000000000000E-003, +Inf
               ] ]
    Rules: [ 1=2, Z ]
    Linear parameters:
      Channel 1-n1:
        c_2: [ 1.73910291547333, optimizable ]
        c_3: [ 0.549994922218266, optimizable ]
        c_4: [ 0.273739585272302, optimizable ]
        c_5: [ -0.581529646669026, optimizable ]
        c_6: [ 0.538204665010474, optimizable ]
        c_7: [ -0.250486482541131, optimizable ]
        c_8: [ 5.587336444257067E-002, optimizable ]
        c_9: [ -4.733892855227623E-003, optimizable ]
  TERM 3:
    Rank: [ 2, 1 ]
    e-e basis: [ Type: natural power, Order: 4 ]
    e-n basis: [ Type: natural power, Order: 4 ]
    e-n cutoff:
      Type: polynomial
      Constants: [ C: 3 ]
      Parameters:
        Channel 1-n1:
          L: [ 4.00000000000000, fixed, limits: [ 1.000000000000000E-003, +Inf
               ] ]
    Rules: [ 1=2, Z ]
    Linear parameters:
      Channel 1-2-n1:
        c_1,2,2: [ -0.185058565874167, optimizable ]
        c_1,3,2: [ -5.093092572767375E-002, optimizable ]
        c_1,3,3: [ -0.304798145490875, optimizable ]
        c_1,4,2: [ 2.136491230736232E-002, optimizable ]
        c_1,4,3: [ 1.208768551618603E-002, optimizable ]
        c_1,4,4: [ -7.052714229444687E-002, optimizable ]
        c_2,3,1: [ 0.157448223343790, optimizable ]
        c_2,4,2: [ -1.079855868460430E-003, optimizable ]
        c_3,1,1: [ -0.324341456923621, optimizable ]
        c_3,2,1: [ -7.484942905584248E-002, optimizable ]
        c_3,2,2: [ 0.752563777765162, optimizable ]
        c_3,3,1: [ 0.171233267978662, optimizable ]
        c_3,3,2: [ -0.809297678450334, optimizable ]
        c_3,3,3: [ 0.710921631159444, optimizable ]
        c_3,4,2: [ 0.159565031560375, optimizable ]
        c_3,4,3: [ -0.140327490279641, optimizable ]
        c_3,4,4: [ 3.948921952014791E-002, optimizable ]
        c_4,1,1: [ 0.450178478587317, optimizable ]
        c_4,2,1: [ -0.457225682415533, optimizable ]
        c_4,2,2: [ 0.448750626555111, optimizable ]
        c_4,3,1: [ 0.145161621972304, optimizable ]
        c_4,3,2: [ -3.682297679229735E-002, optimizable ]
        c_4,3,3: [ -0.127735812088314, optimizable ]
        c_4,4,2: [ -1.612365377725059E-002, optimizable ]
        c_4,4,3: [ 3.672013454524764E-002, optimizable ]
        c_4,4,4: [ -9.710577068769566E-003, optimizable ]
