# Supplementary material for: Transcorrelated Theory with Pseudopotentials
Source: J Chem Theory Comput. 2025 May 13;21(10):5155–70. doi: 10.1021/acs.jctc.5c00343 (PMC12120921; doi:10.1021/acs.jctc.5c00343)
Supplement: Supplementary file 1 [file ct5c00343_si_001.zip › parameters_O_ccECP_AVQZ.casl]

JASTROW:
  TERM 1:
    Rank: [ 2, 0 ]
    e-e basis: [ Type: natural power, Order: 9 ]
    e-e cutoff:
      Type: polynomial
      Constants: [ C: 3 ]
      Parameters:
        Channel 1-2:
          L: [ 4.50000000000000, fixed, limits: [ 1.000000000000000E-003, +Inf
               ] ]
    Rules: [ 1=2 ]
    Linear parameters:
      Channel 1-2:
        c_2: [ 0.184147821512835, optimizable ]
        c_3: [ -0.179180778246661, optimizable ]
        c_4: [ 0.209718649227828, optimizable ]
        c_5: [ -0.211870880532670, optimizable ]
        c_6: [ 0.137336394840919, optimizable ]
        c_7: [ -5.294906052089951E-002, optimizable ]
        c_8: [ 1.071232084342200E-002, optimizable ]
        c_9: [ -8.836678645650234E-004, optimizable ]
  TERM 2:
    Rank: [ 1, 1 ]
    e-n basis: [ Type: natural power, Order: 9 ]
    e-n cutoff:
      Type: polynomial
      Constants: [ C: 3 ]
      Parameters:
        Channel 1-n1:
          L: [ 4.00000000000000, fixed, limits: [ 1.000000000000000E-003, +Inf
               ] ]
    Rules: [ 1=2, Z ]
    Linear parameters:
      Channel 1-n1:
        c_2: [ 1.75735401501699, optimizable ]
        c_3: [ 0.531189176380858, optimizable ]
        c_4: [ 0.385358105061873, optimizable ]
        c_5: [ -0.762177151902943, optimizable ]
        c_6: [ 0.694744252405254, optimizable ]
        c_7: [ -0.323870850586415, optimizable ]
        c_8: [ 7.359120796359259E-002, optimizable ]
        c_9: [ -6.587924291003865E-003, optimizable ]
  TERM 3:
    Rank: [ 2, 1 ]
    e-e basis: [ Type: natural power, Order: 4 ]
    e-n basis: [ Type: natural power, Order: 4 ]
    e-n cutoff:
      Type: polynomial
      Constants: [ C: 3 ]
      Parameters:
        Channel 1-n1:
          L: [ 4.00000000000000, fixed, limits: [ 1.000000000000000E-003, +Inf
               ] ]
    Rules: [ 1=2, Z ]
    Linear parameters:
      Channel 1-2-n1:
        c_1,2,2: [ -0.192278985499964, optimizable ]
        c_1,3,2: [ -0.186055622056258, optimizable ]
        c_1,3,3: [ -3.645515640259174E-002, optimizable ]
        c_1,4,2: [ 0.116364868560243, optimizable ]
        c_1,4,3: [ -0.118665560167539, optimizable ]
        c_1,4,4: [ -2.010347870464416E-002, optimizable ]
        c_2,3,1: [ 0.115515464106664, optimizable ]
        c_2,4,2: [ 1.074672188687721E-002, optimizable ]
        c_3,1,1: [ -0.347280477639164, optimizable ]
        c_3,2,1: [ -1.271117176499332E-002, optimizable ]
        c_3,2,2: [ 0.610905180492804, optimizable ]
        c_3,3,1: [ 0.121263442519523, optimizable ]
        c_3,3,2: [ -0.682545655268679, optimizable ]
        c_3,3,3: [ 0.629412455814635, optimizable ]
        c_3,4,2: [ 8.905575355194240E-002, optimizable ]
        c_3,4,3: [ -8.852851671421308E-002, optimizable ]
        c_3,4,4: [ 2.105011026297808E-002, optimizable ]
        c_4,1,1: [ 0.426053603463631, optimizable ]
        c_4,2,1: [ -0.407019248971849, optimizable ]
        c_4,2,2: [ 0.337170479648365, optimizable ]
        c_4,3,1: [ 0.120504441462030, optimizable ]
        c_4,3,2: [ 2.311662753164818E-002, optimizable ]
        c_4,3,3: [ -0.164698575721744, optimizable ]
        c_4,4,2: [ -1.445157703259004E-002, optimizable ]
        c_4,4,3: [ 3.359728793199213E-002, optimizable ]
        c_4,4,4: [ -6.475497013133605E-003, optimizable ]
