# Supplementary material for: Transcorrelated Theory with Pseudopotentials
Source: J Chem Theory Comput. 2025 May 13;21(10):5155–70. doi: 10.1021/acs.jctc.5c00343 (PMC12120921; doi:10.1021/acs.jctc.5c00343)
Supplement: Supplementary file 1 [file ct5c00343_si_001.zip › parameters_O_ccECP_AVTZ.casl]

JASTROW:
  TERM 1:
    Rank: [ 2, 0 ]
    e-e basis: [ Type: natural power, Order: 9 ]
    e-e cutoff:
      Type: polynomial
      Constants: [ C: 3 ]
      Parameters:
        Channel 1-2:
          L: [ 4.50000000000000, fixed, limits: [ 1.000000000000000E-003, +Inf
               ] ]
    Rules: [ 1=2 ]
    Linear parameters:
      Channel 1-2:
        c_2: [ 0.181325540396994, optimizable ]
        c_3: [ -0.174145543618256, optimizable ]
        c_4: [ 0.199874043653428, optimizable ]
        c_5: [ -0.198914859591855, optimizable ]
        c_6: [ 0.127791182445992, optimizable ]
        c_7: [ -4.916941350384320E-002, optimizable ]
        c_8: [ 9.967554993768247E-003, optimizable ]
        c_9: [ -8.270146367208227E-004, optimizable ]
  TERM 2:
    Rank: [ 1, 1 ]
    e-n basis: [ Type: natural power, Order: 9 ]
    e-n cutoff:
      Type: polynomial
      Constants: [ C: 3 ]
      Parameters:
        Channel 1-n1:
          L: [ 4.00000000000000, fixed, limits: [ 1.000000000000000E-003, +Inf
               ] ]
    Rules: [ 1=2, Z ]
    Linear parameters:
      Channel 1-n1:
        c_2: [ 1.74862346495355, optimizable ]
        c_3: [ 0.558193519049296, optimizable ]
        c_4: [ 0.305685575182294, optimizable ]
        c_5: [ -0.649589221789026, optimizable ]
        c_6: [ 0.604549329610130, optimizable ]
        c_7: [ -0.283636661288774, optimizable ]
        c_8: [ 6.372660851197043E-002, optimizable ]
        c_9: [ -5.413089509566248E-003, optimizable ]
  TERM 3:
    Rank: [ 2, 1 ]
    e-e basis: [ Type: natural power, Order: 4 ]
    e-n basis: [ Type: natural power, Order: 4 ]
    e-n cutoff:
      Type: polynomial
      Constants: [ C: 3 ]
      Parameters:
        Channel 1-n1:
          L: [ 4.00000000000000, fixed, limits: [ 1.000000000000000E-003, +Inf
               ] ]
    Rules: [ 1=2, Z ]
    Linear parameters:
      Channel 1-2-n1:
        c_1,2,2: [ -0.187432230527736, optimizable ]
        c_1,3,2: [ -8.825985711367822E-002, optimizable ]
        c_1,3,3: [ -0.248050533984051, optimizable ]
        c_1,4,2: [ 3.021886260730909E-002, optimizable ]
        c_1,4,3: [ 4.629200901500087E-003, optimizable ]
        c_1,4,4: [ -7.474710391012473E-002, optimizable ]
        c_2,3,1: [ 0.151236992594976, optimizable ]
        c_2,4,2: [ -5.771309383154001E-003, optimizable ]
        c_3,1,1: [ -0.345455300846549, optimizable ]
        c_3,2,1: [ -6.251732658739959E-002, optimizable ]
        c_3,2,2: [ 0.783888784818524, optimizable ]
        c_3,3,1: [ 0.150873342416877, optimizable ]
        c_3,3,2: [ -0.779948827559734, optimizable ]
        c_3,3,3: [ 0.641441348073261, optimizable ]
        c_3,4,2: [ 0.141634000750171, optimizable ]
        c_3,4,3: [ -0.114868798218349, optimizable ]
        c_3,4,4: [ 3.284383287261980E-002, optimizable ]
        c_4,1,1: [ 0.467973811483340, optimizable ]
        c_4,2,1: [ -0.467135426723971, optimizable ]
        c_4,2,2: [ 0.413371831188733, optimizable ]
        c_4,3,1: [ 0.150579917218110, optimizable ]
        c_4,3,2: [ -1.524935515026280E-002, optimizable ]
        c_4,3,3: [ -0.133453008955427, optimizable ]
        c_4,4,2: [ -1.657378668276231E-002, optimizable ]
        c_4,4,3: [ 3.349903989832605E-002, optimizable ]
        c_4,4,4: [ -8.038397405682790E-003, optimizable ]
