# Supplementary material for: Transcorrelated Theory with Pseudopotentials
Source: J Chem Theory Comput. 2025 May 13;21(10):5155–70. doi: 10.1021/acs.jctc.5c00343 (PMC12120921; doi:10.1021/acs.jctc.5c00343)
Supplement: Supplementary file 1 [file ct5c00343_si_001.zip › parameters_O_eCEPP_AVDZ.casl]

JASTROW:
  TERM 1:
    Rank: [ 2, 0 ]
    e-e basis: [ Type: natural power, Order: 9 ]
    e-e cutoff:
      Type: polynomial
      Constants: [ C: 3 ]
      Parameters:
        Channel 1-2:
          L: [ 4.50000000000000, fixed, limits: [ 1.000000000000000E-003, +Inf
               ] ]
    Rules: [ 1=2 ]
    Linear parameters:
      Channel 1-2:
        c_2: [ 0.173892604125878, optimizable ]
        c_3: [ -0.179624653301139, optimizable ]
        c_4: [ 0.217333964948262, optimizable ]
        c_5: [ -0.230094848267028, optimizable ]
        c_6: [ 0.152751103135224, optimizable ]
        c_7: [ -5.908672790698230E-002, optimizable ]
        c_8: [ 1.188996748631508E-002, optimizable ]
        c_9: [ -9.724637822558319E-004, optimizable ]
  TERM 2:
    Rank: [ 1, 1 ]
    e-n basis: [ Type: natural power, Order: 9 ]
    e-n cutoff:
      Type: polynomial
      Constants: [ C: 3 ]
      Parameters:
        Channel 1-n1:
          L: [ 4.00000000000000, fixed, limits: [ 1.000000000000000E-003, +Inf
               ] ]
    Rules: [ 1=2, Z ]
    Linear parameters:
      Channel 1-n1:
        c_2: [ 1.77783773269769, optimizable ]
        c_3: [ 0.603746496730956, optimizable ]
        c_4: [ 0.242478007498080, optimizable ]
        c_5: [ -0.709931512799017, optimizable ]
        c_6: [ 0.766098295100750, optimizable ]
        c_7: [ -0.395206500101525, optimizable ]
        c_8: [ 9.631616101284859E-002, optimizable ]
        c_9: [ -8.800962269492797E-003, optimizable ]
  TERM 3:
    Rank: [ 2, 1 ]
    e-e basis: [ Type: natural power, Order: 4 ]
    e-n basis: [ Type: natural power, Order: 4 ]
    e-n cutoff:
      Type: polynomial
      Constants: [ C: 3 ]
      Parameters:
        Channel 1-n1:
          L: [ 4.00000000000000, fixed, limits: [ 1.000000000000000E-003, +Inf
               ] ]
    Rules: [ 1=2, Z ]
    Linear parameters:
      Channel 1-2-n1:
        c_1,2,2: [ -0.186900108873999, optimizable ]
        c_1,3,2: [ -0.414391636788147, optimizable ]
        c_1,3,3: [ 0.380725738275632, optimizable ]
        c_1,4,2: [ 0.101124830601482, optimizable ]
        c_1,4,3: [ -0.161660359842312, optimizable ]
        c_1,4,4: [ -1.989644158990064E-002, optimizable ]
        c_2,3,1: [ 4.918547036535612E-002, optimizable ]
        c_2,4,2: [ 8.576263671923451E-002, optimizable ]
        c_3,1,1: [ -0.474079790651924, optimizable ]
        c_3,2,1: [ 4.661787217565058E-002, optimizable ]
        c_3,2,2: [ 0.866444623845871, optimizable ]
        c_3,3,1: [ 0.165939405319617, optimizable ]
        c_3,3,2: [ -0.935019076880543, optimizable ]
        c_3,3,3: [ 0.806895533543305, optimizable ]
        c_3,4,2: [ 0.108261936618917, optimizable ]
        c_3,4,3: [ -0.103816196481442, optimizable ]
        c_3,4,4: [ 2.284181547807039E-002, optimizable ]
        c_4,1,1: [ 0.543225490835963, optimizable ]
        c_4,2,1: [ -0.561874756336382, optimizable ]
        c_4,2,2: [ 0.427405017027122, optimizable ]
        c_4,3,1: [ 0.179300862255447, optimizable ]
        c_4,3,2: [ 4.165022797327217E-002, optimizable ]
        c_4,3,3: [ -0.210242369105908, optimizable ]
        c_4,4,2: [ -2.073254480636210E-002, optimizable ]
        c_4,4,3: [ 4.249851838884721E-002, optimizable ]
        c_4,4,4: [ -8.379524004166921E-003, optimizable ]
