# Supplementary material for: Transcorrelated Theory with Pseudopotentials
Source: J Chem Theory Comput. 2025 May 13;21(10):5155–70. doi: 10.1021/acs.jctc.5c00343 (PMC12120921; doi:10.1021/acs.jctc.5c00343)
Supplement: Supplementary file 1 [file ct5c00343_si_001.zip › parameters_O_eCEPP_AVQZ.casl]

JASTROW:
  TERM 1:
    Rank: [ 2, 0 ]
    e-e basis: [ Type: natural power, Order: 9 ]
    e-e cutoff:
      Type: polynomial
      Constants: [ C: 3 ]
      Parameters:
        Channel 1-2:
          L: [ 4.50000000000000, fixed, limits: [ 1.000000000000000E-003, +Inf
               ] ]
    Rules: [ 1=2 ]
    Linear parameters:
      Channel 1-2:
        c_2: [ 0.183599453439976, optimizable ]
        c_3: [ -0.174617747750700, optimizable ]
        c_4: [ 0.206223622274079, optimizable ]
        c_5: [ -0.213173653528152, optimizable ]
        c_6: [ 0.140339153032460, optimizable ]
        c_7: [ -5.450037308997138E-002, optimizable ]
        c_8: [ 1.104995067736188E-002, optimizable ]
        c_9: [ -9.129063644426233E-004, optimizable ]
  TERM 2:
    Rank: [ 1, 1 ]
    e-n basis: [ Type: natural power, Order: 9 ]
    e-n cutoff:
      Type: polynomial
      Constants: [ C: 3 ]
      Parameters:
        Channel 1-n1:
          L: [ 4.00000000000000, fixed, limits: [ 1.000000000000000E-003, +Inf
               ] ]
    Rules: [ 1=2, Z ]
    Linear parameters:
      Channel 1-n1:
        c_2: [ 1.74113317002024, optimizable ]
        c_3: [ 0.600098143199361, optimizable ]
        c_4: [ 9.459728274981674E-002, optimizable ]
        c_5: [ -0.474372481277329, optimizable ]
        c_6: [ 0.589790146876496, optimizable ]
        c_7: [ -0.324320916606713, optimizable ]
        c_8: [ 8.054826640723715E-002, optimizable ]
        c_9: [ -7.416990828331723E-003, optimizable ]
  TERM 3:
    Rank: [ 2, 1 ]
    e-e basis: [ Type: natural power, Order: 4 ]
    e-n basis: [ Type: natural power, Order: 4 ]
    e-n cutoff:
      Type: polynomial
      Constants: [ C: 3 ]
      Parameters:
        Channel 1-n1:
          L: [ 4.00000000000000, fixed, limits: [ 1.000000000000000E-003, +Inf
               ] ]
    Rules: [ 1=2, Z ]
    Linear parameters:
      Channel 1-2-n1:
        c_1,2,2: [ -0.190345686381453, optimizable ]
        c_1,3,2: [ -0.434450121159526, optimizable ]
        c_1,3,3: [ 0.374090494271270, optimizable ]
        c_1,4,2: [ 0.122923989531675, optimizable ]
        c_1,4,3: [ -0.167098228971525, optimizable ]
        c_1,4,4: [ -2.637296367870440E-002, optimizable ]
        c_2,3,1: [ 2.735706638105269E-002, optimizable ]
        c_2,4,2: [ 6.050024008971872E-002, optimizable ]
        c_3,1,1: [ -0.468138346207073, optimizable ]
        c_3,2,1: [ 4.471384656799803E-002, optimizable ]
        c_3,2,2: [ 0.819841028834425, optimizable ]
        c_3,3,1: [ 0.196177609630271, optimizable ]
        c_3,3,2: [ -0.960638724823490, optimizable ]
        c_3,3,3: [ 0.818836330993560, optimizable ]
        c_3,4,2: [ 0.134399312320545, optimizable ]
        c_3,4,3: [ -0.111468717414769, optimizable ]
        c_3,4,4: [ 2.454290550505813E-002, optimizable ]
        c_4,1,1: [ 0.536588122940001, optimizable ]
        c_4,2,1: [ -0.565441805032853, optimizable ]
        c_4,2,2: [ 0.500523427951916, optimizable ]
        c_4,3,1: [ 0.174784359196242, optimizable ]
        c_4,3,2: [ 6.840952718987386E-003, optimizable ]
        c_4,3,3: [ -0.190844324844767, optimizable ]
        c_4,4,2: [ -1.905411636701132E-002, optimizable ]
        c_4,4,3: [ 4.057393665746811E-002, optimizable ]
        c_4,4,4: [ -8.125941476279331E-003, optimizable ]
