# Supplementary material for: Transcorrelated Theory with Pseudopotentials
Source: J Chem Theory Comput. 2025 May 13;21(10):5155–70. doi: 10.1021/acs.jctc.5c00343 (PMC12120921; doi:10.1021/acs.jctc.5c00343)
Supplement: Supplementary file 1 [file ct5c00343_si_001.zip › parameters_O_eCEPP_AVTZ.casl]

JASTROW:
  TERM 1:
    Rank: [ 2, 0 ]
    e-e basis: [ Type: natural power, Order: 9 ]
    e-e cutoff:
      Type: polynomial
      Constants: [ C: 3 ]
      Parameters:
        Channel 1-2:
          L: [ 4.50000000000000, fixed, limits: [ 1.000000000000000E-003, +Inf
               ] ]
    Rules: [ 1=2 ]
    Linear parameters:
      Channel 1-2:
        c_2: [ 0.182071814363270, optimizable ]
        c_3: [ -0.196991769615137, optimizable ]
        c_4: [ 0.277561620102440, optimizable ]
        c_5: [ -0.310059206574862, optimizable ]
        c_6: [ 0.208839243666295, optimizable ]
        c_7: [ -8.062139710284726E-002, optimizable ]
        c_8: [ 1.615985339791725E-002, optimizable ]
        c_9: [ -1.316102644225619E-003, optimizable ]
  TERM 2:
    Rank: [ 1, 1 ]
    e-n basis: [ Type: natural power, Order: 9 ]
    e-n cutoff:
      Type: polynomial
      Constants: [ C: 3 ]
      Parameters:
        Channel 1-n1:
          L: [ 4.00000000000000, fixed, limits: [ 1.000000000000000E-003, +Inf
               ] ]
    Rules: [ 1=2, Z ]
    Linear parameters:
      Channel 1-n1:
        c_2: [ 1.79000142829918, optimizable ]
        c_3: [ 0.589935129184663, optimizable ]
        c_4: [ 0.217216059125021, optimizable ]
        c_5: [ -0.606681102873590, optimizable ]
        c_6: [ 0.662814551180519, optimizable ]
        c_7: [ -0.340749476454607, optimizable ]
        c_8: [ 8.195610521571668E-002, optimizable ]
        c_9: [ -7.359375443319306E-003, optimizable ]
  TERM 3:
    Rank: [ 2, 1 ]
    e-e basis: [ Type: natural power, Order: 4 ]
    e-n basis: [ Type: natural power, Order: 4 ]
    e-n cutoff:
      Type: polynomial
      Constants: [ C: 3 ]
      Parameters:
        Channel 1-n1:
          L: [ 4.00000000000000, fixed, limits: [ 1.000000000000000E-003, +Inf
               ] ]
    Rules: [ 1=2, Z ]
    Linear parameters:
      Channel 1-2-n1:
        c_1,2,2: [ -0.195919428543270, optimizable ]
        c_1,3,2: [ -0.442658562628407, optimizable ]
        c_1,3,3: [ 0.404056493609922, optimizable ]
        c_1,4,2: [ 0.160083053280574, optimizable ]
        c_1,4,3: [ -0.210221153006863, optimizable ]
        c_1,4,4: [ -5.327795545965436E-003, optimizable ]
        c_2,3,1: [ 2.977021339860905E-002, optimizable ]
        c_2,4,2: [ 4.507215225873577E-002, optimizable ]
        c_3,1,1: [ -0.472356032536559, optimizable ]
        c_3,2,1: [ 5.056441022195631E-002, optimizable ]
        c_3,2,2: [ 0.812412916193050, optimizable ]
        c_3,3,1: [ 0.198602917087006, optimizable ]
        c_3,3,2: [ -0.948107119557961, optimizable ]
        c_3,3,3: [ 0.797896349521752, optimizable ]
        c_3,4,2: [ 0.133133030826285, optimizable ]
        c_3,4,3: [ -0.104271117584853, optimizable ]
        c_3,4,4: [ 2.029428967760103E-002, optimizable ]
        c_4,1,1: [ 0.546646865364532, optimizable ]
        c_4,2,1: [ -0.580643589134425, optimizable ]
        c_4,2,2: [ 0.505083655641722, optimizable ]
        c_4,3,1: [ 0.182652371631194, optimizable ]
        c_4,3,2: [ 6.691287278153286E-003, optimizable ]
        c_4,3,3: [ -0.189834261115078, optimizable ]
        c_4,4,2: [ -1.909731117238916E-002, optimizable ]
        c_4,4,3: [ 3.980885514701208E-002, optimizable ]
        c_4,4,4: [ -7.584260048047871E-003, optimizable ]
